# Supplementary material for: Comprehensive mouse microbiota genome catalog reveals major difference to its human counterpart
Source: PLoS Comput Biol. 2022 Mar 8;18(3):e1009947. doi: 10.1371/journal.pcbi.1009947 (PMC8932566; doi:10.1371/journal.pcbi.1009947)
Supplement: S1 Table — The table lists the assembly information of reference genomes associated with the mouse gut. These genomes were filtered for completeness and contamination before integration into CMMG. The columns `Isolated`and `Cultured`label if the genome is Isolated and cultured. The `collection`describes if the genome is part of a mouse-specific culture collection. The genomes of the miBC collection are assembled for this study. (XLSM) [file pcbi.1009947.s009.xlsm]

## Sheet: Table_S1_reference_genomes
	bioproject	biosample	wgs_master	refseq_category	taxid	species_taxid	organism_name	infraspecific_name	isolate	version_status	assembly_level	release_type	genome_rep	seq_rel_date	asm_name	submitter	gbrs_paired_asm	paired_asm_comp	ftp_path	excluded_from_refseq	relation_to_type_material	Taxid_domain	SpeciesName	Cultured	Isolated	Collection
GCF_000012085.2	PRJNA224116	SAMN02603508		representative genome	314724	142	Borrelia turicatae 91E135	strain=91E135	Oz1	latest	Complete Genome	Major	Full	2017-07-05	ASM1208v2	Laboratory of Human Bacterial Pathenogenesis, Rocky Mountain Laboratories, NIAID	GCA_000012085.2	identical	ftp://ftp.ncbi.nlm.nih.gov/genomes/all/GCF/000/012/085/GCF_000012085.2_ASM1208v2		assembly designated as reftype	2		TRUE	TRUE
GCF_000225365.1	PRJNA224116	SAMN02470737	AGAG00000000.1	na	1073972	49118	Candidatus Arthromitus sp. SFB-mouse-NYU	strain=SFB-mouse-NYU		latest	Contig	Major	Full	2011-09-06	ASM22536v2	NYU School of Medicine	GCA_000225365.2	identical	ftp://ftp.ncbi.nlm.nih.gov/genomes/all/GCF/000/225/365/GCF_000225365.1_ASM22536v2			2		TRUE	TRUE
GCF_000250815.1	PRJNA224116	SAMN02469567	AHWD00000000.1	na	1143190	29459	Brucella melitensis 16M1W	strain=16M1W		latest	Contig	Major	Full	2012-02-28	ASM25081v2	Chinese PLA Institute for Disease Control & Prevention, Academy of Military Medical Sciences	GCA_000250815.2	identical	ftp://ftp.ncbi.nlm.nih.gov/genomes/all/GCF/000/250/815/GCF_000250815.1_ASM25081v2			2		TRUE	TRUE
GCF_000250835.1	PRJNA224116	SAMN02469570	AHWE00000000.1	na	1143191	29459	Brucella melitensis 16M13W	strain=16M13W		latest	Contig	Major	Full	2012-02-28	ASM25083v2	Chinese PLA Institute for Disease Control & Prevention, Academy of Military Medical Sciences	GCA_000250835.2	identical	ftp://ftp.ncbi.nlm.nih.gov/genomes/all/GCF/000/250/835/GCF_000250835.1_ASM25083v2			2		TRUE	TRUE
GCF_000264235.1	PRJNA224116	SAMN02428994	AJWV00000000.1	na	752790	562	Escherichia coli CUMT8	strain=CUMT8		latest	Contig	Major	Full	2012-05-23	ASM26423v1	Cornell University	GCA_000264235.1	identical	ftp://ftp.ncbi.nlm.nih.gov/genomes/all/GCF/000/264/235/GCF_000264235.1_ASM26423v1			2		TRUE	TRUE
GCF_000268545.1	PRJNA224116	SAMN02141448	AKRM00000000.1	na	992127	632	Yersinia pestis PY-01	strain=PY-01		latest	Contig	Major	Full	2012-06-15	ASM26854v1	Institute for Genome Sciences	GCA_000268545.1	identical	ftp://ftp.ncbi.nlm.nih.gov/genomes/all/GCF/000/268/545/GCF_000268545.1_ASM26854v1			2		TRUE	TRUE
GCF_000268665.1	PRJNA224116	SAMN02141465	AKSD00000000.1	na	992144	632	Yersinia pestis PY-25	strain=PY-25		latest	Contig	Major	Full	2012-06-15	ASM26866v1	Institute for Genome Sciences	GCA_000268665.1	identical	ftp://ftp.ncbi.nlm.nih.gov/genomes/all/GCF/000/268/665/GCF_000268665.1_ASM26866v1			2		TRUE	TRUE
GCF_000268685.1	PRJNA224116	SAMN02141466	AKSE00000000.1	na	992145	632	Yersinia pestis PY-29	strain=PY-29		latest	Contig	Major	Full	2012-06-15	ASM26868v1	Institute for Genome Sciences	GCA_000268685.1	identical	ftp://ftp.ncbi.nlm.nih.gov/genomes/all/GCF/000/268/685/GCF_000268685.1_ASM26868v1			2		TRUE	TRUE
GCF_000268745.1	PRJNA224116	SAMN02141471	AKSJ00000000.1	na	992150	632	Yersinia pestis PY-45	strain=PY-45		latest	Contig	Major	Full	2012-06-15	ASM26874v1	Institute for Genome Sciences	GCA_000268745.1	identical	ftp://ftp.ncbi.nlm.nih.gov/genomes/all/GCF/000/268/745/GCF_000268745.1_ASM26874v1			2		TRUE	TRUE
GCF_000268765.1	PRJNA224116	SAMN02141474	AKSM00000000.1	na	992153	632	Yersinia pestis PY-48	strain=PY-48		latest	Contig	Major	Full	2012-06-15	ASM26876v1	Institute for Genome Sciences	GCA_000268765.1	identical	ftp://ftp.ncbi.nlm.nih.gov/genomes/all/GCF/000/268/765/GCF_000268765.1_ASM26876v1			2		TRUE	TRUE
GCF_000269265.1	PRJNA224116	SAMN02141469	AKSH00000000.1	na	992148	632	Yersinia pestis PY-36	strain=PY-36		latest	Contig	Major	Full	2012-06-15	ASM26926v1	Institute for Genome Sciences	GCA_000269265.1	identical	ftp://ftp.ncbi.nlm.nih.gov/genomes/all/GCF/000/269/265/GCF_000269265.1_ASM26926v1			2		TRUE	TRUE
GCF_000269285.2	PRJNA224116	SAMN02141470	AKSI00000000.1	na	992149	632	Yersinia pestis PY-42	strain=PY-42		latest	Contig	Minor	Full	2012-06-15	ASM26928v2	Institute for Genome Sciences	GCA_000269285.2	identical	ftp://ftp.ncbi.nlm.nih.gov/genomes/all/GCF/000/269/285/GCF_000269285.2_ASM26928v2			2		TRUE	TRUE
GCF_000270205.1	PRJNA224116	SAMD00060989		na	1029718	49118	Candidatus Arthromitus sp. SFB-mouse-Japan		mouse isolate	latest	Complete Genome	Major	Full	2011-08-02	ASM27020v1	Frontier Science Research Center, University of Miyazaki	GCA_000270205.1	identical	ftp://ftp.ncbi.nlm.nih.gov/genomes/all/GCF/000/270/205/GCF_000270205.1_ASM27020v1			2		TRUE	TRUE
GCF_000274965.2	PRJNA224116	SAMN01818776	AKQN00000000.1	na	992117	210	Helicobacter pylori Hp M1	strain=Hp M1		latest	Contig	Minor	Full	2012-06-28	ASM27496v2	Institute for Genome Sciences	GCA_000274965.2	identical	ftp://ftp.ncbi.nlm.nih.gov/genomes/all/GCF/000/274/965/GCF_000274965.2_ASM27496v2			2		TRUE	TRUE
GCF_000284435.1	PRJNA224116	SAMD00016606		na	1041809	49118	Candidatus Arthromitus sp. SFB-mouse-Yit	strain=SFB-mouse-Yit		latest	Complete Genome	Major	Full	2011-09-15	ASM28443v1	Center for Omics and Bioinformatics, Graduate School of Frontier Sciences, University of Tokyo	GCA_000284435.1	identical	ftp://ftp.ncbi.nlm.nih.gov/genomes/all/GCF/000/284/435/GCF_000284435.1_ASM28443v1			2		TRUE	TRUE
GCF_000321945.1	PRJNA224116	SAMN00779818	AHXG00000000.1	na	1138905	1352	Enterococcus faecium EnGen0032	strain=E1622		latest	Scaffold	Major	Full	2013-03-21	Ente_faec_E1622_V1	Broad Institute	GCA_000321945.1	identical	ftp://ftp.ncbi.nlm.nih.gov/genomes/all/GCF/000/321/945/GCF_000321945.1_Ente_faec_E1622_V1			2		TRUE	TRUE
GCF_000364165.1	PRJNA224116	SAMN01731003	AQFQ00000000.1	na	97138	97138	Clostridium sp. ASF356	strain=ASF356		latest	Scaffold	Major	Full	2013-04-12	Clos_bact_ASF356_V1	Broad Institute	GCA_000364165.1	identical	ftp://ftp.ncbi.nlm.nih.gov/genomes/all/GCF/000/364/165/GCF_000364165.1_Clos_bact_ASF356_V1			2		TRUE	TRUE
GCF_000364185.1	PRJNA224116	SAMN01731004	AQFR00000000.1	na	97137	97137	Lactobacillus sp. ASF360	strain=ASF360		latest	Scaffold	Major	Full	2013-04-12	Lact_bact_ASF360_V1	Broad Institute	GCA_000364185.1	identical	ftp://ftp.ncbi.nlm.nih.gov/genomes/all/GCF/000/364/185/GCF_000364185.1_Lact_bact_ASF360_V1			2		TRUE	TRUE
GCF_000364205.1	PRJNA224116	SAMN01731005	AQFS00000000.1	na	1235801	1622	Lactobacillus murinus ASF361	strain=ASF361		latest	Scaffold	Major	Full	2013-04-12	Lact_muri_ASF361_V1	Broad Institute	GCA_000364205.1	identical	ftp://ftp.ncbi.nlm.nih.gov/genomes/all/GCF/000/364/205/GCF_000364205.1_Lact_muri_ASF361_V1			2		TRUE	TRUE
GCF_000364225.1	PRJNA224116	SAMN01731006	AQFT00000000.1	representative genome	1235802	97253	Eubacterium plexicaudatum ASF492	strain=ASF492		latest	Scaffold	Major	Full	2013-04-12	Euba_plex_ASF492_V1	Broad Institute	GCA_000364225.1	identical	ftp://ftp.ncbi.nlm.nih.gov/genomes/all/GCF/000/364/225/GCF_000364225.1_Euba_plex_ASF492_V1			2		TRUE	TRUE
GCF_000364245.1	PRJNA224116	SAMN01731007	AQFU00000000.1	na	2044587	2044587	Schaedlerella arabinosiphila	strain=ASF 502		latest	Scaffold	Major	Full	2013-04-12	Clos_bact_ASF502_V1	Broad Institute	GCA_000364245.1	identical	ftp://ftp.ncbi.nlm.nih.gov/genomes/all/GCF/000/364/245/GCF_000364245.1_Clos_bact_ASF502_V1			2		TRUE	TRUE
GCF_000364265.1	PRJNA224116	SAMN01731008	AQFV00000000.1	na	1235803	1235803	Parabacteroides sp. ASF519	strain=ASF519		latest	Scaffold	Major	Full	2013-04-12	Para_sp_ASF519_V1	Broad Institute	GCA_000364265.1	identical	ftp://ftp.ncbi.nlm.nih.gov/genomes/all/GCF/000/364/265/GCF_000364265.1_Para_sp_ASF519_V1			2		TRUE	TRUE
GCF_000364285.1	PRJNA224116	SAMN01731009	AQFW00000000.1	na	1235804	37372	Helicobacter bilis WiWa	strain=WiWa		latest	Scaffold	Major	Full	2013-04-12	Heli_bili_WiWa_V1	Broad Institute	GCA_000364285.1	identical	ftp://ftp.ncbi.nlm.nih.gov/genomes/all/GCF/000/364/285/GCF_000364285.1_Heli_bili_WiWa_V1			2		TRUE	TRUE
GCF_000364305.1	PRJNA224116	SAMN01731010	AQFX00000000.1	na	1235805	562	Escherichia coli SWW33	strain=SWW33		latest	Scaffold	Major	Full	2013-04-12	Esch_coli_SWW33_V1	Broad Institute	GCA_000364305.1	identical	ftp://ftp.ncbi.nlm.nih.gov/genomes/all/GCF/000/364/305/GCF_000364305.1_Esch_coli_SWW33_V1			2		TRUE	TRUE
GCF_000379905.1	PRJNA224116	SAMN02256441	ARBW00000000.1	representative genome	1122936	758	Rodentibacter pneumotropicus DSM 21403	strain=DSM 21403		latest	Scaffold	Major	Full	2013-04-23	ASM37990v1	DOE Joint Genome Institute	GCA_000379905.1	identical	ftp://ftp.ncbi.nlm.nih.gov/genomes/all/GCF/000/379/905/GCF_000379905.1_ASM37990v1		assembly from type material	2		TRUE	TRUE
GCF_000403155.2	PRJNA224116	SAMN01730983	ASSM00000000.1	na	1235785	818	Bacteroides thetaiotaomicron dnLKV9	strain=dnLKV9		latest	Scaffold	Major	Full	2013-06-14	Bact_thet_dnLKV9_V1	Broad Institute	GCA_000403155.2	identical	ftp://ftp.ncbi.nlm.nih.gov/genomes/all/GCF/000/403/155/GCF_000403155.2_Bact_thet_dnLKV9_V1			2		TRUE	TRUE
GCF_000403175.1	PRJNA224116	SAMN01730985	ASSO00000000.1	na	1235787	820	Bacteroides uniformis dnLKV2	strain=dnLKV2		latest	Scaffold	Major	Full	2013-06-14	Bact_unif_dnLKV2_V1	Broad Institute	GCA_000403175.2	identical	ftp://ftp.ncbi.nlm.nih.gov/genomes/all/GCF/000/403/175/GCF_000403175.1_Bact_unif_dnLKV2_V1			2		TRUE	TRUE
GCF_000403195.1	PRJNA224116	SAMN01730986	ASSP00000000.1	representative genome	671267	671267	Bacteroides sartorii	strain=dnLKV3		latest	Scaffold	Major	Full	2013-06-14	Bact_mass_dnLKV3_V1	Broad Institute	GCA_000403195.2	identical	ftp://ftp.ncbi.nlm.nih.gov/genomes/all/GCF/000/403/195/GCF_000403195.1_Bact_mass_dnLKV3_V1			2		TRUE	TRUE
GCF_000403215.1	PRJNA224116	SAMN01730988	ASSR00000000.1	na	397291	397291	Lachnospiraceae bacterium A4	strain=A4		latest	Scaffold	Major	Full	2013-06-14	Lach_bact_A4_V1	Broad Institute	GCA_000403215.2	identical	ftp://ftp.ncbi.nlm.nih.gov/genomes/all/GCF/000/403/215/GCF_000403215.1_Lach_bact_A4_V1			2		TRUE	TRUE
GCF_000403235.1	PRJNA224116	SAMN01730984	ASSN00000000.1	na	1235786	821	Bacteroides vulgatus dnLKV7	strain=dnLKV7		latest	Scaffold	Major	Full	2013-06-14	Bact_vulg_dnLKV7_V1	Broad Institute	GCA_000403235.2	identical	ftp://ftp.ncbi.nlm.nih.gov/genomes/all/GCF/000/403/235/GCF_000403235.1_Bact_vulg_dnLKV7_V1			2		TRUE	TRUE
GCF_000403255.1	PRJNA224116	SAMN01730990	ASST00000000.1	na	397288	397288	Lachnospiraceae bacterium 3-1	strain=3-1		latest	Scaffold	Major	Full	2013-06-14	Lach_bact_3-1_V1	Broad Institute	GCA_000403255.2	identical	ftp://ftp.ncbi.nlm.nih.gov/genomes/all/GCF/000/403/255/GCF_000403255.1_Lach_bact_3-1_V1			2		TRUE	TRUE
GCF_000403275.1	PRJNA224116	SAMN01730991	ASSU00000000.1	na	397287	397287	Lachnospiraceae bacterium 28-4	strain=28-4		latest	Scaffold	Major	Full	2013-06-14	Lach_bact_28-4_V1	Broad Institute	GCA_000403275.2	identical	ftp://ftp.ncbi.nlm.nih.gov/genomes/all/GCF/000/403/275/GCF_000403275.1_Lach_bact_28-4_V1			2		TRUE	TRUE
GCF_000403295.1	PRJNA224116	SAMN01730992	ASSV00000000.1	na	1235792	1235792	Lachnospiraceae bacterium M18-1	strain=M18-1		latest	Scaffold	Major	Full	2013-06-14	Lach_bact_M18-1_V1	Broad Institute	GCA_000403295.2	identical	ftp://ftp.ncbi.nlm.nih.gov/genomes/all/GCF/000/403/295/GCF_000403295.1_Lach_bact_M18-1_V1			2		TRUE	TRUE
GCF_000403315.2	PRJNA224116	SAMN01730994	ASSX00000000.1	na	397290	397290	Lachnospiraceae bacterium A2	strain=A2		latest	Scaffold	Major	Full	2013-06-14	Lach_bact_A2_V1	Broad Institute	GCA_000403315.2	identical	ftp://ftp.ncbi.nlm.nih.gov/genomes/all/GCF/000/403/315/GCF_000403315.2_Lach_bact_A2_V1			2		TRUE	TRUE
GCF_000403335.2	PRJNA224116	SAMN01730993	ASSW00000000.1	na	1235793	1235793	Lachnospiraceae bacterium MD335	strain=COE1		latest	Scaffold	Major	Full	2013-06-14	Lach_bact_COE1_V1	Broad Institute	GCA_000403335.2	identical	ftp://ftp.ncbi.nlm.nih.gov/genomes/all/GCF/000/403/335/GCF_000403335.2_Lach_bact_COE1_V1			2		TRUE	TRUE
GCF_000403355.2	PRJNA224116	SAMN01730995	ASSY00000000.1	representative genome	1235794	671266	Enterorhabdus caecimuris B7	strain=B7		latest	Scaffold	Major	Full	2013-06-14	Ente_caec_B7_V1	Broad Institute	GCA_000403355.2	identical	ftp://ftp.ncbi.nlm.nih.gov/genomes/all/GCF/000/403/355/GCF_000403355.2_Ente_caec_B7_V1		assembly from type material	2		TRUE	TRUE
GCF_000403375.2	PRJNA224116	SAMN01730996	ASSZ00000000.1	representative genome	1235795	343517	Paenibacillus barengoltzii G22	strain=G22		latest	Scaffold	Major	Full	2013-06-14	Paen_bare_G22_V1	Broad Institute	GCA_000403375.2	identical	ftp://ftp.ncbi.nlm.nih.gov/genomes/all/GCF/000/403/375/GCF_000403375.2_Paen_bare_G22_V1			2		TRUE	TRUE
GCF_000403395.2	PRJNA224116	SAMN01730997	ASTA00000000.1	na	1235835	1235835	Anaerotruncus sp. G3(2012)	strain=G3		latest	Scaffold	Major	Full	2013-06-14	Anae_bact_G3_V1	Broad Institute	GCA_000403395.2	identical	ftp://ftp.ncbi.nlm.nih.gov/genomes/all/GCF/000/403/395/GCF_000403395.2_Anae_bact_G3_V1			2		TRUE	TRUE
GCF_000403415.2	PRJNA224116	SAMN01730998	ASTB00000000.1	na	1235796	1235796	Firmicutes bacterium M10-2	strain=M10-2		latest	Scaffold	Major	Full	2013-06-14	Firm_bact_M10-2_V1	Broad Institute	GCA_000403415.2	identical	ftp://ftp.ncbi.nlm.nih.gov/genomes/all/GCF/000/403/415/GCF_000403415.2_Firm_bact_M10-2_V1			2		TRUE	TRUE
GCF_000403435.2	PRJNA224116	SAMN01730999	ASTC00000000.1	na	1235797	1235797	Oscillibacter sp. 1-3	strain=1-3		latest	Scaffold	Major	Full	2013-06-14	Osci_bact_1-3_V1	Broad Institute	GCA_000403435.2	identical	ftp://ftp.ncbi.nlm.nih.gov/genomes/all/GCF/000/403/435/GCF_000403435.2_Osci_bact_1-3_V1			2		TRUE	TRUE
GCF_000403455.2	PRJNA224116	SAMN01731000	ASTD00000000.1	na	1235798	1235798	Dorea sp. 5-2	strain=5-2		latest	Scaffold	Major	Full	2013-06-14	Dore_bact_5-2_V1	Broad Institute	GCA_000403455.2	identical	ftp://ftp.ncbi.nlm.nih.gov/genomes/all/GCF/000/403/455/GCF_000403455.2_Dore_bact_5-2_V1			2		TRUE	TRUE
GCF_000403475.2	PRJNA224116	SAMN01731001	ASTE00000000.1	na	1235799	1235799	Lachnospiraceae bacterium MD308	strain=3-2		latest	Scaffold	Major	Full	2013-06-14	Lach_bact_3-2_V1	Broad Institute	GCA_000403475.2	identical	ftp://ftp.ncbi.nlm.nih.gov/genomes/all/GCF/000/403/475/GCF_000403475.2_Lach_bact_3-2_V1			2		TRUE	TRUE
GCF_000403495.2	PRJNA224116	SAMN01731002	ASTF00000000.1	na	1235800	1235800	Lachnospiraceae bacterium 10-1	strain=10-1		latest	Scaffold	Major	Full	2013-06-14	Lach_bact_10-1_V1	Broad Institute	GCA_000403495.2	identical	ftp://ftp.ncbi.nlm.nih.gov/genomes/all/GCF/000/403/495/GCF_000403495.2_Lach_bact_10-1_V1			2		TRUE	TRUE
GCF_000403825.2	PRJNA224116	SAMN01730987	ASSQ00000000.1	na	1235789	328812	Parabacteroides goldsteinii dnLKV18	strain=dnLKV18		latest	Scaffold	Major	Full	2013-06-14	Para_gold_dnLKV18_V1	Broad Institute	GCA_000403825.2	identical	ftp://ftp.ncbi.nlm.nih.gov/genomes/all/GCF/000/403/825/GCF_000403825.2_Para_gold_dnLKV18_V1			2		TRUE	TRUE
GCF_000403845.2	PRJNA224116	SAMN01730989	ASSS00000000.1	na	1235790	1235790	Eubacterium sp. 14-2	strain=14-2		latest	Scaffold	Major	Full	2013-06-14	Euba_bact_14-2_V1	Broad Institute	GCA_000403845.2	identical	ftp://ftp.ncbi.nlm.nih.gov/genomes/all/GCF/000/403/845/GCF_000403845.2_Euba_bact_14-2_V1			2		TRUE	TRUE
GCF_000416565.1	PRJNA224116	SAMN02415230	ATFA00000000.1	na	1346789	28901	Salmonella enterica subsp. salamae str. DMA-1	strain=DMA-1		latest	Scaffold	Major	Full	2013-07-01	Salmonella enterica subsp. salamae strain DMA-1	CSIR-IMTECH	GCA_000416565.1	identical	ftp://ftp.ncbi.nlm.nih.gov/genomes/all/GCF/000/416/565/GCF_000416565.1_Salmonella_enterica_subsp._salamae_strain_DMA-1			2		TRUE	TRUE
GCF_000417985.2	PRJNA224116	SAMN02470515	ATCW00000000.2	na	1344998	1282	Staphylococcus epidermidis CIM40	strain=CIM40		latest	Contig	Major	Full	2013-11-26	CIM40_v2	Max-Planck-Institute for Evolutionary Biology	GCA_000417985.2	identical	ftp://ftp.ncbi.nlm.nih.gov/genomes/all/GCF/000/417/985/GCF_000417985.2_CIM40_v2			2		TRUE	TRUE
GCF_000418005.2	PRJNA224116	SAMN02470526	ATCZ00000000.2	na	1344995	1282	Staphylococcus epidermidis MC28	strain=MC28		latest	Contig	Major	Full	2013-11-26	MC28_v2	Max-Planck-Institute for Evolutionary Biology	GCA_000418005.2	identical	ftp://ftp.ncbi.nlm.nih.gov/genomes/all/GCF/000/418/005/GCF_000418005.2_MC28_v2			2		TRUE	TRUE
GCF_000418105.2	PRJNA224116	SAMN02470522	ATDE00000000.2	na	1344990	1282	Staphylococcus epidermidis CIM37	strain=CIM37		latest	Contig	Major	Full	2013-11-21	CIM37_v2	Max-Planck-Institute for Evolutionary Biology	GCA_000418105.2	identical	ftp://ftp.ncbi.nlm.nih.gov/genomes/all/GCF/000/418/105/GCF_000418105.2_CIM37_v2			2		TRUE	TRUE
GCF_000418125.2	PRJNA224116	SAMN02470523	ATDF00000000.2	na	1344989	1282	Staphylococcus epidermidis CIM28	strain=CIM28		latest	Scaffold	Major	Full	2013-11-07	CIM28_v2	Max-Planck-Institute for Evolutionary Biology	GCA_000418125.2	identical	ftp://ftp.ncbi.nlm.nih.gov/genomes/all/GCF/000/418/125/GCF_000418125.2_CIM28_v2			2		TRUE	TRUE
GCF_000418145.2	PRJNA224116	SAMN02470528	ATDG00000000.2	na	1344988	1282	Staphylococcus epidermidis WI05	strain=WI05		latest	Scaffold	Major	Full	2013-11-26	WI05_v2	Max-Planck-Institute for Evolutionary Biology	GCA_000418145.2	identical	ftp://ftp.ncbi.nlm.nih.gov/genomes/all/GCF/000/418/145/GCF_000418145.2_WI05_v2			2		TRUE	TRUE
GCF_000418185.2	PRJNA224116	SAMN02470521	ATCX00000000.2	na	1344997	1282	Staphylococcus epidermidis MC16	strain=MC16		latest	Contig	Major	Full	2013-11-27	MC16_v2	Max-Planck-Institute for Evolutionary Biology	GCA_000418185.2	identical	ftp://ftp.ncbi.nlm.nih.gov/genomes/all/GCF/000/418/185/GCF_000418185.2_MC16_v2			2		TRUE	TRUE
GCF_000418205.2	PRJNA224116	SAMN02470516	ATCY00000000.2	na	1344996	1282	Staphylococcus epidermidis MC19	strain=MC19		latest	Contig	Major	Full	2013-11-27	MC19_v2	Max-Planck-Institute for Evolutionary Biology	GCA_000418205.2	identical	ftp://ftp.ncbi.nlm.nih.gov/genomes/all/GCF/000/418/205/GCF_000418205.2_MC19_v2			2		TRUE	TRUE
GCF_000422625.1	PRJNA224116	SAMN02440648	AUGK00000000.1	representative genome	1121866	580026	Enterorhabdus mucosicola DSM 19490	strain=DSM 19490		latest	Scaffold	Major	Full	2013-07-11	ASM42262v1	DOE Joint Genome Institute	GCA_000422625.1	identical	ftp://ftp.ncbi.nlm.nih.gov/genomes/all/GCF/000/422/625/GCF_000422625.1_ASM42262v1		assembly from type material	2		TRUE	TRUE
GCF_000439295.2	PRJNA224116	SAMN02641597		na	1321941	210	Helicobacter pylori UM298	strain=UM298		latest	Complete Genome	Major	Full	2014-09-19	ASM43929v2	University of Malaya	GCA_000439295.2	identical	ftp://ftp.ncbi.nlm.nih.gov/genomes/all/GCF/000/439/295/GCF_000439295.2_ASM43929v2			2		TRUE	TRUE
GCF_000445425.4	PRJNA224116	SAMN02604147		representative genome	1302858	47466	Borrelia miyamotoi LB-2001	strain=LB-2001		latest	Complete Genome	Major	Full	2015-11-04	ASM44542v4	University of California Irvine	GCA_000445425.4	identical	ftp://ftp.ncbi.nlm.nih.gov/genomes/all/GCF/000/445/425/GCF_000445425.4_ASM44542v4			2		TRUE	TRUE
GCF_000467225.1	PRJNA224116	SAMN02469673	AURW00000000.1	na	1353979	1288	Staphylococcus xylosus DMB3-Bh1	strain=DMB3-Bh1		latest	Scaffold	Major	Full	2013-09-16	Staphylococcus xylosus strain DMB3-Bh1	CSIR-IMTECH	GCA_000467225.1	identical	ftp://ftp.ncbi.nlm.nih.gov/genomes/all/GCF/000/467/225/GCF_000467225.1_Staphylococcus_xylosus_strain_DMB3-Bh1			2		TRUE	TRUE
GCF_000471745.1	PRJNA224116	SAMD00003404	BAIG00000000.1	na	1232456	1232456	Lachnospiraceae bacterium VE202-23	strain=VE202-23		latest	Contig	Major	Full	2013-09-16	ASM47174v1	The University of Tokyo	GCA_000471745.1	identical	ftp://ftp.ncbi.nlm.nih.gov/genomes/all/GCF/000/471/745/GCF_000471745.1_ASM47174v1			2		TRUE	TRUE
GCF_000471765.1	PRJNA224116	SAMD00004029	BAIH00000000.1	na	1232459	1232459	Oscillospiraceae bacterium VE202-24	strain=VE202-24		latest	Contig	Major	Full	2013-09-16	ASM47176v1	The University of Tokyo	GCA_000471765.1	identical	ftp://ftp.ncbi.nlm.nih.gov/genomes/all/GCF/000/471/765/GCF_000471765.1_ASM47176v1			2		TRUE	TRUE
GCF_000471805.1	PRJNA224116	SAMD00003121	BAHY00000000.1	na	1232451	154046	Hungatella hathewayi VE202-11	strain=VE202-11		latest	Contig	Major	Full	2013-09-16	ASM47180v1	The University of Tokyo	GCA_000471805.1	identical	ftp://ftp.ncbi.nlm.nih.gov/genomes/all/GCF/000/471/805/GCF_000471805.1_ASM47180v1			2		TRUE	TRUE
GCF_000471825.1	PRJNA224116	SAMD00009047	BAHZ00000000.1	na	1232455	1232455	Lachnospiraceae bacterium VE202-12	strain=VE202-12		latest	Contig	Major	Full	2013-09-16	ASM47182v1	The University of Tokyo	GCA_000471825.1	identical	ftp://ftp.ncbi.nlm.nih.gov/genomes/all/GCF/000/471/825/GCF_000471825.1_ASM47182v1			2		TRUE	TRUE
GCF_000471845.1	PRJNA224116	SAMD00004073	BAHS00000000.1	na	1232441	29347	[Clostridium] scindens VE202-05	strain=VE202-05		latest	Contig	Major	Full	2013-09-16	ASM47184v1	The University of Tokyo	GCA_000471845.1	identical	ftp://ftp.ncbi.nlm.nih.gov/genomes/all/GCF/000/471/845/GCF_000471845.1_ASM47184v1			2		TRUE	TRUE
GCF_000508225.1	PRJNA224116	SAMN02641637		representative genome	1423892	35795	Ehrlichia muris AS145	strain=AS145		latest	Complete Genome	Major	Full	2013-12-16	ASM50822v1	University of Texas Medical Branch	GCA_000508225.1	identical	ftp://ftp.ncbi.nlm.nih.gov/genomes/all/GCF/000/508/225/GCF_000508225.1_ASM50822v1		assembly from type material	2		TRUE	TRUE
GCF_000508865.1	PRJNA224116	SAMD00013706	BAHP00000000.2	na	1232438	1232438	Clostridiales bacterium VE202-01	strain=VE202-01		latest	Contig	Major	Full	2013-07-16	ASM50886v1	The University of Tokyo	GCA_000508865.1	identical	ftp://ftp.ncbi.nlm.nih.gov/genomes/all/GCF/000/508/865/GCF_000508865.1_ASM50886v1			2		TRUE	TRUE
GCF_000508885.1	PRJNA224116	SAMD00003479	BAHQ00000000.2	na	1232439	1232439	Clostridiales bacterium VE202-03	strain=VE202-03		latest	Contig	Major	Full	2013-07-16	ASM50888v1	The University of Tokyo	GCA_000508885.1	identical	ftp://ftp.ncbi.nlm.nih.gov/genomes/all/GCF/000/508/885/GCF_000508885.1_ASM50888v1			2		TRUE	TRUE
GCF_000508925.1	PRJNA224116	SAMD00012241	BAHT00000000.2	na	1232442	1232442	Clostridiales bacterium VE202-06	strain=VE202-06		latest	Contig	Major	Full	2013-07-16	ASM50892v1	The University of Tokyo	GCA_000508925.1	identical	ftp://ftp.ncbi.nlm.nih.gov/genomes/all/GCF/000/508/925/GCF_000508925.1_ASM50892v1			2		TRUE	TRUE
GCF_000508945.1	PRJNA224116	SAMD00012186	BAHU00000000.2	na	1232448	1232448	Clostridiales bacterium VE202-07	strain=VE202-07		latest	Contig	Major	Full	2013-07-16	ASM50894v1	The University of Tokyo	GCA_000508945.1	identical	ftp://ftp.ncbi.nlm.nih.gov/genomes/all/GCF/000/508/945/GCF_000508945.1_ASM50894v1			2		TRUE	TRUE
GCF_000508965.1	PRJNA224116	SAMD00006264	BAHV00000000.2	na	1232449	1232449	Clostridiales bacterium VE202-08	strain=VE202-08		latest	Contig	Major	Full	2013-07-16	ASM50896v1	The University of Tokyo	GCA_000508965.1	identical	ftp://ftp.ncbi.nlm.nih.gov/genomes/all/GCF/000/508/965/GCF_000508965.1_ASM50896v1			2		TRUE	TRUE
GCF_000508985.1	PRJNA224116	SAMD00004028	BAHW00000000.2	na	1232447	1232447	Clostridiales bacterium VE202-09	strain=VE202-09		latest	Contig	Major	Full	2013-07-16	ASM50898v1	The University of Tokyo	GCA_000508985.1	identical	ftp://ftp.ncbi.nlm.nih.gov/genomes/all/GCF/000/508/985/GCF_000508985.1_ASM50898v1			2		TRUE	TRUE
GCF_000509005.1	PRJNA224116	SAMD00008618	BAIA00000000.2	na	1232443	1232443	Clostridiales bacterium VE202-13	strain=VE202-13		latest	Contig	Major	Full	2013-07-16	ASM50900v1	The University of Tokyo	GCA_000509005.1	identical	ftp://ftp.ncbi.nlm.nih.gov/genomes/all/GCF/000/509/005/GCF_000509005.1_ASM50900v1			2		TRUE	TRUE
GCF_000509045.1	PRJNA224116	SAMD00012529	BAIC00000000.2	na	1232444	1232444	Clostridiales bacterium VE202-15	strain=VE202-15		latest	Contig	Major	Full	2013-07-16	ASM50904v1	The University of Tokyo	GCA_000509045.1	identical	ftp://ftp.ncbi.nlm.nih.gov/genomes/all/GCF/000/509/045/GCF_000509045.1_ASM50904v1			2		TRUE	TRUE
GCF_000509065.1	PRJNA224116	SAMD00009382	BAID00000000.2	na	1232445	1232445	Clostridiales bacterium VE202-16	strain=VE202-16		latest	Contig	Major	Full	2013-07-16	ASM50906v1	The University of Tokyo	GCA_000509065.1	identical	ftp://ftp.ncbi.nlm.nih.gov/genomes/all/GCF/000/509/065/GCF_000509065.1_ASM50906v1			2		TRUE	TRUE
GCF_000509085.1	PRJNA224116	SAMD00009094	BAIE00000000.2	na	1232446	1232446	Clostridiales bacterium VE202-18	strain=VE202-18		latest	Contig	Major	Full	2013-07-16	ASM50908v1	The University of Tokyo	GCA_000509085.1	identical	ftp://ftp.ncbi.nlm.nih.gov/genomes/all/GCF/000/509/085/GCF_000509085.1_ASM50908v1			2		TRUE	TRUE
GCF_000509105.1	PRJNA224116	SAMD00012911	BAIF00000000.2	na	1232453	1232453	Clostridiales bacterium VE202-21	strain=VE202-21		latest	Contig	Major	Full	2013-07-16	ASM50910v1	The University of Tokyo	GCA_000509105.1	identical	ftp://ftp.ncbi.nlm.nih.gov/genomes/all/GCF/000/509/105/GCF_000509105.1_ASM50910v1			2		TRUE	TRUE
GCF_000509125.1	PRJNA224116	SAMD00009111	BAII00000000.2	na	1232454	1232454	Clostridiales bacterium VE202-26	strain=VE202-26		latest	Contig	Major	Full	2013-07-16	ASM50912v1	The University of Tokyo	GCA_000509125.1	identical	ftp://ftp.ncbi.nlm.nih.gov/genomes/all/GCF/000/509/125/GCF_000509125.1_ASM50912v1			2		TRUE	TRUE
GCF_000509145.1	PRJNA224116	SAMD00012571	BAIJ00000000.2	na	1232457	1232457	Clostridiales bacterium VE202-27	strain=VE202-27		latest	Contig	Major	Full	2013-07-16	ASM50914v1	The University of Tokyo	GCA_000509145.1	identical	ftp://ftp.ncbi.nlm.nih.gov/genomes/all/GCF/000/509/145/GCF_000509145.1_ASM50914v1			2		TRUE	TRUE
GCF_000509165.1	PRJNA224116	SAMD00010027	BAIK00000000.2	na	1232460	1232460	Clostridiales bacterium VE202-28	strain=VE202-28		latest	Contig	Major	Full	2013-07-16	ASM50916v1	The University of Tokyo	GCA_000509165.1	identical	ftp://ftp.ncbi.nlm.nih.gov/genomes/all/GCF/000/509/165/GCF_000509165.1_ASM50916v1			2		TRUE	TRUE
GCF_000509185.1	PRJNA224116	SAMD00008692	BAIL00000000.2	na	1232458	1232458	Clostridiales bacterium VE202-29	strain=VE202-29		latest	Contig	Major	Full	2013-07-16	ASM50918v1	The University of Tokyo	GCA_000509185.1	identical	ftp://ftp.ncbi.nlm.nih.gov/genomes/all/GCF/000/509/185/GCF_000509185.1_ASM50918v1			2		TRUE	TRUE
GCF_000512145.1	PRJNA224116	SAMN02641595		representative genome	1435045	141	Borrelia parkeri HR1	strain=HR1		latest	Complete Genome	Major	Full	2014-01-07	ASM51214v2	University of California Irvine	GCA_000512145.2	identical	ftp://ftp.ncbi.nlm.nih.gov/genomes/all/GCF/000/512/145/GCF_000512145.1_ASM51214v2			2		TRUE	TRUE
GCF_000568735.2	PRJNA224116	SAMN03081465		na	1313294	141	Borrelia parkeri SLO	strain=SLO		latest	Chromosome	Minor	Full	2016-10-06	ASM56873v2	Integrated Genomics	GCA_000568735.2	identical	ftp://ftp.ncbi.nlm.nih.gov/genomes/all/GCF/000/568/735/GCF_000568735.2_ASM56873v2		assembly designated as reftype	2		TRUE	TRUE
GCF_000607265.1	PRJNA224116	SAMN02381110	JHPN00000000.1	na	1409787	571	Klebsiella oxytoca G54	strain=G54		latest	Scaffold	Major	Full	2014-03-28	Kleb_oxyt_G54_V1	Broad Institute	GCA_000607265.1	identical	ftp://ftp.ncbi.nlm.nih.gov/genomes/all/GCF/000/607/265/GCF_000607265.1_Kleb_oxyt_G54_V1			2		TRUE	TRUE
GCF_000607285.1	PRJNA224116	SAMN02381109	JHPO00000000.1	na	1409786	562	Escherichia coli K02	strain=K02		latest	Scaffold	Major	Full	2014-03-28	Esch_coli_K02_V1	Broad Institute	GCA_000607285.1	identical	ftp://ftp.ncbi.nlm.nih.gov/genomes/all/GCF/000/607/285/GCF_000607285.1_Esch_coli_K02_V1			2		TRUE	TRUE
GCF_000657795.2	PRJNA224116	SAMN02263900	JHEP00000000.2	na	1331258	1331258	Bordetella pseudohinzii	strain=8-296-03		latest	Contig	Major	Full	2015-06-24	gbh03v02	JCVI	GCA_000657795.2	identical	ftp://ftp.ncbi.nlm.nih.gov/genomes/all/GCF/000/657/795/GCF_000657795.2_gbh03v02		assembly from type material	2		TRUE	TRUE
GCF_000686565.1	PRJNA224116	SAMN02743350	JMKW00000000.1	na	1408441	37372	Helicobacter bilis ATCC 51630	strain=ATCC 51630		latest	Scaffold	Major	Full	2014-05-08	ASM68656v1	DOE Joint Genome Institute	GCA_000686565.1	identical	ftp://ftp.ncbi.nlm.nih.gov/genomes/all/GCF/000/686/565/GCF_000686565.1_ASM68656v1		assembly from type material	2		TRUE	TRUE
GCF_000687395.1	PRJNA224116	SAMN02729061	JMBZ00000000.1	na	83554	83554	Chlamydia psittaci	strain=CB7		latest	Scaffold	Major	Full	2014-05-09	PsittaciChina1.0 for CB7	BGI	GCA_000687395.1	identical	ftp://ftp.ncbi.nlm.nih.gov/genomes/all/GCF/000/687/395/GCF_000687395.1_PsittaciChina1.0_for_CB7			2		TRUE	TRUE
GCF_000687535.1	PRJNA224116	SAMN02743884	JHWC00000000.1	representative genome	1449345	59617	Helicobacter rodentium ATCC 700285	strain=ATCC 700285		latest	Contig	Major	Full	2014-04-08	ASM68753v1	DOE Joint Genome Institute	GCA_000687535.1	identical	ftp://ftp.ncbi.nlm.nih.gov/genomes/all/GCF/000/687/535/GCF_000687535.1_ASM68753v1		assembly from type material	2		TRUE	TRUE
GCF_000700845.1	PRJNA224116	SAMN02808331	JNOR00000000.1	na	83560	83560	Chlamydia muridarum	strain=Var001		latest	Contig	Major	Full	2014-06-10	cmvar001	IGS	GCA_000700845.1	identical	ftp://ftp.ncbi.nlm.nih.gov/genomes/all/GCF/000/700/845/GCF_000700845.1_cmvar001			2		TRUE	TRUE
GCF_000700865.1	PRJNA224116	SAMN02808327	JNON00000000.1	na	83560	83560	Chlamydia muridarum	strain=Var002		latest	Contig	Major	Full	2014-06-10	cmvar002	IGS	GCA_000700865.1	identical	ftp://ftp.ncbi.nlm.nih.gov/genomes/all/GCF/000/700/865/GCF_000700865.1_cmvar002			2		TRUE	TRUE
GCF_000700885.1	PRJNA224116	SAMN02808328	JNOO00000000.1	na	83560	83560	Chlamydia muridarum	strain=Var003		latest	Contig	Major	Full	2014-06-10	cmvar003	IGS	GCA_000700885.1	identical	ftp://ftp.ncbi.nlm.nih.gov/genomes/all/GCF/000/700/885/GCF_000700885.1_cmvar003			2		TRUE	TRUE
GCF_000700905.1	PRJNA224116	SAMN02808329	JNOP00000000.1	na	83560	83560	Chlamydia muridarum	strain=Var004		latest	Contig	Major	Full	2014-06-10	cmvar004	IGS	GCA_000700905.1	identical	ftp://ftp.ncbi.nlm.nih.gov/genomes/all/GCF/000/700/905/GCF_000700905.1_cmvar004			2		TRUE	TRUE
GCF_000700925.1	PRJNA224116	SAMN02808330	JNOQ00000000.1	na	83560	83560	Chlamydia muridarum	strain=Var001.1		latest	Contig	Major	Full	2014-06-10	cmvar0011	IGS	GCA_000700925.1	identical	ftp://ftp.ncbi.nlm.nih.gov/genomes/all/GCF/000/700/925/GCF_000700925.1_cmvar0011			2		TRUE	TRUE
GCF_000709435.1	PRJNA224116	SAMN02851311		na	1508644	1508644	Candidatus Arthromitus sp. SFB-mouse-NL		SFB-mouse-NL	latest	Complete Genome	Major	Full	2014-06-17	ASM70943v1	INRA	GCA_000709435.1	identical	ftp://ftp.ncbi.nlm.nih.gov/genomes/all/GCF/000/709/435/GCF_000709435.1_ASM70943v1			2		TRUE	TRUE
GCF_000730685.1	PRJNA224116	SAMD00018573	BBIX00000000.1	na	758	758	Rodentibacter pneumotropicus	strain=ATCC 35149		latest	Contig	Major	Full	2014-07-11	ASM73068v1	Juntendo University	GCA_000730685.1	identical	ftp://ftp.ncbi.nlm.nih.gov/genomes/all/GCF/000/730/685/GCF_000730685.1_ASM73068v1		assembly from type material	2		TRUE	TRUE
GCF_000758045.1	PRJNA224116	SAMN02928168	JPUC00000000.1	na	280505	174	Leptospira borgpetersenii serovar Ballum	strain=Muis5		latest	Contig	Major	Full	2014-09-25	ASM75804v1	University of Hyderabad	GCA_000758045.1	identical	ftp://ftp.ncbi.nlm.nih.gov/genomes/all/GCF/000/758/045/GCF_000758045.1_ASM75804v1			2		TRUE	TRUE
GCF_000762845.2	PRJNA224116	SAMN03074667	JRMQ00000000.2	representative genome	425400	425400	Helicobacter japonicus	strain=MIT 01-6451		latest	Contig	Major	Full	2019-05-22	ASM76284v2	Massachusetts Institute of Technology	GCA_000762845.2	identical	ftp://ftp.ncbi.nlm.nih.gov/genomes/all/GCF/000/762/845/GCF_000762845.2_ASM76284v2		assembly from type material	2		TRUE	TRUE
GCF_000762925.2	PRJNA224116	SAMN03075556	JRMS00000000.2	na	1548147	1548147	Helicobacter sp. MIT 03-1614	strain=MIT 03-1614		latest	Contig	Major	Full	2019-05-22	ASM76292v2	Massachusetts Institute of Technology	GCA_000762925.2	identical	ftp://ftp.ncbi.nlm.nih.gov/genomes/all/GCF/000/762/925/GCF_000762925.2_ASM76292v2			2		TRUE	TRUE
GCF_000765665.2	PRJNA224116	SAMN03075558	JROZ00000000.2	na	1548149	1548149	Helicobacter sp. MIT 05-5293	strain=MIT 05-5293		latest	Contig	Major	Full	2019-05-22	ASM76566v2	Massachusetts Institute of Technology	GCA_000765665.2	identical	ftp://ftp.ncbi.nlm.nih.gov/genomes/all/GCF/000/765/665/GCF_000765665.2_ASM76566v2			2		TRUE	TRUE
GCF_000765675.1	PRJNA224116	SAMN03075559	JRPA00000000.2	na	1548150	1548150	Helicobacter sp. MIT 05-5294	strain=MIT 05-5294		latest	Contig	Major	Full	2019-05-22	ASM76567v2	Massachusetts Institute of Technology	GCA_000765675.2	identical	ftp://ftp.ncbi.nlm.nih.gov/genomes/all/GCF/000/765/675/GCF_000765675.1_ASM76567v2			2		TRUE	TRUE
GCF_000765685.2	PRJNA224116	SAMN03075557	JROY00000000.2	na	1548148	1548148	Helicobacter sp. MIT 03-1616	strain=MIT 03-1616		latest	Contig	Major	Full	2019-05-22	ASM76568v2	Massachusetts Institute of Technology	GCA_000765685.2	identical	ftp://ftp.ncbi.nlm.nih.gov/genomes/all/GCF/000/765/685/GCF_000765685.2_ASM76568v2			2		TRUE	TRUE
GCF_000765695.2	PRJNA224116	SAMN03075560	JRPB00000000.2	na	1548151	1548151	Helicobacter sp. MIT 11-5569	strain=MIT 11-5569		latest	Contig	Major	Full	2019-05-22	ASM76569v2	Massachusetts Institute of Technology	GCA_000765695.2	identical	ftp://ftp.ncbi.nlm.nih.gov/genomes/all/GCF/000/765/695/GCF_000765695.2_ASM76569v2			2		TRUE	TRUE
GCF_000765765.2	PRJNA224116	SAMN03075565	JRPF00000000.2	na	76936	76936	Helicobacter typhlonius	strain=MIT 98-6810		latest	Contig	Major	Full	2019-05-24	ASM76576v2	Massachusetts Institute of Technology	GCA_000765765.2	identical	ftp://ftp.ncbi.nlm.nih.gov/genomes/all/GCF/000/765/765/GCF_000765765.2_ASM76576v2			2		TRUE	TRUE
GCF_000765785.2	PRJNA224116	SAMN03075566	JRPG00000000.2	na	37372	37372	Helicobacter bilis	strain=ATCC 51630		latest	Contig	Major	Full	2019-05-22	ASM76578v2	Massachusetts Institute of Technology	GCA_000765785.2	identical	ftp://ftp.ncbi.nlm.nih.gov/genomes/all/GCF/000/765/785/GCF_000765785.2_ASM76578v2		assembly from type material	2		TRUE	TRUE
GCF_000765805.2	PRJNA224116	SAMN03075563	JRPD00000000.2	representative genome	216	216	Helicobacter muridarum	strain=ST1		latest	Contig	Major	Full	2019-05-22	ASM76580v2	Massachusetts Institute of Technology	GCA_000765805.2	identical	ftp://ftp.ncbi.nlm.nih.gov/genomes/all/GCF/000/765/805/GCF_000765805.2_ASM76580v2		assembly from type material	2		TRUE	TRUE
GCF_000765825.2	PRJNA224116	SAMN03075564	JRPE00000000.2	representative genome	471858	471858	Helicobacter magdeburgensis	strain=MIT 96-1001		latest	Contig	Major	Full	2019-05-22	ASM76582v2	Massachusetts Institute of Technology	GCA_000765825.2	identical	ftp://ftp.ncbi.nlm.nih.gov/genomes/all/GCF/000/765/825/GCF_000765825.2_ASM76582v2			2		TRUE	TRUE
GCF_000765845.2	PRJNA224116	SAMN03075567	JRPH00000000.2	na	37372	37372	Helicobacter bilis	strain=Missouri		latest	Contig	Major	Full	2019-05-22	ASM76584v2	Massachusetts Institute of Technology	GCA_000765845.2	identical	ftp://ftp.ncbi.nlm.nih.gov/genomes/all/GCF/000/765/845/GCF_000765845.2_ASM76584v2			2		TRUE	TRUE
GCF_000936105.1	PRJNA224116	SAMEA2469794	CCBY00000000.1	na	562	562	Escherichia coli			latest	Contig	Major	Full	2015-02-25	Ec57A_A8 MIRA assembly	CGS-GL	GCA_000936105.1	identical	ftp://ftp.ncbi.nlm.nih.gov/genomes/all/GCF/000/936/105/GCF_000936105.1_Ec57A_A8_MIRA_assembly			2		TRUE	TRUE
GCF_000980835.1	PRJNA224116	SAMN03365283		representative genome	35755	35755	Corynebacterium kutscheri	strain=DSM 20755		latest	Complete Genome	Major	Full	2015-04-24	ASM98083v1	Bielefeld University	GCA_000980835.1	identical	ftp://ftp.ncbi.nlm.nih.gov/genomes/all/GCF/000/980/835/GCF_000980835.1_ASM98083v1		assembly from type material	2		TRUE	TRUE
GCF_001038205.1	PRJNA224116	SAMN03263884	JWIZ00000000.1	representative genome	67855	67855	Muribacter muris	strain=Ackerman80-443D		latest	Contig	Major	Full	2015-06-23	ASM103820v1	University of Copenhagen	GCA_001038205.1	identical	ftp://ftp.ncbi.nlm.nih.gov/genomes/all/GCF/001/038/205/GCF_001038205.1_ASM103820v1		assembly from type material	2		TRUE	TRUE
GCF_001044485.1	PRJNA224116	SAMN03325925	JYFW00000000.1	na	1396	1396	Bacillus cereus	strain=#17		latest	Scaffold	Major	Full	2015-07-01	ASM104448v1	TU Muenchen	GCA_001044485.1	identical	ftp://ftp.ncbi.nlm.nih.gov/genomes/all/GCF/001/044/485/GCF_001044485.1_ASM104448v1			2		TRUE	TRUE
GCF_001047635.1	PRJNA224116	SAMN03780437		na	214675	173	Leptospira interrogans serovar Manilae	strain=UP-MMC-NIID LP		latest	Complete Genome	Major	Full	2015-07-08	ASM104763v1	Okinawa Institute of Advanced Sciences	GCA_001047635.1	identical	ftp://ftp.ncbi.nlm.nih.gov/genomes/all/GCF/001/047/635/GCF_001047635.1_ASM104763v1			2		TRUE	TRUE
GCF_001047655.1	PRJNA224116	SAMN03780438		na	214675	173	Leptospira interrogans serovar Manilae	strain=UP-MMC-NIID HP		latest	Complete Genome	Major	Full	2015-07-08	ASM104765v1	Okinawa Institute of Advanced Sciences	GCA_001047655.1	identical	ftp://ftp.ncbi.nlm.nih.gov/genomes/all/GCF/001/047/655/GCF_001047655.1_ASM104765v1			2		TRUE	TRUE
GCF_001077865.1	PRJNA224116	SAMN03782450	LFKA00000000.1	na	562	562	Escherichia coli	strain=KIC-1		latest	Scaffold	Major	Full	2015-07-14	ASM107786v1	University of the Sunshine Coast	GCA_001077865.1	identical	ftp://ftp.ncbi.nlm.nih.gov/genomes/all/GCF/001/077/865/GCF_001077865.1_ASM107786v1			2		TRUE	TRUE
GCF_001077875.1	PRJNA224116	SAMN03782451	LFJZ00000000.1	na	562	562	Escherichia coli	strain=KIC-2		latest	Contig	Major	Full	2015-07-14	ASM107787v1	University of the Sunshine Coast	GCA_001077875.1	identical	ftp://ftp.ncbi.nlm.nih.gov/genomes/all/GCF/001/077/875/GCF_001077875.1_ASM107787v1			2		TRUE	TRUE
GCF_001077935.1	PRJNA224116	SAMN03782453	LFJX00000000.1	na	562	562	Escherichia coli	strain=46-4		latest	Scaffold	Major	Full	2015-07-14	ASM107793v1	University of the Sunshine Coast	GCA_001077935.1	identical	ftp://ftp.ncbi.nlm.nih.gov/genomes/all/GCF/001/077/935/GCF_001077935.1_ASM107793v1			2		TRUE	TRUE
GCF_001077945.1	PRJNA224116	SAMN03782452	LFJY00000000.1	na	562	562	Escherichia coli	strain=73-89		latest	Scaffold	Major	Full	2015-07-14	ASM107794v1	University of the Sunshine Coast	GCA_001077945.1	identical	ftp://ftp.ncbi.nlm.nih.gov/genomes/all/GCF/001/077/945/GCF_001077945.1_ASM107794v1			2		TRUE	TRUE
GCF_001140625.1	PRJNA224116	SAMEA859929	CPZI00000000.1	na	633	633	Yersinia pseudotuberculosis	strain=R819		latest	Scaffold	Major	Full	2015-07-16	5139_1#11	SC	GCA_001140625.1	identical	ftp://ftp.ncbi.nlm.nih.gov/genomes/all/GCF/001/140/625/GCF_001140625.1_5139_1_11			2		TRUE	TRUE
GCF_001244565.1	PRJNA224116	SAMEA859919	CWJI00000000.1	na	631	631	Yersinia intermedia	strain=R148		latest	Contig	Major	Full	2015-07-25	5139_2#5	SC	GCA_001244565.1	identical	ftp://ftp.ncbi.nlm.nih.gov/genomes/all/GCF/001/244/565/GCF_001244565.1_5139_2_5			2		TRUE	TRUE
GCF_001270785.1	PRJNA224116	SAMN03995694	LIGY00000000.1	na	1033983	33959	Lactobacillus johnsonii 16	strain=16		latest	Contig	Major	Full	2015-08-19	ASM127078v1	FASTERIS SA, Switzerland	GCA_001270785.1	identical	ftp://ftp.ncbi.nlm.nih.gov/genomes/all/GCF/001/270/785/GCF_001270785.1_ASM127078v1			2		TRUE	TRUE
GCF_001298875.1	PRJNA224116	SAMEA2247601	CYTV00000000.1	na	1331258	1331258	Bordetella pseudohinzii	strain=2789STDY5608636		latest	Scaffold	Major	Full	2015-09-19	11861_6#27	SC	GCA_001298875.1	identical	ftp://ftp.ncbi.nlm.nih.gov/genomes/all/GCF/001/298/875/GCF_001298875.1_11861_6_27			2		TRUE	TRUE
GCF_001434405.1	PRJNA224116	SAMN02369391	AZFT00000000.1	na	1423724	307126	Lactobacillus apodemi DSM 16634 = JCM 16172	strain=DSM 16634		latest	Scaffold	Major	Full	2015-11-06	ASM143440v1	Shanghai Majorbio	GCA_001434405.1	identical	ftp://ftp.ncbi.nlm.nih.gov/genomes/all/GCF/001/434/405/GCF_001434405.1_ASM143440v1		assembly from type material	2		TRUE	TRUE
GCF_001460635.1	PRJNA224116	SAMEA3507300		representative genome	76936	76936	Helicobacter typhlonius	strain=MIT 97-6810	1	latest	Complete Genome	Major	Full	2015-11-20	htyphlonius_mit97-6810	LEIDEN UNIVERSITY MEDICAL CENTER	GCA_001460635.1	identical	ftp://ftp.ncbi.nlm.nih.gov/genomes/all/GCF/001/460/635/GCF_001460635.1_htyphlonius_mit97-6810			2		TRUE	TRUE
GCF_001543345.1	PRJNA224116	SAMN04166238		na	1712675	1712675	Turicibacter sp. H121	strain=H121		latest	Complete Genome	Major	Full	2016-02-01	ASM154334v1	Baylor College of Medicine	GCA_001543345.1	identical	ftp://ftp.ncbi.nlm.nih.gov/genomes/all/GCF/001/543/345/GCF_001543345.1_ASM154334v1			2		TRUE	TRUE
GCF_001548485.1	PRJNA224116	SAMN04448480	LRSP00000000.1	na	1331258	1331258	Bordetella pseudohinzii	strain=228/11		latest	Contig	Major	Full	2016-02-03	ASM154848v1	Pennsylvania State University	GCA_001548485.1	identical	ftp://ftp.ncbi.nlm.nih.gov/genomes/all/GCF/001/548/485/GCF_001548485.1_ASM154848v1			2		TRUE	TRUE
GCF_001548495.1	PRJNA224116	SAMN04448472	LRSQ00000000.1	na	1331258	1331258	Bordetella pseudohinzii	strain=CWR-1		latest	Contig	Major	Full	2016-02-03	ASM154849v1	Pennsylvania State University	GCA_001548495.1	identical	ftp://ftp.ncbi.nlm.nih.gov/genomes/all/GCF/001/548/495/GCF_001548495.1_ASM154849v1			2		TRUE	TRUE
GCF_001564455.1	PRJNA224116	SAMN03568900		representative genome	1702221	1702221	Faecalibaculum rodentium	strain=ALO17		latest	Complete Genome	Major	Full	2016-02-22	ASM156445v1	Korea Research Institute Bioscience and Biotechnology	GCA_001564455.1	identical	ftp://ftp.ncbi.nlm.nih.gov/genomes/all/GCF/001/564/455/GCF_001564455.1_ASM156445v1		assembly from type material	2		TRUE	TRUE
GCF_001569465.1	PRJNA224116	SAMN02947776	JQRY00000000.1	na	174	174	Leptospira borgpetersenii	strain=56604		latest	Contig	Major	Full	2016-02-24	ASM156946v1	Chinese National Human Genome Center at Shanghai	GCA_001569465.1	identical	ftp://ftp.ncbi.nlm.nih.gov/genomes/all/GCF/001/569/465/GCF_001569465.1_ASM156946v1			2		TRUE	TRUE
GCF_001596855.1	PRJNA224116	SAMN04396675	LRAB00000000.1	na	562	562	Escherichia coli	strain=tEC		latest	Contig	Major	Full	2016-03-24	ASM159685v1	Yonsei University	GCA_001596855.1	identical	ftp://ftp.ncbi.nlm.nih.gov/genomes/all/GCF/001/596/855/GCF_001596855.1_ASM159685v1			2		TRUE	TRUE
GCF_001596865.1	PRJNA224116	SAMN04396674	LRBX00000000.1	na	562	562	Escherichia coli	strain=atEC		latest	Contig	Major	Full	2016-03-24	ASM159686v1	Yonsei University	GCA_001596865.1	identical	ftp://ftp.ncbi.nlm.nih.gov/genomes/all/GCF/001/596/865/GCF_001596865.1_ASM159686v1			2		TRUE	TRUE
GCF_001643075.1	PRJNA224116	SAMN04492849	LSTQ00000000.1	na	1705	1705	Corynebacterium stationis	strain=GA-15		latest	Contig	Major	Full	2016-05-13	ASM164307v1	Institute of Microbial Technology	GCA_001643075.1	identical	ftp://ftp.ncbi.nlm.nih.gov/genomes/all/GCF/001/643/075/GCF_001643075.1_ASM164307v1			2		TRUE	TRUE
GCF_001652525.2	PRJNA224116	SAMN04868324		na	1141102	174	Leptospira borgpetersenii str. 4E	strain=4E		latest	Chromosome	Major	Full	2017-01-30	ASM165252v2	Centro de Desenvolvimento Tecnol√≥gico (CDTec)	GCA_001652525.2	identical	ftp://ftp.ncbi.nlm.nih.gov/genomes/all/GCF/001/652/525/GCF_001652525.2_ASM165252v2			2		TRUE	TRUE
GCF_001655835.1	PRJNA224116	SAMN04884746	LWQV00000000.1	na	34105	34105	Streptobacillus moniliformis	strain=CIP 55-48		latest	Scaffold	Major	Full	2016-06-03	ASM165583v1	Robert Koch Institute	GCA_001655835.1	identical	ftp://ftp.ncbi.nlm.nih.gov/genomes/all/GCF/001/655/835/GCF_001655835.1_ASM165583v1			2		TRUE	TRUE
GCF_001655925.1	PRJNA224116	SAMN04892886	LXKJ00000000.1	na	34105	34105	Streptobacillus moniliformis	strain=B5/1		latest	Scaffold	Major	Full	2016-06-03	ASM165592v1	Robert Koch Institute	GCA_001655925.1	identical	ftp://ftp.ncbi.nlm.nih.gov/genomes/all/GCF/001/655/925/GCF_001655925.1_ASM165592v1			2		TRUE	TRUE
GCF_001657785.1	PRJNA224116	SAMN04892738	LWTA00000000.1	na	34105	34105	Streptobacillus moniliformis	strain=AHL 370-4		latest	Scaffold	Major	Full	2016-06-04	ASM165778v1	Robert Koch Institute	GCA_001657785.1	identical	ftp://ftp.ncbi.nlm.nih.gov/genomes/all/GCF/001/657/785/GCF_001657785.1_ASM165778v1			2		TRUE	TRUE
GCF_001657815.1	PRJNA224116	SAMN04892742	LWTC00000000.1	na	34105	34105	Streptobacillus moniliformis	strain=ATCC 49567		latest	Contig	Major	Full	2016-06-04	ASM165781v1	Robert Koch Institute	GCA_001657815.1	identical	ftp://ftp.ncbi.nlm.nih.gov/genomes/all/GCF/001/657/815/GCF_001657815.1_ASM165781v1			2		TRUE	TRUE
GCF_001660585.1	PRJNA224116	SAMN05194365		na	562	562	Escherichia coli	strain=NGF1		latest	Complete Genome	Major	Full	2016-06-09	ASM166058v1	Harvard University	GCA_001660585.1	identical	ftp://ftp.ncbi.nlm.nih.gov/genomes/all/GCF/001/660/585/GCF_001660585.1_ASM166058v1			2		TRUE	TRUE
GCF_001683575.1	PRJNA224116	SAMN05194387	LYXX00000000.1	na	562	562	Escherichia coli	strain=NGF4		latest	Scaffold	Major	Full	2016-07-12	NGF4	Harvard University	GCA_001683575.1	identical	ftp://ftp.ncbi.nlm.nih.gov/genomes/all/GCF/001/683/575/GCF_001683575.1_NGF4			2		TRUE	TRUE
GCF_001683585.1	PRJNA224116	SAMN05194386	LYXW00000000.1	na	562	562	Escherichia coli	strain=NGF3		latest	Contig	Major	Full	2016-07-12	NGF3	Harvard University	GCA_001683585.1	identical	ftp://ftp.ncbi.nlm.nih.gov/genomes/all/GCF/001/683/585/GCF_001683585.1_NGF3			2		TRUE	TRUE
GCF_001683595.1	PRJNA224116	SAMN05194385	LYXV00000000.1	na	562	562	Escherichia coli	strain=NGF2		latest	Contig	Major	Full	2016-07-12	NGF2	Harvard University	GCA_001683595.1	identical	ftp://ftp.ncbi.nlm.nih.gov/genomes/all/GCF/001/683/595/GCF_001683595.1_NGF2			2		TRUE	TRUE
GCF_001688625.2	PRJNA224116	SAMN04621620		representative genome	292800	292800	Flavonifractor plautii	strain=YL31		latest	Complete Genome	Major	Full	2017-04-05	ASM168862v2	University of Bern	GCA_001688625.2	identical	ftp://ftp.ncbi.nlm.nih.gov/genomes/all/GCF/001/688/625/GCF_001688625.2_ASM168862v2			2		TRUE	TRUE
GCF_001688645.2	PRJNA224116	SAMN04621611		na	302912	28025	Bifidobacterium animalis subsp. animalis	strain=YL2		latest	Complete Genome	Major	Full	2017-04-05	ASM168864v2	University of Bern	GCA_001688645.2	identical	ftp://ftp.ncbi.nlm.nih.gov/genomes/all/GCF/001/688/645/GCF_001688645.2_ASM168864v2			2		TRUE	TRUE
GCF_001688665.2	PRJNA224116	SAMN04621618		na	1834196	1834196	Lachnoclostridium sp. YL32	strain=YL32		latest	Complete Genome	Major	Full	2017-04-05	ASM168866v2	University of Bern	GCA_001688665.2	identical	ftp://ftp.ncbi.nlm.nih.gov/genomes/all/GCF/001/688/665/GCF_001688665.2_ASM168866v2			2		TRUE	TRUE
GCF_001688685.2	PRJNA224116	SAMN04621617		na	1598	1598	Lactobacillus reuteri	strain=I49		latest	Complete Genome	Major	Full	2017-04-05	ASM168868v2	University of Bern	GCA_001688685.2	identical	ftp://ftp.ncbi.nlm.nih.gov/genomes/all/GCF/001/688/685/GCF_001688685.2_ASM168868v2			2		TRUE	TRUE
GCF_001688705.2	PRJNA224116	SAMN04621621		na	1834198	1834198	Hungateiclostridiaceae bacterium KB18	strain=KB18		latest	Complete Genome	Major	Full	2017-04-05	ASM168870v2	University of Bern	GCA_001688705.2	identical	ftp://ftp.ncbi.nlm.nih.gov/genomes/all/GCF/001/688/705/GCF_001688705.2_ASM168870v2			2		TRUE	TRUE
GCF_001688725.2	PRJNA224116	SAMN04621613		representative genome	1796613	1796613	Bacteroides caecimuris	strain=I48		latest	Complete Genome	Major	Full	2017-04-05	ASM168872v2	University of Bern	GCA_001688725.2	identical	ftp://ftp.ncbi.nlm.nih.gov/genomes/all/GCF/001/688/725/GCF_001688725.2_ASM168872v2		assembly from type material	2		TRUE	TRUE
GCF_001688765.2	PRJNA224116	SAMN04621615		na	239935	239935	Akkermansia muciniphila	strain=YL44		latest	Complete Genome	Major	Full	2017-04-05	ASM168876v2	University of Bern	GCA_001688765.2	identical	ftp://ftp.ncbi.nlm.nih.gov/genomes/all/GCF/001/688/765/GCF_001688765.2_ASM168876v2			2		TRUE	TRUE
GCF_001688845.2	PRJNA224116	SAMN04621612		na	1796646	1796646	Muribaculum intestinale	strain=YL27		latest	Complete Genome	Major	Full	2017-04-05	ASM168884v2	University of Bern	GCA_001688845.2	identical	ftp://ftp.ncbi.nlm.nih.gov/genomes/all/GCF/001/688/845/GCF_001688845.2_ASM168884v2		assembly from type material	2		TRUE	TRUE
GCF_001688905.2	PRJNA224116	SAMN04621614		na	1834205	1834205	Burkholderiales bacterium YL45	strain=YL45		latest	Complete Genome	Major	Full	2017-04-05	ASM168890v2	University of Bern	GCA_001688905.2	identical	ftp://ftp.ncbi.nlm.nih.gov/genomes/all/GCF/001/688/905/GCF_001688905.2_ASM168890v2			2		TRUE	TRUE
GCF_001688965.2	PRJNA224116	SAMN04621622		na	1834207	1834207	Erysipelotrichaceae bacterium I46	strain=I46		latest	Complete Genome	Major	Full	2017-04-19	ASM168896v2	University of Bern	GCA_001688965.2	identical	ftp://ftp.ncbi.nlm.nih.gov/genomes/all/GCF/001/688/965/GCF_001688965.2_ASM168896v2			2		TRUE	TRUE
GCF_001689055.2	PRJNA224116	SAMN04621616		na	1351	1351	Enterococcus faecalis	strain=KB1		latest	Complete Genome	Major	Full	2017-04-05	ASM168905v2	University of Bern	GCA_001689055.2	identical	ftp://ftp.ncbi.nlm.nih.gov/genomes/all/GCF/001/689/055/GCF_001689055.2_ASM168905v2			2		TRUE	TRUE
GCF_001689125.2	PRJNA224116	SAMN04621619		na	1796616	1796616	Blautia sp. YL58	strain=YL58		latest	Complete Genome	Major	Full	2017-04-05	ASM168912v2	University of Bern	GCA_001689125.2	identical	ftp://ftp.ncbi.nlm.nih.gov/genomes/all/GCF/001/689/125/GCF_001689125.2_ASM168912v2			2		TRUE	TRUE
GCF_001692775.1	PRJNA224116	SAMN05381430	MBNU00000000.1	na	562	562	Escherichia coli	strain=1409150006		latest	Contig	Major	Full	2016-07-22	ASM169277v1	MIT	GCA_001692775.1	identical	ftp://ftp.ncbi.nlm.nih.gov/genomes/all/GCF/001/692/775/GCF_001692775.1_ASM169277v1			2		TRUE	TRUE
GCF_001692785.1	PRJNA224116	SAMN05381565	MBNY00000000.1	na	562	562	Escherichia coli	strain=1512290026		latest	Contig	Major	Full	2016-07-22	ASM169278v1	MIT	GCA_001692785.1	identical	ftp://ftp.ncbi.nlm.nih.gov/genomes/all/GCF/001/692/785/GCF_001692785.1_ASM169278v1			2		TRUE	TRUE
GCF_001692795.1	PRJNA224116	SAMN05381562	MBNV00000000.1	na	562	562	Escherichia coli	strain=1409160003		latest	Contig	Major	Full	2016-07-22	ASM169279v1	MIT	GCA_001692795.1	identical	ftp://ftp.ncbi.nlm.nih.gov/genomes/all/GCF/001/692/795/GCF_001692795.1_ASM169279v1			2		TRUE	TRUE
GCF_001692805.1	PRJNA224116	SAMN05381564	MBNX00000000.1	na	562	562	Escherichia coli	strain=1512290008		latest	Contig	Major	Full	2016-07-22	ASM169280v1	MIT	GCA_001692805.1	identical	ftp://ftp.ncbi.nlm.nih.gov/genomes/all/GCF/001/692/805/GCF_001692805.1_ASM169280v1			2		TRUE	TRUE
GCF_001692865.1	PRJNA224116	SAMN05381563	MBNW00000000.1	na	562	562	Escherichia coli	strain=1408270010		latest	Contig	Major	Full	2016-07-22	ASM169286v1	MIT	GCA_001692865.1	identical	ftp://ftp.ncbi.nlm.nih.gov/genomes/all/GCF/001/692/865/GCF_001692865.1_ASM169286v1			2		TRUE	TRUE
GCF_001703855.1	PRJNA224116	SAMN05371093	MBLQ00000000.1	na	1598	1598	Lactobacillus reuteri	strain=480_44		latest	Scaffold	Major	Full	2016-08-11	ASM170385v1	Sheba Medical Center	GCA_001703855.1	identical	ftp://ftp.ncbi.nlm.nih.gov/genomes/all/GCF/001/703/855/GCF_001703855.1_ASM170385v1			2		TRUE	TRUE
GCF_001703865.1	PRJNA224116	SAMN05371094	MBLR00000000.1	na	1598	1598	Lactobacillus reuteri	strain=482_46		latest	Scaffold	Major	Full	2016-08-11	ASM170386v1	Sheba Medical Center	GCA_001703865.1	identical	ftp://ftp.ncbi.nlm.nih.gov/genomes/all/GCF/001/703/865/GCF_001703865.1_ASM170386v1			2		TRUE	TRUE
GCF_001703875.1	PRJNA224116	SAMN05371179	MBLT00000000.1	na	1598	1598	Lactobacillus reuteri	strain=484_32		latest	Scaffold	Major	Full	2016-08-11	ASM170387v1	Sheba Medical Center	GCA_001703875.1	identical	ftp://ftp.ncbi.nlm.nih.gov/genomes/all/GCF/001/703/875/GCF_001703875.1_ASM170387v1			2		TRUE	TRUE
GCF_001703885.1	PRJNA224116	SAMN05371178	MBLS00000000.1	na	1598	1598	Lactobacillus reuteri	strain=482_54		latest	Scaffold	Major	Full	2016-08-11	ASM170388v1	Sheba Medical Center	GCA_001703885.1	identical	ftp://ftp.ncbi.nlm.nih.gov/genomes/all/GCF/001/703/885/GCF_001703885.1_ASM170388v1			2		TRUE	TRUE
GCF_001703935.1	PRJNA224116	SAMN05371506	MBLU00000000.1	na	1598	1598	Lactobacillus reuteri	strain=484_39		latest	Scaffold	Major	Full	2016-08-11	ASM170393v1	Sheba Medical Center	GCA_001703935.1	identical	ftp://ftp.ncbi.nlm.nih.gov/genomes/all/GCF/001/703/935/GCF_001703935.1_ASM170393v1			2		TRUE	TRUE
GCF_001712855.1	PRJNA224116	SAMN03801592		na	1679001	1679001	Pasteurellaceae bacterium NI1060		NI1060	latest	Chromosome	Major	Full	2016-08-25	ASM171285v1	Vrije Universiteit Brussel	GCA_001712855.1	identical	ftp://ftp.ncbi.nlm.nih.gov/genomes/all/GCF/001/712/855/GCF_001712855.1_ASM171285v1			2		TRUE	TRUE
GCF_001714745.1	PRJNA224116	SAMN04631277		na	33959	33959	Lactobacillus johnsonii	strain=BS15		latest	Complete Genome	Major	Full	2016-08-26	ASM171474v1	Sichuan Agriculture University	GCA_001714745.1	identical	ftp://ftp.ncbi.nlm.nih.gov/genomes/all/GCF/001/714/745/GCF_001714745.1_ASM171474v1			2		TRUE	TRUE
GCF_001753225.1	PRJNA224116	SAMN05828192		representative genome	180282	180282	Delftia tsuruhatensis	strain=CM13		latest	Complete Genome	Major	Full	2016-10-06	ASM175322v1	Institut Pasteur de Paris	GCA_001753225.1	identical	ftp://ftp.ncbi.nlm.nih.gov/genomes/all/GCF/001/753/225/GCF_001753225.1_ASM175322v1			2		TRUE	TRUE
GCF_001901025.1	PRJNA224116	SAMN03252439		na	562	562	Escherichia coli	strain=M1		latest	Complete Genome	Major	Full	2016-12-12	ASM190102v1	Nanjing Agricultural University	GCA_001901025.1	identical	ftp://ftp.ncbi.nlm.nih.gov/genomes/all/GCF/001/901/025/GCF_001901025.1_ASM190102v1			2		TRUE	TRUE
GCF_001901045.1	PRJNA224116	SAMN03252440		na	562	562	Escherichia coli	strain=M3		latest	Complete Genome	Major	Full	2016-12-12	ASM190104v1	Nanjing Agricultural University	GCA_001901045.1	identical	ftp://ftp.ncbi.nlm.nih.gov/genomes/all/GCF/001/901/045/GCF_001901045.1_ASM190104v1			2		TRUE	TRUE
GCF_001901065.1	PRJNA224116	SAMN03252441		na	562	562	Escherichia coli	strain=M6		latest	Complete Genome	Major	Full	2016-12-12	ASM190106v1	Nanjing Agricultural University	GCA_001901065.1	identical	ftp://ftp.ncbi.nlm.nih.gov/genomes/all/GCF/001/901/065/GCF_001901065.1_ASM190106v1			2		TRUE	TRUE
GCF_001901085.1	PRJNA224116	SAMN03252442		na	562	562	Escherichia coli	strain=M8		latest	Complete Genome	Major	Full	2016-12-12	ASM190108v1	Nanjing Agricultural University	GCA_001901085.1	identical	ftp://ftp.ncbi.nlm.nih.gov/genomes/all/GCF/001/901/085/GCF_001901085.1_ASM190108v1			2		TRUE	TRUE
GCF_001901105.1	PRJNA224116	SAMN03252443		na	562	562	Escherichia coli	strain=M9		latest	Complete Genome	Major	Full	2016-12-12	ASM190110v1	Nanjing Agricultural University	GCA_001901105.1	identical	ftp://ftp.ncbi.nlm.nih.gov/genomes/all/GCF/001/901/105/GCF_001901105.1_ASM190110v1			2		TRUE	TRUE
GCF_001901125.1	PRJNA224116	SAMN03252444		na	562	562	Escherichia coli	strain=M10		latest	Complete Genome	Major	Full	2016-12-12	ASM190112v1	Nanjing Agricultural University	GCA_001901125.1	identical	ftp://ftp.ncbi.nlm.nih.gov/genomes/all/GCF/001/901/125/GCF_001901125.1_ASM190112v1			2		TRUE	TRUE
GCF_001901145.1	PRJNA224116	SAMN03252445		na	562	562	Escherichia coli	strain=M11		latest	Complete Genome	Major	Full	2016-12-12	ASM190114v1	Nanjing Agricultural University	GCA_001901145.1	identical	ftp://ftp.ncbi.nlm.nih.gov/genomes/all/GCF/001/901/145/GCF_001901145.1_ASM190114v1			2		TRUE	TRUE
GCF_001901165.1	PRJNA224116	SAMN03252446		na	562	562	Escherichia coli	strain=M15		latest	Complete Genome	Major	Full	2016-12-12	ASM190116v1	Nanjing Agricultural University	GCA_001901165.1	identical	ftp://ftp.ncbi.nlm.nih.gov/genomes/all/GCF/001/901/165/GCF_001901165.1_ASM190116v1			2		TRUE	TRUE
GCF_001901185.1	PRJNA224116	SAMN03252447		na	562	562	Escherichia coli	strain=M18		latest	Complete Genome	Major	Full	2016-12-12	ASM190118v1	Nanjing Agricultural University	GCA_001901185.1	identical	ftp://ftp.ncbi.nlm.nih.gov/genomes/all/GCF/001/901/185/GCF_001901185.1_ASM190118v1			2		TRUE	TRUE
GCF_001901215.1	PRJNA224116	SAMN03252448		na	562	562	Escherichia coli	strain=M19		latest	Complete Genome	Major	Full	2016-12-12	ASM190121v1	Nanjing Agricultural University	GCA_001901215.1	identical	ftp://ftp.ncbi.nlm.nih.gov/genomes/all/GCF/001/901/215/GCF_001901215.1_ASM190121v1			2		TRUE	TRUE
GCF_001901315.1	PRJNA224116	SAMN03252449		na	562	562	Escherichia coli	strain=S1		latest	Complete Genome	Major	Full	2016-12-12	ASM190131v1	Nanjing Agricultural University	GCA_001901315.1	identical	ftp://ftp.ncbi.nlm.nih.gov/genomes/all/GCF/001/901/315/GCF_001901315.1_ASM190131v1			2		TRUE	TRUE
GCF_001931505.1	PRJNA224116	SAMN05433522		representative genome	1882918	1882918	Pajaroellobacter abortibovis	strain=BTF92-0548A/99-0131		latest	Chromosome	Major	Full	2017-01-04	ASM193150v1	University of California, Davis	GCA_001931505.1	identical	ftp://ftp.ncbi.nlm.nih.gov/genomes/all/GCF/001/931/505/GCF_001931505.1_ASM193150v1			2		TRUE	TRUE
GCF_001972545.1	PRJNA224116	SAMN05414469	MTTE00000000.1	na	149539	28901	Salmonella enterica subsp. enterica serovar Enteritidis	strain=CFSAN051890		latest	Contig	Major	Full	2017-01-26	ASM197254v1	Center for Food Safety and Applied Nutrition	GCA_001972545.1	identical	ftp://ftp.ncbi.nlm.nih.gov/genomes/all/GCF/001/972/545/GCF_001972545.1_ASM197254v1			2		TRUE	TRUE
GCF_001972555.1	PRJNA224116	SAMN05414468	MTTF00000000.1	na	149539	28901	Salmonella enterica subsp. enterica serovar Enteritidis	strain=CFSAN051889		latest	Contig	Major	Full	2017-01-26	ASM197255v1	Center for Food Safety and Applied Nutrition	GCA_001972555.1	identical	ftp://ftp.ncbi.nlm.nih.gov/genomes/all/GCF/001/972/555/GCF_001972555.1_ASM197255v1			2		TRUE	TRUE
GCF_001972565.1	PRJNA224116	SAMN05414463	MTTK00000000.1	na	149539	28901	Salmonella enterica subsp. enterica serovar Enteritidis	strain=CFSAN051884		latest	Contig	Major	Full	2017-01-26	ASM197256v1	Center for Food Safety and Applied Nutrition	GCA_001972565.1	identical	ftp://ftp.ncbi.nlm.nih.gov/genomes/all/GCF/001/972/565/GCF_001972565.1_ASM197256v1			2		TRUE	TRUE
GCF_001972575.1	PRJNA224116	SAMN05414462	MTTL00000000.1	na	149539	28901	Salmonella enterica subsp. enterica serovar Enteritidis	strain=CFSAN051883		latest	Contig	Major	Full	2017-01-26	ASM197257v1	Center for Food Safety and Applied Nutrition	GCA_001972575.1	identical	ftp://ftp.ncbi.nlm.nih.gov/genomes/all/GCF/001/972/575/GCF_001972575.1_ASM197257v1			2		TRUE	TRUE
GCF_001972625.1	PRJNA224116	SAMN05414461	MTTM00000000.1	na	149539	28901	Salmonella enterica subsp. enterica serovar Enteritidis	strain=CFSAN051882		latest	Contig	Major	Full	2017-01-26	ASM197262v1	Center for Food Safety and Applied Nutrition	GCA_001972625.1	identical	ftp://ftp.ncbi.nlm.nih.gov/genomes/all/GCF/001/972/625/GCF_001972625.1_ASM197262v1			2		TRUE	TRUE
GCF_001972635.1	PRJNA224116	SAMN05414454	MTTS00000000.1	na	149539	28901	Salmonella enterica subsp. enterica serovar Enteritidis	strain=CFSAN051875		latest	Contig	Major	Full	2017-01-26	ASM197263v1	Center for Food Safety and Applied Nutrition	GCA_001972635.1	identical	ftp://ftp.ncbi.nlm.nih.gov/genomes/all/GCF/001/972/635/GCF_001972635.1_ASM197263v1			2		TRUE	TRUE
GCF_001972645.1	PRJNA224116	SAMN05414453	MTTT00000000.1	na	149539	28901	Salmonella enterica subsp. enterica serovar Enteritidis	strain=CFSAN051874		latest	Contig	Major	Full	2017-01-26	ASM197264v1	Center for Food Safety and Applied Nutrition	GCA_001972645.1	identical	ftp://ftp.ncbi.nlm.nih.gov/genomes/all/GCF/001/972/645/GCF_001972645.1_ASM197264v1			2		TRUE	TRUE
GCF_001972675.1	PRJNA224116	SAMN05414451	MTTV00000000.1	na	149539	28901	Salmonella enterica subsp. enterica serovar Enteritidis	strain=CFSAN051872		latest	Contig	Major	Full	2017-01-26	ASM197267v1	Center for Food Safety and Applied Nutrition	GCA_001972675.1	identical	ftp://ftp.ncbi.nlm.nih.gov/genomes/all/GCF/001/972/675/GCF_001972675.1_ASM197267v1			2		TRUE	TRUE
GCF_001972705.1	PRJNA224116	SAMN05414450	MTTW00000000.1	na	149539	28901	Salmonella enterica subsp. enterica serovar Enteritidis	strain=CFSAN051871		latest	Contig	Major	Full	2017-01-26	ASM197270v1	Center for Food Safety and Applied Nutrition	GCA_001972705.1	identical	ftp://ftp.ncbi.nlm.nih.gov/genomes/all/GCF/001/972/705/GCF_001972705.1_ASM197270v1			2		TRUE	TRUE
GCF_001972715.1	PRJNA224116	SAMN05414446	MTUA00000000.1	na	149539	28901	Salmonella enterica subsp. enterica serovar Enteritidis	strain=CFSAN051866		latest	Contig	Major	Full	2017-01-26	ASM197271v1	Center for Food Safety and Applied Nutrition	GCA_001972715.1	identical	ftp://ftp.ncbi.nlm.nih.gov/genomes/all/GCF/001/972/715/GCF_001972715.1_ASM197271v1			2		TRUE	TRUE
GCF_001972725.1	PRJNA224116	SAMN05414445	MTUB00000000.1	na	149539	28901	Salmonella enterica subsp. enterica serovar Enteritidis	strain=CFSAN051865		latest	Contig	Major	Full	2017-01-26	ASM197272v1	Center for Food Safety and Applied Nutrition	GCA_001972725.1	identical	ftp://ftp.ncbi.nlm.nih.gov/genomes/all/GCF/001/972/725/GCF_001972725.1_ASM197272v1			2		TRUE	TRUE
GCF_001972735.1	PRJNA224116	SAMN05414441	MTUE00000000.1	na	149539	28901	Salmonella enterica subsp. enterica serovar Enteritidis	strain=CFSAN051861		latest	Contig	Major	Full	2017-01-26	ASM197273v1	Center for Food Safety and Applied Nutrition	GCA_001972735.1	identical	ftp://ftp.ncbi.nlm.nih.gov/genomes/all/GCF/001/972/735/GCF_001972735.1_ASM197273v1			2		TRUE	TRUE
GCF_001972785.1	PRJNA224116	SAMN05414439	MTUG00000000.1	na	149539	28901	Salmonella enterica subsp. enterica serovar Enteritidis	strain=CFSAN051859		latest	Contig	Major	Full	2017-01-26	ASM197278v1	Center for Food Safety and Applied Nutrition	GCA_001972785.1	identical	ftp://ftp.ncbi.nlm.nih.gov/genomes/all/GCF/001/972/785/GCF_001972785.1_ASM197278v1			2		TRUE	TRUE
GCF_001972795.1	PRJNA224116	SAMN05414438	MTUH00000000.1	na	149539	28901	Salmonella enterica subsp. enterica serovar Enteritidis	strain=CFSAN051858		latest	Contig	Major	Full	2017-01-26	ASM197279v1	Center for Food Safety and Applied Nutrition	GCA_001972795.1	identical	ftp://ftp.ncbi.nlm.nih.gov/genomes/all/GCF/001/972/795/GCF_001972795.1_ASM197279v1			2		TRUE	TRUE
GCF_001972815.1	PRJNA224116	SAMN05414437	MTUI00000000.1	na	149539	28901	Salmonella enterica subsp. enterica serovar Enteritidis	strain=CFSAN051856		latest	Contig	Major	Full	2017-01-26	ASM197281v1	Center for Food Safety and Applied Nutrition	GCA_001972815.1	identical	ftp://ftp.ncbi.nlm.nih.gov/genomes/all/GCF/001/972/815/GCF_001972815.1_ASM197281v1			2		TRUE	TRUE
GCF_001972835.1	PRJNA224116	SAMN05414433	MTUM00000000.1	na	149539	28901	Salmonella enterica subsp. enterica serovar Enteritidis	strain=CFSAN051852		latest	Contig	Major	Full	2017-01-26	ASM197283v1	Center for Food Safety and Applied Nutrition	GCA_001972835.1	identical	ftp://ftp.ncbi.nlm.nih.gov/genomes/all/GCF/001/972/835/GCF_001972835.1_ASM197283v1			2		TRUE	TRUE
GCF_001972865.1	PRJNA224116	SAMN05414430	MTUO00000000.1	na	149539	28901	Salmonella enterica subsp. enterica serovar Enteritidis	strain=CFSAN051849		latest	Contig	Major	Full	2017-01-26	ASM197286v1	Center for Food Safety and Applied Nutrition	GCA_001972865.1	identical	ftp://ftp.ncbi.nlm.nih.gov/genomes/all/GCF/001/972/865/GCF_001972865.1_ASM197286v1			2		TRUE	TRUE
GCF_001972875.1	PRJNA224116	SAMN05414428	MTUQ00000000.1	na	149539	28901	Salmonella enterica subsp. enterica serovar Enteritidis	strain=CFSAN051847		latest	Contig	Major	Full	2017-01-26	ASM197287v1	Center for Food Safety and Applied Nutrition	GCA_001972875.1	identical	ftp://ftp.ncbi.nlm.nih.gov/genomes/all/GCF/001/972/875/GCF_001972875.1_ASM197287v1			2		TRUE	TRUE
GCF_001972905.1	PRJNA224116	SAMN05414427	MTUR00000000.1	na	149539	28901	Salmonella enterica subsp. enterica serovar Enteritidis	strain=CFSAN051846		latest	Contig	Major	Full	2017-01-26	ASM197290v1	Center for Food Safety and Applied Nutrition	GCA_001972905.1	identical	ftp://ftp.ncbi.nlm.nih.gov/genomes/all/GCF/001/972/905/GCF_001972905.1_ASM197290v1			2		TRUE	TRUE
GCF_001972915.1	PRJNA224116	SAMN05414422	MTUW00000000.1	na	149539	28901	Salmonella enterica subsp. enterica serovar Enteritidis	strain=CFSAN051841		latest	Contig	Major	Full	2017-01-26	ASM197291v1	Center for Food Safety and Applied Nutrition	GCA_001972915.1	identical	ftp://ftp.ncbi.nlm.nih.gov/genomes/all/GCF/001/972/915/GCF_001972915.1_ASM197291v1			2		TRUE	TRUE
GCF_001972945.1	PRJNA224116	SAMN05414418	MTVA00000000.1	na	149539	28901	Salmonella enterica subsp. enterica serovar Enteritidis	strain=CFSAN051837		latest	Contig	Major	Full	2017-01-26	ASM197294v1	Center for Food Safety and Applied Nutrition	GCA_001972945.1	identical	ftp://ftp.ncbi.nlm.nih.gov/genomes/all/GCF/001/972/945/GCF_001972945.1_ASM197294v1			2		TRUE	TRUE
GCF_001972955.1	PRJNA224116	SAMN05414421	MTUX00000000.1	na	149539	28901	Salmonella enterica subsp. enterica serovar Enteritidis	strain=CFSAN051840		latest	Contig	Major	Full	2017-01-26	ASM197295v1	Center for Food Safety and Applied Nutrition	GCA_001972955.1	identical	ftp://ftp.ncbi.nlm.nih.gov/genomes/all/GCF/001/972/955/GCF_001972955.1_ASM197295v1			2		TRUE	TRUE
GCF_001972985.1	PRJNA224116	SAMN05414415	MTVD00000000.1	na	149539	28901	Salmonella enterica subsp. enterica serovar Enteritidis	strain=CFSAN051834		latest	Contig	Major	Full	2017-01-26	ASM197298v1	Center for Food Safety and Applied Nutrition	GCA_001972985.1	identical	ftp://ftp.ncbi.nlm.nih.gov/genomes/all/GCF/001/972/985/GCF_001972985.1_ASM197298v1			2		TRUE	TRUE
GCF_001972995.1	PRJNA224116	SAMN05414416	MTVC00000000.1	na	149539	28901	Salmonella enterica subsp. enterica serovar Enteritidis	strain=CFSAN051835		latest	Contig	Major	Full	2017-01-26	ASM197299v1	Center for Food Safety and Applied Nutrition	GCA_001972995.1	identical	ftp://ftp.ncbi.nlm.nih.gov/genomes/all/GCF/001/972/995/GCF_001972995.1_ASM197299v1			2		TRUE	TRUE
GCF_001973025.1	PRJNA224116	SAMN05414406	MTVM00000000.1	na	149539	28901	Salmonella enterica subsp. enterica serovar Enteritidis	strain=CFSAN051825		latest	Contig	Major	Full	2017-01-26	ASM197302v1	Center for Food Safety and Applied Nutrition	GCA_001973025.1	identical	ftp://ftp.ncbi.nlm.nih.gov/genomes/all/GCF/001/973/025/GCF_001973025.1_ASM197302v1			2		TRUE	TRUE
GCF_001973035.1	PRJNA224116	SAMN05414405	MTVN00000000.1	na	149539	28901	Salmonella enterica subsp. enterica serovar Enteritidis	strain=CFSAN051824		latest	Contig	Major	Full	2017-01-26	ASM197303v1	Center for Food Safety and Applied Nutrition	GCA_001973035.1	identical	ftp://ftp.ncbi.nlm.nih.gov/genomes/all/GCF/001/973/035/GCF_001973035.1_ASM197303v1			2		TRUE	TRUE
GCF_001973065.1	PRJNA224116	SAMN05414404	MTVO00000000.1	na	149539	28901	Salmonella enterica subsp. enterica serovar Enteritidis	strain=CFSAN051823		latest	Contig	Major	Full	2017-01-26	ASM197306v1	Center for Food Safety and Applied Nutrition	GCA_001973065.1	identical	ftp://ftp.ncbi.nlm.nih.gov/genomes/all/GCF/001/973/065/GCF_001973065.1_ASM197306v1			2		TRUE	TRUE
GCF_001973085.1	PRJNA224116	SAMN05414470	MTTD00000000.1	na	149539	28901	Salmonella enterica subsp. enterica serovar Enteritidis	strain=CFSAN051891		latest	Contig	Major	Full	2017-01-26	ASM197308v1	Center for Food Safety and Applied Nutrition	GCA_001973085.1	identical	ftp://ftp.ncbi.nlm.nih.gov/genomes/all/GCF/001/973/085/GCF_001973085.1_ASM197308v1			2		TRUE	TRUE
GCF_001973105.1	PRJNA224116	SAMN05414467	MTTG00000000.1	na	149539	28901	Salmonella enterica subsp. enterica serovar Enteritidis	strain=CFSAN051888		latest	Contig	Major	Full	2017-01-26	ASM197310v1	Center for Food Safety and Applied Nutrition	GCA_001973105.1	identical	ftp://ftp.ncbi.nlm.nih.gov/genomes/all/GCF/001/973/105/GCF_001973105.1_ASM197310v1			2		TRUE	TRUE
GCF_001973115.1	PRJNA224116	SAMN05414466	MTTH00000000.1	na	149539	28901	Salmonella enterica subsp. enterica serovar Enteritidis	strain=CFSAN051887		latest	Contig	Major	Full	2017-01-26	ASM197311v1	Center for Food Safety and Applied Nutrition	GCA_001973115.1	identical	ftp://ftp.ncbi.nlm.nih.gov/genomes/all/GCF/001/973/115/GCF_001973115.1_ASM197311v1			2		TRUE	TRUE
GCF_001973145.1	PRJNA224116	SAMN05414465	MTTI00000000.1	na	149539	28901	Salmonella enterica subsp. enterica serovar Enteritidis	strain=CFSAN051886		latest	Contig	Major	Full	2017-01-26	ASM197314v1	Center for Food Safety and Applied Nutrition	GCA_001973145.1	identical	ftp://ftp.ncbi.nlm.nih.gov/genomes/all/GCF/001/973/145/GCF_001973145.1_ASM197314v1			2		TRUE	TRUE
GCF_001973165.1	PRJNA224116	SAMN05414464	MTTJ00000000.1	na	149539	28901	Salmonella enterica subsp. enterica serovar Enteritidis	strain=CFSAN051885		latest	Contig	Major	Full	2017-01-26	ASM197316v1	Center for Food Safety and Applied Nutrition	GCA_001973165.1	identical	ftp://ftp.ncbi.nlm.nih.gov/genomes/all/GCF/001/973/165/GCF_001973165.1_ASM197316v1			2		TRUE	TRUE
GCF_001973185.1	PRJNA224116	SAMN05414460	MTTN00000000.1	na	149539	28901	Salmonella enterica subsp. enterica serovar Enteritidis	strain=CFSAN051881		latest	Contig	Major	Full	2017-01-26	ASM197318v1	Center for Food Safety and Applied Nutrition	GCA_001973185.1	identical	ftp://ftp.ncbi.nlm.nih.gov/genomes/all/GCF/001/973/185/GCF_001973185.1_ASM197318v1			2		TRUE	TRUE
GCF_001973195.1	PRJNA224116	SAMN05414459	MTTO00000000.1	na	149539	28901	Salmonella enterica subsp. enterica serovar Enteritidis	strain=CFSAN051880		latest	Contig	Major	Full	2017-01-26	ASM197319v1	Center for Food Safety and Applied Nutrition	GCA_001973195.1	identical	ftp://ftp.ncbi.nlm.nih.gov/genomes/all/GCF/001/973/195/GCF_001973195.1_ASM197319v1			2		TRUE	TRUE
GCF_001973225.1	PRJNA224116	SAMN05414457	MTTP00000000.1	na	149539	28901	Salmonella enterica subsp. enterica serovar Enteritidis	strain=CFSAN051878		latest	Contig	Major	Full	2017-01-26	ASM197322v1	Center for Food Safety and Applied Nutrition	GCA_001973225.1	identical	ftp://ftp.ncbi.nlm.nih.gov/genomes/all/GCF/001/973/225/GCF_001973225.1_ASM197322v1			2		TRUE	TRUE
GCF_001973245.1	PRJNA224116	SAMN05414456	MTTQ00000000.1	na	149539	28901	Salmonella enterica subsp. enterica serovar Enteritidis	strain=CFSAN051877		latest	Contig	Major	Full	2017-01-26	ASM197324v1	Center for Food Safety and Applied Nutrition	GCA_001973245.1	identical	ftp://ftp.ncbi.nlm.nih.gov/genomes/all/GCF/001/973/245/GCF_001973245.1_ASM197324v1			2		TRUE	TRUE
GCF_001973265.1	PRJNA224116	SAMN05414455	MTTR00000000.1	na	149539	28901	Salmonella enterica subsp. enterica serovar Enteritidis	strain=CFSAN051876		latest	Contig	Major	Full	2017-01-26	ASM197326v1	Center for Food Safety and Applied Nutrition	GCA_001973265.1	identical	ftp://ftp.ncbi.nlm.nih.gov/genomes/all/GCF/001/973/265/GCF_001973265.1_ASM197326v1			2		TRUE	TRUE
GCF_001973275.2	PRJNA224116	SAMN05414452		na	149539	28901	Salmonella enterica subsp. enterica serovar Enteritidis	strain=CFSAN051873		latest	Complete Genome	Major	Full	2017-06-26	ASM197327v2	Center for Food Safety and Applied Nutrition	GCA_001973275.2	identical	ftp://ftp.ncbi.nlm.nih.gov/genomes/all/GCF/001/973/275/GCF_001973275.2_ASM197327v2			2		TRUE	TRUE
GCF_001973305.1	PRJNA224116	SAMN05414449	MTTX00000000.1	na	149539	28901	Salmonella enterica subsp. enterica serovar Enteritidis	strain=CFSAN051870		latest	Contig	Major	Full	2017-01-26	ASM197330v1	Center for Food Safety and Applied Nutrition	GCA_001973305.1	identical	ftp://ftp.ncbi.nlm.nih.gov/genomes/all/GCF/001/973/305/GCF_001973305.1_ASM197330v1			2		TRUE	TRUE
GCF_001973325.1	PRJNA224116	SAMN05414448	MTTY00000000.1	na	149539	28901	Salmonella enterica subsp. enterica serovar Enteritidis	strain=CFSAN051868		latest	Contig	Major	Full	2017-01-26	ASM197332v1	Center for Food Safety and Applied Nutrition	GCA_001973325.1	identical	ftp://ftp.ncbi.nlm.nih.gov/genomes/all/GCF/001/973/325/GCF_001973325.1_ASM197332v1			2		TRUE	TRUE
GCF_001973345.1	PRJNA224116	SAMN05414444	MTUC00000000.1	na	149539	28901	Salmonella enterica subsp. enterica serovar Enteritidis	strain=CFSAN051864		latest	Contig	Major	Full	2017-01-26	ASM197334v1	Center for Food Safety and Applied Nutrition	GCA_001973345.1	identical	ftp://ftp.ncbi.nlm.nih.gov/genomes/all/GCF/001/973/345/GCF_001973345.1_ASM197334v1			2		TRUE	TRUE
GCF_001973355.1	PRJNA224116	SAMN05414447	MTTZ00000000.1	na	149539	28901	Salmonella enterica subsp. enterica serovar Enteritidis	strain=CFSAN051867		latest	Contig	Major	Full	2017-01-26	ASM197335v1	Center for Food Safety and Applied Nutrition	GCA_001973355.1	identical	ftp://ftp.ncbi.nlm.nih.gov/genomes/all/GCF/001/973/355/GCF_001973355.1_ASM197335v1			2		TRUE	TRUE
GCF_001973385.1	PRJNA224116	SAMN05414442	MTUD00000000.1	na	149539	28901	Salmonella enterica subsp. enterica serovar Enteritidis	strain=CFSAN051862		latest	Contig	Major	Full	2017-01-26	ASM197338v1	Center for Food Safety and Applied Nutrition	GCA_001973385.1	identical	ftp://ftp.ncbi.nlm.nih.gov/genomes/all/GCF/001/973/385/GCF_001973385.1_ASM197338v1			2		TRUE	TRUE
GCF_001973405.1	PRJNA224116	SAMN05414440	MTUF00000000.1	na	149539	28901	Salmonella enterica subsp. enterica serovar Enteritidis	strain=CFSAN051860		latest	Contig	Major	Full	2017-01-26	ASM197340v1	Center for Food Safety and Applied Nutrition	GCA_001973405.1	identical	ftp://ftp.ncbi.nlm.nih.gov/genomes/all/GCF/001/973/405/GCF_001973405.1_ASM197340v1			2		TRUE	TRUE
GCF_001973425.1	PRJNA224116	SAMN05414436	MTUJ00000000.1	na	149539	28901	Salmonella enterica subsp. enterica serovar Enteritidis	strain=CFSAN051855		latest	Contig	Major	Full	2017-01-26	ASM197342v1	Center for Food Safety and Applied Nutrition	GCA_001973425.1	identical	ftp://ftp.ncbi.nlm.nih.gov/genomes/all/GCF/001/973/425/GCF_001973425.1_ASM197342v1			2		TRUE	TRUE
GCF_001973435.1	PRJNA224116	SAMN05414435	MTUK00000000.1	na	149539	28901	Salmonella enterica subsp. enterica serovar Enteritidis	strain=CFSAN051854		latest	Contig	Major	Full	2017-01-26	ASM197343v1	Center for Food Safety and Applied Nutrition	GCA_001973435.1	identical	ftp://ftp.ncbi.nlm.nih.gov/genomes/all/GCF/001/973/435/GCF_001973435.1_ASM197343v1			2		TRUE	TRUE
GCF_001973465.1	PRJNA224116	SAMN05414434	MTUL00000000.1	na	149539	28901	Salmonella enterica subsp. enterica serovar Enteritidis	strain=CFSAN051853		latest	Contig	Major	Full	2017-01-26	ASM197346v1	Center for Food Safety and Applied Nutrition	GCA_001973465.1	identical	ftp://ftp.ncbi.nlm.nih.gov/genomes/all/GCF/001/973/465/GCF_001973465.1_ASM197346v1			2		TRUE	TRUE
GCF_001973475.1	PRJNA224116	SAMN05414432	MTUN00000000.1	na	149539	28901	Salmonella enterica subsp. enterica serovar Enteritidis	strain=CFSAN051851		latest	Contig	Major	Full	2017-01-26	ASM197347v1	Center for Food Safety and Applied Nutrition	GCA_001973475.1	identical	ftp://ftp.ncbi.nlm.nih.gov/genomes/all/GCF/001/973/475/GCF_001973475.1_ASM197347v1			2		TRUE	TRUE
GCF_001973505.1	PRJNA224116	SAMN05414426	MTUS00000000.1	na	149539	28901	Salmonella enterica subsp. enterica serovar Enteritidis	strain=CFSAN051845		latest	Contig	Major	Full	2017-01-26	ASM197350v1	Center for Food Safety and Applied Nutrition	GCA_001973505.1	identical	ftp://ftp.ncbi.nlm.nih.gov/genomes/all/GCF/001/973/505/GCF_001973505.1_ASM197350v1			2		TRUE	TRUE
GCF_001973515.1	PRJNA224116	SAMN05414429	MTUP00000000.1	na	149539	28901	Salmonella enterica subsp. enterica serovar Enteritidis	strain=CFSAN051848		latest	Contig	Major	Full	2017-01-26	ASM197351v1	Center for Food Safety and Applied Nutrition	GCA_001973515.1	identical	ftp://ftp.ncbi.nlm.nih.gov/genomes/all/GCF/001/973/515/GCF_001973515.1_ASM197351v1			2		TRUE	TRUE
GCF_001973545.1	PRJNA224116	SAMN05414425	MTUT00000000.1	na	149539	28901	Salmonella enterica subsp. enterica serovar Enteritidis	strain=CFSAN051844		latest	Contig	Major	Full	2017-01-26	ASM197354v1	Center for Food Safety and Applied Nutrition	GCA_001973545.1	identical	ftp://ftp.ncbi.nlm.nih.gov/genomes/all/GCF/001/973/545/GCF_001973545.1_ASM197354v1			2		TRUE	TRUE
GCF_001973565.1	PRJNA224116	SAMN05414424	MTUU00000000.1	na	149539	28901	Salmonella enterica subsp. enterica serovar Enteritidis	strain=CFSAN051843		latest	Contig	Major	Full	2017-01-26	ASM197356v1	Center for Food Safety and Applied Nutrition	GCA_001973565.1	identical	ftp://ftp.ncbi.nlm.nih.gov/genomes/all/GCF/001/973/565/GCF_001973565.1_ASM197356v1			2		TRUE	TRUE
GCF_001973585.1	PRJNA224116	SAMN05414420	MTUY00000000.1	na	149539	28901	Salmonella enterica subsp. enterica serovar Enteritidis	strain=CFSAN051839		latest	Contig	Major	Full	2017-01-26	ASM197358v1	Center for Food Safety and Applied Nutrition	GCA_001973585.1	identical	ftp://ftp.ncbi.nlm.nih.gov/genomes/all/GCF/001/973/585/GCF_001973585.1_ASM197358v1			2		TRUE	TRUE
GCF_001973595.1	PRJNA224116	SAMN05414423	MTUV00000000.1	na	149539	28901	Salmonella enterica subsp. enterica serovar Enteritidis	strain=CFSAN051842		latest	Contig	Major	Full	2017-01-26	ASM197359v1	Center for Food Safety and Applied Nutrition	GCA_001973595.1	identical	ftp://ftp.ncbi.nlm.nih.gov/genomes/all/GCF/001/973/595/GCF_001973595.1_ASM197359v1			2		TRUE	TRUE
GCF_001973625.1	PRJNA224116	SAMN05414419	MTUZ00000000.1	na	149539	28901	Salmonella enterica subsp. enterica serovar Enteritidis	strain=CFSAN051838		latest	Contig	Major	Full	2017-01-26	ASM197362v1	Center for Food Safety and Applied Nutrition	GCA_001973625.1	identical	ftp://ftp.ncbi.nlm.nih.gov/genomes/all/GCF/001/973/625/GCF_001973625.1_ASM197362v1			2		TRUE	TRUE
GCF_001973645.1	PRJNA224116	SAMN05414417	MTVB00000000.1	na	149539	28901	Salmonella enterica subsp. enterica serovar Enteritidis	strain=CFSAN051836		latest	Contig	Major	Full	2017-01-26	ASM197364v1	Center for Food Safety and Applied Nutrition	GCA_001973645.1	identical	ftp://ftp.ncbi.nlm.nih.gov/genomes/all/GCF/001/973/645/GCF_001973645.1_ASM197364v1			2		TRUE	TRUE
GCF_001973665.1	PRJNA224116	SAMN05414413	MTVF00000000.1	na	149539	28901	Salmonella enterica subsp. enterica serovar Enteritidis	strain=CFSAN051832		latest	Contig	Major	Full	2017-01-26	ASM197366v1	Center for Food Safety and Applied Nutrition	GCA_001973665.1	identical	ftp://ftp.ncbi.nlm.nih.gov/genomes/all/GCF/001/973/665/GCF_001973665.1_ASM197366v1			2		TRUE	TRUE
GCF_001973675.1	PRJNA224116	SAMN05414414	MTVE00000000.1	na	149539	28901	Salmonella enterica subsp. enterica serovar Enteritidis	strain=CFSAN051833		latest	Contig	Major	Full	2017-01-26	ASM197367v1	Center for Food Safety and Applied Nutrition	GCA_001973675.1	identical	ftp://ftp.ncbi.nlm.nih.gov/genomes/all/GCF/001/973/675/GCF_001973675.1_ASM197367v1			2		TRUE	TRUE
GCF_001973705.1	PRJNA224116	SAMN05414412	MTVG00000000.1	na	149539	28901	Salmonella enterica subsp. enterica serovar Enteritidis	strain=CFSAN051831		latest	Contig	Major	Full	2017-01-26	ASM197370v1	Center for Food Safety and Applied Nutrition	GCA_001973705.1	identical	ftp://ftp.ncbi.nlm.nih.gov/genomes/all/GCF/001/973/705/GCF_001973705.1_ASM197370v1			2		TRUE	TRUE
GCF_001973725.1	PRJNA224116	SAMN05414411	MTVH00000000.1	na	149539	28901	Salmonella enterica subsp. enterica serovar Enteritidis	strain=CFSAN051830		latest	Contig	Major	Full	2017-01-26	ASM197372v1	Center for Food Safety and Applied Nutrition	GCA_001973725.1	identical	ftp://ftp.ncbi.nlm.nih.gov/genomes/all/GCF/001/973/725/GCF_001973725.1_ASM197372v1			2		TRUE	TRUE
GCF_001973745.1	PRJNA224116	SAMN05414410	MTVI00000000.1	na	149539	28901	Salmonella enterica subsp. enterica serovar Enteritidis	strain=CFSAN051829		latest	Contig	Major	Full	2017-01-26	ASM197374v1	Center for Food Safety and Applied Nutrition	GCA_001973745.1	identical	ftp://ftp.ncbi.nlm.nih.gov/genomes/all/GCF/001/973/745/GCF_001973745.1_ASM197374v1			2		TRUE	TRUE
GCF_001973755.1	PRJNA224116	SAMN05414409	MTVJ00000000.1	na	149539	28901	Salmonella enterica subsp. enterica serovar Enteritidis	strain=CFSAN051828		latest	Contig	Major	Full	2017-01-26	ASM197375v1	Center for Food Safety and Applied Nutrition	GCA_001973755.1	identical	ftp://ftp.ncbi.nlm.nih.gov/genomes/all/GCF/001/973/755/GCF_001973755.1_ASM197375v1			2		TRUE	TRUE
GCF_001973785.1	PRJNA224116	SAMN05414408	MTVK00000000.1	na	149539	28901	Salmonella enterica subsp. enterica serovar Enteritidis	strain=CFSAN051827		latest	Contig	Major	Full	2017-01-26	ASM197378v1	Center for Food Safety and Applied Nutrition	GCA_001973785.1	identical	ftp://ftp.ncbi.nlm.nih.gov/genomes/all/GCF/001/973/785/GCF_001973785.1_ASM197378v1			2		TRUE	TRUE
GCF_001973805.1	PRJNA224116	SAMN05414407	MTVL00000000.1	na	149539	28901	Salmonella enterica subsp. enterica serovar Enteritidis	strain=CFSAN051826		latest	Contig	Major	Full	2017-01-26	ASM197380v1	Center for Food Safety and Applied Nutrition	GCA_001973805.1	identical	ftp://ftp.ncbi.nlm.nih.gov/genomes/all/GCF/001/973/805/GCF_001973805.1_ASM197380v1			2		TRUE	TRUE
GCF_001984705.1	PRJNA224116	SAMN06174762	MSPT00000000.1	na	1579424	1579424	Streptococcus azizii	strain=12-5291		latest	Contig	Major	Full	2017-02-04	ASM198470v1	Centers for Disease Control and Prevention	GCA_001984705.1	identical	ftp://ftp.ncbi.nlm.nih.gov/genomes/all/GCF/001/984/705/GCF_001984705.1_ASM198470v1			2		TRUE	TRUE
GCF_001984715.1	PRJNA224116	SAMN06174760	MSPR00000000.1	representative genome	1579424	1579424	Streptococcus azizii	strain=12-5202		latest	Contig	Major	Full	2017-02-04	ASM198471v1	Centers for Disease Control and Prevention	GCA_001984715.1	identical	ftp://ftp.ncbi.nlm.nih.gov/genomes/all/GCF/001/984/715/GCF_001984715.1_ASM198471v1		assembly from type material	2		TRUE	TRUE
GCF_001984745.1	PRJNA224116	SAMN06174761	MSPS00000000.1	na	1579424	1579424	Streptococcus azizii	strain=13-1151-1		latest	Contig	Major	Full	2017-02-04	ASM198474v1	Centers for Disease Control and Prevention	GCA_001984745.1	identical	ftp://ftp.ncbi.nlm.nih.gov/genomes/all/GCF/001/984/745/GCF_001984745.1_ASM198474v1			2		TRUE	TRUE
GCF_001991035.1	PRJNA224116	SAMN06233883	MTJY00000000.1	na	47715	47715	Lactobacillus rhamnosus	strain=L156.4		latest	Contig	Major	Full	2017-02-09	ASM199103v1	Federal University of Triangulo Mineiro	GCA_001991035.1	identical	ftp://ftp.ncbi.nlm.nih.gov/genomes/all/GCF/001/991/035/GCF_001991035.1_ASM199103v1			2		TRUE	TRUE
GCF_001998565.1	PRJNA224116	SAMN05858750	MKZZ00000000.1	na	758	758	Rodentibacter pneumotropicus	strain=P441		latest	Contig	Major	Full	2017-02-15	ASM99856v1	University of Copenhagen	GCA_001998565.1	identical	ftp://ftp.ncbi.nlm.nih.gov/genomes/all/GCF/001/998/565/GCF_001998565.1_ASM99856v1			2		TRUE	TRUE
GCF_001998595.1	PRJNA224116	SAMN05858759	MLAC00000000.1	na	1906744	1906744	Rodentibacter heylii	strain=1999250011		latest	Contig	Major	Full	2017-02-15	ASM199859v1	University of Copenhagen	GCA_001998595.1	identical	ftp://ftp.ncbi.nlm.nih.gov/genomes/all/GCF/001/998/595/GCF_001998595.1_ASM199859v1			2		TRUE	TRUE
GCF_001998625.1	PRJNA224116	SAMN05858756	MLAB00000000.1	na	1906744	1906744	Rodentibacter heylii	strain=199137021		latest	Contig	Major	Full	2017-02-15	ASM199862v1	University of Copenhagen	GCA_001998625.1	identical	ftp://ftp.ncbi.nlm.nih.gov/genomes/all/GCF/001/998/625/GCF_001998625.1_ASM199862v1			2		TRUE	TRUE
GCF_001998665.1	PRJNA224116	SAMN05860602	MLAD00000000.1	na	1906744	1906744	Rodentibacter heylii	strain=2002178011		latest	Contig	Major	Full	2017-02-15	ASM199866v1	University of Copenhagen	GCA_001998665.1	identical	ftp://ftp.ncbi.nlm.nih.gov/genomes/all/GCF/001/998/665/GCF_001998665.1_ASM199866v1			2		TRUE	TRUE
GCF_002000505.1	PRJNA224116	SAMN05898514	MLHR00000000.1	na	758	758	Rodentibacter pneumotropicus	strain=Ac63		latest	Contig	Major	Full	2017-02-15	ASM200050v1	University of Copenhagen	GCA_002000505.1	identical	ftp://ftp.ncbi.nlm.nih.gov/genomes/all/GCF/002/000/505/GCF_002000505.1_ASM200050v1			2		TRUE	TRUE
GCF_002148385.1	PRJNA224116	SAMN06186787	AZBP00000000.1	na	102617	210	Helicobacter pylori SS1	strain=SS1		latest	Contig	Major	Full	2017-05-18	ASM214838v1	Elzbieta Brzuszkiewicz, Goettingen Genomics Laboratory, Institute of Microbiology and Genetics, Goettingen, Germany	GCA_002148385.1	identical	ftp://ftp.ncbi.nlm.nih.gov/genomes/all/GCF/002/148/385/GCF_002148385.1_ASM214838v1			2		TRUE	TRUE
GCF_002156605.1	PRJNA224116	SAMN06364940	MWIJ00000000.1	na	1598	1598	Lactobacillus reuteri	strain=LR0		latest	Scaffold	Major	Full	2017-05-22	ASM215660v1	Cornell University	GCA_002156605.1	identical	ftp://ftp.ncbi.nlm.nih.gov/genomes/all/GCF/002/156/605/GCF_002156605.1_ASM215660v1			2		TRUE	TRUE
GCF_002156645.1	PRJNA224116	SAMN06364931	MWIK00000000.1	na	33959	33959	Lactobacillus johnsonii	strain=LJ0		latest	Contig	Major	Full	2017-05-22	ASM215664v1	Cornell University	GCA_002156645.1	identical	ftp://ftp.ncbi.nlm.nih.gov/genomes/all/GCF/002/156/645/GCF_002156645.1_ASM215664v1			2		TRUE	TRUE
GCF_002163735.1	PRJNA224116	SAMN04859054		na	1351	1351	Enterococcus faecalis	strain=sorialis		latest	Complete Genome	Major	Full	2017-06-02	ASM216373v1	J. Craig Venter Institute	GCA_002163735.1	identical	ftp://ftp.ncbi.nlm.nih.gov/genomes/all/GCF/002/163/735/GCF_002163735.1_ASM216373v1			2		TRUE	TRUE
GCF_002191215.1	PRJNA224116	SAMN06323839	MVFB00000000.1	na	210	210	Helicobacter pylori	strain=OND1954		latest	Contig	Major	Full	2017-06-13	ASM219121v1	The University of Western Australia	GCA_002191215.1	identical	ftp://ftp.ncbi.nlm.nih.gov/genomes/all/GCF/002/191/215/GCF_002191215.1_ASM219121v1			2		TRUE	TRUE
GCF_002201475.1	PRJNA224116	SAMN03856236		representative genome	1796620	1796620	Acutalibacter muris	strain=KB18		latest	Chromosome	Major	Full	2017-06-20	ASM220147v1	Max von Pettenkofer-Institut	GCA_002201475.1	identical	ftp://ftp.ncbi.nlm.nih.gov/genomes/all/GCF/002/201/475/GCF_002201475.1_ASM220147v1		assembly from type material	2		TRUE	TRUE	Oligo
GCF_002201495.1	PRJNA224116	SAMN03854119		na	239935	239935	Akkermansia muciniphila	strain=YL44		latest	Chromosome	Major	Full	2017-06-20	ASM220149v1	Max von Pettenkofer-Institut	GCA_002201495.1	identical	ftp://ftp.ncbi.nlm.nih.gov/genomes/all/GCF/002/201/495/GCF_002201495.1_ASM220149v1			2		TRUE	TRUE	Oligo
GCF_002201515.1	PRJNA224116	SAMN03856238		representative genome	1796646	1796646	Muribaculum intestinale	strain=YL27		latest	Chromosome	Major	Full	2017-06-20	ASM220151v1	Max von Pettenkofer-Institut	GCA_002201515.1	identical	ftp://ftp.ncbi.nlm.nih.gov/genomes/all/GCF/002/201/515/GCF_002201515.1_ASM220151v1		assembly from type material	2		TRUE	TRUE	Oligo
GCF_002217775.1	PRJNA224116	SAMD00053359	BDFM00000000.1	na	1622	1622	Lactobacillus murinus	strain=KM-1		latest	Contig	Major	Full	2017-07-04	ASM221777v1	MIYARISAN Pharmaceutical Co., Ltd.	GCA_002217775.1	identical	ftp://ftp.ncbi.nlm.nih.gov/genomes/all/GCF/002/217/775/GCF_002217775.1_ASM221777v1			2		TRUE	TRUE
GCF_002221545.1	PRJNA224116	SAMN03856235	NHTR00000000.1	na	1531	1531	[Clostridium] clostridioforme	strain=YL32		latest	Contig	Major	Full	2017-07-19	ASM222154v1	Max von Pettenkofer-Institut	GCA_002221545.1	identical	ftp://ftp.ncbi.nlm.nih.gov/genomes/all/GCF/002/221/545/GCF_002221545.1_ASM222154v1			2		TRUE	TRUE	Oligo
GCF_002221555.2	PRJNA224116	SAMN03854117		na	1532	1532	Blautia coccoides	strain=YL58		latest	Chromosome	Major	Full	2017-08-16	ASM222155v2	Max von Pettenkofer-Institut	GCA_002221555.2	identical	ftp://ftp.ncbi.nlm.nih.gov/genomes/all/GCF/002/221/555/GCF_002221555.2_ASM222155v2			2		TRUE	TRUE	Oligo
GCF_002221565.2	PRJNA224116	SAMN03854118	NHMR00000000.2	na	302912	28025	Bifidobacterium animalis subsp. animalis	strain=YL2		latest	Contig	Major	Full	2017-10-26	ASM222156v2	Max von Pettenkofer-Institut	GCA_002221565.2	identical	ftp://ftp.ncbi.nlm.nih.gov/genomes/all/GCF/002/221/565/GCF_002221565.2_ASM222156v2			2		TRUE	TRUE	Oligo
GCF_002221595.1	PRJNA224116	SAMN03856237	NHMP00000000.1	na	1796652	1796652	Turicimonas muris	strain=YL45		latest	Contig	Major	Full	2017-07-19	ASM222159v1	Max von Pettenkofer-Institut	GCA_002221595.1	identical	ftp://ftp.ncbi.nlm.nih.gov/genomes/all/GCF/002/221/595/GCF_002221595.1_ASM222159v1		assembly from type material	2		TRUE	TRUE	Oligo
GCF_002221625.2	PRJNA224116	SAMN03856105		na	1351	1351	Enterococcus faecalis	strain=KB1		latest	Chromosome	Major	Full	2017-08-16	ASM222162v2	Max von Pettenkofer-Institut	GCA_002221625.2	identical	ftp://ftp.ncbi.nlm.nih.gov/genomes/all/GCF/002/221/625/GCF_002221625.2_ASM222162v2			2		TRUE	TRUE	Oligo
GCF_002221645.1	PRJNA224116	SAMN03856234	NHMQ00000000.1	na	292800	292800	Flavonifractor plautii	strain=YL31		latest	Contig	Major	Full	2017-07-19	ASM222164v1	Max von Pettenkofer-Institut	GCA_002221645.1	identical	ftp://ftp.ncbi.nlm.nih.gov/genomes/all/GCF/002/221/645/GCF_002221645.1_ASM222164v1			2		TRUE	TRUE	Oligo
GCF_002221655.1	PRJNA224116	SAMN03854115	NHMT00000000.1	na	1598	1598	Lactobacillus reuteri	strain=I49		latest	Contig	Major	Full	2017-07-19	ASM222165v1	Max von Pettenkofer-Institut	GCA_002221655.1	identical	ftp://ftp.ncbi.nlm.nih.gov/genomes/all/GCF/002/221/655/GCF_002221655.1_ASM222165v1			2		TRUE	TRUE	Oligo
GCF_002221665.1	PRJNA224116	SAMN03856106	NHMU00000000.1	na	1796613	1796613	Bacteroides caecimuris	strain=I48		latest	Contig	Major	Full	2017-07-19	ASM222166v1	Max von Pettenkofer-Institut	GCA_002221665.1	identical	ftp://ftp.ncbi.nlm.nih.gov/genomes/all/GCF/002/221/665/GCF_002221665.1_ASM222166v1		assembly from type material	2		TRUE	TRUE	Oligo
GCF_002221705.2	PRJNA224116	SAMN03854114		na	1522	1522	[Clostridium] innocuum	strain=I46		latest	Chromosome	Major	Full	2017-08-16	ASM222170v2	Max von Pettenkofer-Institut	GCA_002221705.2	identical	ftp://ftp.ncbi.nlm.nih.gov/genomes/all/GCF/002/221/705/GCF_002221705.2_ASM222170v2			2		TRUE	TRUE	Oligo
GCF_002238125.1	PRJNA224116	SAMN06349016	MZXR00000000.1	na	573	573	Klebsiella pneumoniae	strain=OK8		latest	Scaffold	Major	Full	2017-08-01	ASM223812v1	INDIAN INSTITUTE OF SCIENCE	GCA_002238125.1	identical	ftp://ftp.ncbi.nlm.nih.gov/genomes/all/GCF/002/238/125/GCF_002238125.1_ASM223812v1			2		TRUE	TRUE
GCF_002253025.1	PRJNA224116	SAMN06848435	NGNV00000000.1	na	508451	508451	Lactobacillus taiwanensis	strain=609u		latest	Scaffold	Major	Full	2017-08-15	ASM225302v1	University of Alberta	GCA_002253025.1	identical	ftp://ftp.ncbi.nlm.nih.gov/genomes/all/GCF/002/253/025/GCF_002253025.1_ASM225302v1			2		TRUE	TRUE
GCF_002253045.1	PRJNA224116	SAMN06848434	NGNW00000000.1	na	508451	508451	Lactobacillus taiwanensis	strain=609r		latest	Scaffold	Major	Full	2017-08-15	ASM225304v1	University of Alberta	GCA_002253045.1	identical	ftp://ftp.ncbi.nlm.nih.gov/genomes/all/GCF/002/253/045/GCF_002253045.1_ASM225304v1			2		TRUE	TRUE
GCF_002253065.1	PRJNA224116	SAMN06848433	NGNX00000000.1	na	508451	508451	Lactobacillus taiwanensis	strain=609q		latest	Scaffold	Major	Full	2017-08-15	ASM225306v1	University of Alberta	GCA_002253065.1	identical	ftp://ftp.ncbi.nlm.nih.gov/genomes/all/GCF/002/253/065/GCF_002253065.1_ASM225306v1			2		TRUE	TRUE
GCF_002253075.1	PRJNA224116	SAMN06848432	NGNY00000000.1	na	508451	508451	Lactobacillus taiwanensis	strain=609h		latest	Scaffold	Major	Full	2017-08-15	ASM225307v1	University of Alberta	GCA_002253075.1	identical	ftp://ftp.ncbi.nlm.nih.gov/genomes/all/GCF/002/253/075/GCF_002253075.1_ASM225307v1			2		TRUE	TRUE
GCF_002253095.1	PRJNA224116	SAMN06848431	NGNZ00000000.1	na	508451	508451	Lactobacillus taiwanensis	strain=601y		latest	Scaffold	Major	Full	2017-08-15	ASM225309v1	University of Alberta	GCA_002253095.1	identical	ftp://ftp.ncbi.nlm.nih.gov/genomes/all/GCF/002/253/095/GCF_002253095.1_ASM225309v1			2		TRUE	TRUE
GCF_002253105.1	PRJNA224116	SAMN06848430	NGOA00000000.1	na	508451	508451	Lactobacillus taiwanensis	strain=601c		latest	Scaffold	Major	Full	2017-08-15	ASM225310v1	University of Alberta	GCA_002253105.1	identical	ftp://ftp.ncbi.nlm.nih.gov/genomes/all/GCF/002/253/105/GCF_002253105.1_ASM225310v1			2		TRUE	TRUE
GCF_002253145.1	PRJNA224116	SAMN06848429	NGOB00000000.1	na	508451	508451	Lactobacillus taiwanensis	strain=601b		latest	Scaffold	Major	Full	2017-08-15	ASM225314v1	University of Alberta	GCA_002253145.1	identical	ftp://ftp.ncbi.nlm.nih.gov/genomes/all/GCF/002/253/145/GCF_002253145.1_ASM225314v1			2		TRUE	TRUE
GCF_002253165.1	PRJNA224116	SAMN06848426	NGOE00000000.1	na	33959	33959	Lactobacillus johnsonii	strain=117q		latest	Scaffold	Major	Full	2017-08-15	ASM225316v1	University of Alberta	GCA_002253165.1	identical	ftp://ftp.ncbi.nlm.nih.gov/genomes/all/GCF/002/253/165/GCF_002253165.1_ASM225316v1			2		TRUE	TRUE
GCF_002253185.1	PRJNA224116	SAMN06848427	NGOD00000000.1	na	33959	33959	Lactobacillus johnsonii	strain=117x		latest	Scaffold	Major	Full	2017-08-15	ASM225318v1	University of Alberta	GCA_002253185.1	identical	ftp://ftp.ncbi.nlm.nih.gov/genomes/all/GCF/002/253/185/GCF_002253185.1_ASM225318v1			2		TRUE	TRUE
GCF_002253195.1	PRJNA224116	SAMN06848428	NGOC00000000.1	na	508451	508451	Lactobacillus taiwanensis	strain=601a		latest	Scaffold	Major	Full	2017-08-15	ASM225319v1	University of Alberta	GCA_002253195.1	identical	ftp://ftp.ncbi.nlm.nih.gov/genomes/all/GCF/002/253/195/GCF_002253195.1_ASM225319v1			2		TRUE	TRUE
GCF_002253205.1	PRJNA224116	SAMN06848425	NGOF00000000.1	na	33959	33959	Lactobacillus johnsonii	strain=117k		latest	Scaffold	Major	Full	2017-08-15	ASM225320v1	University of Alberta	GCA_002253205.1	identical	ftp://ftp.ncbi.nlm.nih.gov/genomes/all/GCF/002/253/205/GCF_002253205.1_ASM225320v1			2		TRUE	TRUE
GCF_002253245.1	PRJNA224116	SAMN06848424	NGOG00000000.1	na	33959	33959	Lactobacillus johnsonii	strain=117d		latest	Scaffold	Major	Full	2017-08-15	ASM225324v1	University of Alberta	GCA_002253245.1	identical	ftp://ftp.ncbi.nlm.nih.gov/genomes/all/GCF/002/253/245/GCF_002253245.1_ASM225324v1			2		TRUE	TRUE
GCF_002253275.1	PRJNA224116	SAMN06848423	NGOH00000000.1	na	33959	33959	Lactobacillus johnsonii	strain=117c		latest	Scaffold	Major	Full	2017-08-15	ASM225327v1	University of Alberta	GCA_002253275.1	identical	ftp://ftp.ncbi.nlm.nih.gov/genomes/all/GCF/002/253/275/GCF_002253275.1_ASM225327v1			2		TRUE	TRUE
GCF_002253285.1	PRJNA224116	SAMN06848422	NGOI00000000.1	na	33959	33959	Lactobacillus johnsonii	strain=117a		latest	Scaffold	Major	Full	2017-08-15	ASM225328v1	University of Alberta	GCA_002253285.1	identical	ftp://ftp.ncbi.nlm.nih.gov/genomes/all/GCF/002/253/285/GCF_002253285.1_ASM225328v1			2		TRUE	TRUE
GCF_002253325.1	PRJNA224116	SAMN06848420	NGOK00000000.1	na	508451	508451	Lactobacillus taiwanensis	strain=114f		latest	Scaffold	Major	Full	2017-08-15	ASM225332v1	University of Alberta	GCA_002253325.1	identical	ftp://ftp.ncbi.nlm.nih.gov/genomes/all/GCF/002/253/325/GCF_002253325.1_ASM225332v1			2		TRUE	TRUE
GCF_002253345.1	PRJNA224116	SAMN06848417	NGON00000000.1	na	508451	508451	Lactobacillus taiwanensis	strain=111w		latest	Scaffold	Major	Full	2017-08-15	ASM225334v1	University of Alberta	GCA_002253345.1	identical	ftp://ftp.ncbi.nlm.nih.gov/genomes/all/GCF/002/253/345/GCF_002253345.1_ASM225334v1			2		TRUE	TRUE
GCF_002253365.1	PRJNA224116	SAMN06848419	NGOL00000000.1	na	508451	508451	Lactobacillus taiwanensis	strain=114e		latest	Scaffold	Major	Full	2017-08-15	ASM225336v1	University of Alberta	GCA_002253365.1	identical	ftp://ftp.ncbi.nlm.nih.gov/genomes/all/GCF/002/253/365/GCF_002253365.1_ASM225336v1			2		TRUE	TRUE
GCF_002253375.1	PRJNA224116	SAMN06848416	NGOO00000000.1	na	508451	508451	Lactobacillus taiwanensis	strain=111u		latest	Scaffold	Major	Full	2017-08-15	ASM225337v1	University of Alberta	GCA_002253375.1	identical	ftp://ftp.ncbi.nlm.nih.gov/genomes/all/GCF/002/253/375/GCF_002253375.1_ASM225337v1			2		TRUE	TRUE
GCF_002253385.1	PRJNA224116	SAMN06848418	NGOM00000000.1	na	508451	508451	Lactobacillus taiwanensis	strain=111z		latest	Scaffold	Major	Full	2017-08-15	ASM225338v1	University of Alberta	GCA_002253385.1	identical	ftp://ftp.ncbi.nlm.nih.gov/genomes/all/GCF/002/253/385/GCF_002253385.1_ASM225338v1			2		TRUE	TRUE
GCF_002253395.1	PRJNA224116	SAMN06848415	NGOP00000000.1	na	508451	508451	Lactobacillus taiwanensis	strain=111o		latest	Scaffold	Major	Full	2017-08-15	ASM225339v1	University of Alberta	GCA_002253395.1	identical	ftp://ftp.ncbi.nlm.nih.gov/genomes/all/GCF/002/253/395/GCF_002253395.1_ASM225339v1			2		TRUE	TRUE
GCF_002253445.1	PRJNA224116	SAMN06848414	NGOQ00000000.1	na	508451	508451	Lactobacillus taiwanensis	strain=111m		latest	Scaffold	Major	Full	2017-08-15	ASM225344v1	University of Alberta	GCA_002253445.1	identical	ftp://ftp.ncbi.nlm.nih.gov/genomes/all/GCF/002/253/445/GCF_002253445.1_ASM225344v1			2		TRUE	TRUE
GCF_002253455.1	PRJNA224116	SAMN06848413	NGOR00000000.1	na	508451	508451	Lactobacillus taiwanensis	strain=111k		latest	Scaffold	Major	Full	2017-08-15	ASM225345v1	University of Alberta	GCA_002253455.1	identical	ftp://ftp.ncbi.nlm.nih.gov/genomes/all/GCF/002/253/455/GCF_002253455.1_ASM225345v1			2		TRUE	TRUE
GCF_002253465.1	PRJNA224116	SAMN06848412	NGOS00000000.1	na	508451	508451	Lactobacillus taiwanensis	strain=107v		latest	Scaffold	Major	Full	2017-08-15	ASM225346v1	University of Alberta	GCA_002253465.1	identical	ftp://ftp.ncbi.nlm.nih.gov/genomes/all/GCF/002/253/465/GCF_002253465.1_ASM225346v1			2		TRUE	TRUE
GCF_002253475.1	PRJNA224116	SAMN06848411	NGOT00000000.1	na	508451	508451	Lactobacillus taiwanensis	strain=107u		latest	Scaffold	Major	Full	2017-08-15	ASM225347v1	University of Alberta	GCA_002253475.1	identical	ftp://ftp.ncbi.nlm.nih.gov/genomes/all/GCF/002/253/475/GCF_002253475.1_ASM225347v1			2		TRUE	TRUE
GCF_002253525.1	PRJNA224116	SAMN06848410	NGOU00000000.1	na	508451	508451	Lactobacillus taiwanensis	strain=107q		latest	Scaffold	Major	Full	2017-08-15	ASM225352v1	University of Alberta	GCA_002253525.1	identical	ftp://ftp.ncbi.nlm.nih.gov/genomes/all/GCF/002/253/525/GCF_002253525.1_ASM225352v1			2		TRUE	TRUE
GCF_002253535.1	PRJNA224116	SAMN06848409	NGOV00000000.1	na	508451	508451	Lactobacillus taiwanensis	strain=107d		latest	Scaffold	Major	Full	2017-08-15	ASM225353v1	University of Alberta	GCA_002253535.1	identical	ftp://ftp.ncbi.nlm.nih.gov/genomes/all/GCF/002/253/535/GCF_002253535.1_ASM225353v1			2		TRUE	TRUE
GCF_002253565.1	PRJNA224116	SAMN06848407	NGOX00000000.1	na	508451	508451	Lactobacillus taiwanensis	strain=103n		latest	Scaffold	Major	Full	2017-08-15	ASM225356v1	University of Alberta	GCA_002253565.1	identical	ftp://ftp.ncbi.nlm.nih.gov/genomes/all/GCF/002/253/565/GCF_002253565.1_ASM225356v1			2		TRUE	TRUE
GCF_002253575.1	PRJNA224116	SAMN06848408	NGOW00000000.1	na	508451	508451	Lactobacillus taiwanensis	strain=103q		latest	Scaffold	Major	Full	2017-08-15	ASM225357v1	University of Alberta	GCA_002253575.1	identical	ftp://ftp.ncbi.nlm.nih.gov/genomes/all/GCF/002/253/575/GCF_002253575.1_ASM225357v1			2		TRUE	TRUE
GCF_002253605.1	PRJNA224116	SAMN06848405	NGOZ00000000.1	na	508451	508451	Lactobacillus taiwanensis	strain=103a		latest	Scaffold	Major	Full	2017-08-15	ASM225360v1	University of Alberta	GCA_002253605.1	identical	ftp://ftp.ncbi.nlm.nih.gov/genomes/all/GCF/002/253/605/GCF_002253605.1_ASM225360v1			2		TRUE	TRUE
GCF_002253615.1	PRJNA224116	SAMN06848406	NGOY00000000.1	na	508451	508451	Lactobacillus taiwanensis	strain=103j		latest	Scaffold	Major	Full	2017-08-15	ASM225361v1	University of Alberta	GCA_002253615.1	identical	ftp://ftp.ncbi.nlm.nih.gov/genomes/all/GCF/002/253/615/GCF_002253615.1_ASM225361v1			2		TRUE	TRUE
GCF_002253625.1	PRJNA224116	SAMN06848403	NGPB00000000.1	na	1598	1598	Lactobacillus reuteri	strain=609i		latest	Scaffold	Major	Full	2017-08-15	ASM225362v1	University of Alberta	GCA_002253625.1	identical	ftp://ftp.ncbi.nlm.nih.gov/genomes/all/GCF/002/253/625/GCF_002253625.1_ASM225362v1			2		TRUE	TRUE
GCF_002253665.1	PRJNA224116	SAMN06848404	NGPA00000000.1	na	1598	1598	Lactobacillus reuteri	strain=609l		latest	Scaffold	Major	Full	2017-08-15	ASM225366v1	University of Alberta	GCA_002253665.1	identical	ftp://ftp.ncbi.nlm.nih.gov/genomes/all/GCF/002/253/665/GCF_002253665.1_ASM225366v1			2		TRUE	TRUE
GCF_002253685.1	PRJNA224116	SAMN06848402	NGPC00000000.1	na	1598	1598	Lactobacillus reuteri	strain=609e		latest	Scaffold	Major	Full	2017-08-15	ASM225368v1	University of Alberta	GCA_002253685.1	identical	ftp://ftp.ncbi.nlm.nih.gov/genomes/all/GCF/002/253/685/GCF_002253685.1_ASM225368v1			2		TRUE	TRUE
GCF_002253705.1	PRJNA224116	SAMN06848401	NGPD00000000.1	na	1598	1598	Lactobacillus reuteri	strain=609d		latest	Scaffold	Major	Full	2017-08-15	ASM225370v1	University of Alberta	GCA_002253705.1	identical	ftp://ftp.ncbi.nlm.nih.gov/genomes/all/GCF/002/253/705/GCF_002253705.1_ASM225370v1			2		TRUE	TRUE
GCF_002253725.1	PRJNA224116	SAMN06848399	NGPF00000000.1	na	1598	1598	Lactobacillus reuteri	strain=601g		latest	Scaffold	Major	Full	2017-08-15	ASM225372v1	University of Alberta	GCA_002253725.1	identical	ftp://ftp.ncbi.nlm.nih.gov/genomes/all/GCF/002/253/725/GCF_002253725.1_ASM225372v1			2		TRUE	TRUE
GCF_002253745.1	PRJNA224116	SAMN06848400	NGPE00000000.1	na	1598	1598	Lactobacillus reuteri	strain=601l		latest	Scaffold	Major	Full	2017-08-15	ASM225374v1	University of Alberta	GCA_002253745.1	identical	ftp://ftp.ncbi.nlm.nih.gov/genomes/all/GCF/002/253/745/GCF_002253745.1_ASM225374v1			2		TRUE	TRUE
GCF_002253755.1	PRJNA224116	SAMN06848398	NGPG00000000.1	na	1598	1598	Lactobacillus reuteri	strain=601f		latest	Scaffold	Major	Full	2017-08-15	ASM225375v1	University of Alberta	GCA_002253755.1	identical	ftp://ftp.ncbi.nlm.nih.gov/genomes/all/GCF/002/253/755/GCF_002253755.1_ASM225375v1			2		TRUE	TRUE
GCF_002253765.1	PRJNA224116	SAMN06848397	NGPH00000000.1	na	1598	1598	Lactobacillus reuteri	strain=117w		latest	Scaffold	Major	Full	2017-08-15	ASM225376v1	University of Alberta	GCA_002253765.1	identical	ftp://ftp.ncbi.nlm.nih.gov/genomes/all/GCF/002/253/765/GCF_002253765.1_ASM225376v1			2		TRUE	TRUE
GCF_002253785.1	PRJNA224116	SAMN06848396	NGPI00000000.1	na	1598	1598	Lactobacillus reuteri	strain=117r		latest	Scaffold	Major	Full	2017-08-15	ASM225378v1	University of Alberta	GCA_002253785.1	identical	ftp://ftp.ncbi.nlm.nih.gov/genomes/all/GCF/002/253/785/GCF_002253785.1_ASM225378v1			2		TRUE	TRUE
GCF_002253825.1	PRJNA224116	SAMN06848393	NGPL00000000.1	na	1598	1598	Lactobacillus reuteri	strain=114h		latest	Scaffold	Major	Full	2017-08-15	ASM225382v1	University of Alberta	GCA_002253825.1	identical	ftp://ftp.ncbi.nlm.nih.gov/genomes/all/GCF/002/253/825/GCF_002253825.1_ASM225382v1			2		TRUE	TRUE
GCF_002253835.1	PRJNA224116	SAMN06848392	NGPM00000000.1	na	1598	1598	Lactobacillus reuteri	strain=114g		latest	Scaffold	Major	Full	2017-08-15	ASM225383v1	University of Alberta	GCA_002253835.1	identical	ftp://ftp.ncbi.nlm.nih.gov/genomes/all/GCF/002/253/835/GCF_002253835.1_ASM225383v1			2		TRUE	TRUE
GCF_002253865.1	PRJNA224116	SAMN06848394	NGPK00000000.1	na	1598	1598	Lactobacillus reuteri	strain=114q		latest	Scaffold	Major	Full	2017-08-15	ASM225386v1	University of Alberta	GCA_002253865.1	identical	ftp://ftp.ncbi.nlm.nih.gov/genomes/all/GCF/002/253/865/GCF_002253865.1_ASM225386v1			2		TRUE	TRUE
GCF_002253875.1	PRJNA224116	SAMN06848395	NGPJ00000000.1	na	1598	1598	Lactobacillus reuteri	strain=117n		latest	Scaffold	Major	Full	2017-08-15	ASM225387v1	University of Alberta	GCA_002253875.1	identical	ftp://ftp.ncbi.nlm.nih.gov/genomes/all/GCF/002/253/875/GCF_002253875.1_ASM225387v1			2		TRUE	TRUE
GCF_002253905.1	PRJNA224116	SAMN06848391	NGPN00000000.1	na	1598	1598	Lactobacillus reuteri	strain=111v		latest	Scaffold	Major	Full	2017-08-15	ASM225390v1	University of Alberta	GCA_002253905.1	identical	ftp://ftp.ncbi.nlm.nih.gov/genomes/all/GCF/002/253/905/GCF_002253905.1_ASM225390v1			2		TRUE	TRUE
GCF_002253925.1	PRJNA224116	SAMN06848387	NGPR00000000.1	na	1598	1598	Lactobacillus reuteri	strain=107k		latest	Scaffold	Major	Full	2017-08-15	ASM225392v1	University of Alberta	GCA_002253925.1	identical	ftp://ftp.ncbi.nlm.nih.gov/genomes/all/GCF/002/253/925/GCF_002253925.1_ASM225392v1			2		TRUE	TRUE
GCF_002253945.1	PRJNA224116	SAMN06848390	NGPO00000000.1	na	1598	1598	Lactobacillus reuteri	strain=111l		latest	Scaffold	Major	Full	2017-08-15	ASM225394v1	University of Alberta	GCA_002253945.1	identical	ftp://ftp.ncbi.nlm.nih.gov/genomes/all/GCF/002/253/945/GCF_002253945.1_ASM225394v1			2		TRUE	TRUE
GCF_002253955.1	PRJNA224116	SAMN06848386	NGPS00000000.1	na	1598	1598	Lactobacillus reuteri	strain=107j		latest	Scaffold	Major	Full	2017-08-15	ASM225395v1	University of Alberta	GCA_002253955.1	identical	ftp://ftp.ncbi.nlm.nih.gov/genomes/all/GCF/002/253/955/GCF_002253955.1_ASM225395v1			2		TRUE	TRUE
GCF_002253965.1	PRJNA224116	SAMN06848388	NGPQ00000000.1	na	1598	1598	Lactobacillus reuteri	strain=111b		latest	Scaffold	Major	Full	2017-08-15	ASM225396v1	University of Alberta	GCA_002253965.1	identical	ftp://ftp.ncbi.nlm.nih.gov/genomes/all/GCF/002/253/965/GCF_002253965.1_ASM225396v1			2		TRUE	TRUE
GCF_002253975.1	PRJNA224116	SAMN06848389	NGPP00000000.1	na	1598	1598	Lactobacillus reuteri	strain=111f		latest	Scaffold	Major	Full	2017-08-15	ASM225397v1	University of Alberta	GCA_002253975.1	identical	ftp://ftp.ncbi.nlm.nih.gov/genomes/all/GCF/002/253/975/GCF_002253975.1_ASM225397v1			2		TRUE	TRUE
GCF_002254025.1	PRJNA224116	SAMN06848383	NGPV00000000.1	na	1598	1598	Lactobacillus reuteri	strain=105p		latest	Scaffold	Major	Full	2017-08-15	ASM225402v1	University of Alberta	GCA_002254025.1	identical	ftp://ftp.ncbi.nlm.nih.gov/genomes/all/GCF/002/254/025/GCF_002254025.1_ASM225402v1			2		TRUE	TRUE
GCF_002254035.1	PRJNA224116	SAMN06848385	NGPT00000000.1	na	1598	1598	Lactobacillus reuteri	strain=107e		latest	Scaffold	Major	Full	2017-08-15	ASM225403v1	University of Alberta	GCA_002254035.1	identical	ftp://ftp.ncbi.nlm.nih.gov/genomes/all/GCF/002/254/035/GCF_002254035.1_ASM225403v1			2		TRUE	TRUE
GCF_002254045.1	PRJNA224116	SAMN06848382	NGPW00000000.1	na	1598	1598	Lactobacillus reuteri	strain=105o		latest	Scaffold	Major	Full	2017-08-15	ASM225404v1	University of Alberta	GCA_002254045.1	identical	ftp://ftp.ncbi.nlm.nih.gov/genomes/all/GCF/002/254/045/GCF_002254045.1_ASM225404v1			2		TRUE	TRUE
GCF_002254085.1	PRJNA224116	SAMN06848380	NGPY00000000.1	na	1598	1598	Lactobacillus reuteri	strain=105k		latest	Scaffold	Major	Full	2017-08-15	ASM225408v1	University of Alberta	GCA_002254085.1	identical	ftp://ftp.ncbi.nlm.nih.gov/genomes/all/GCF/002/254/085/GCF_002254085.1_ASM225408v1			2		TRUE	TRUE
GCF_002254095.1	PRJNA224116	SAMN06848384	NGPU00000000.1	na	1598	1598	Lactobacillus reuteri	strain=105w		latest	Scaffold	Major	Full	2017-08-15	ASM225409v1	University of Alberta	GCA_002254095.1	identical	ftp://ftp.ncbi.nlm.nih.gov/genomes/all/GCF/002/254/095/GCF_002254095.1_ASM225409v1			2		TRUE	TRUE
GCF_002254105.1	PRJNA224116	SAMN06848381	NGPX00000000.1	na	1598	1598	Lactobacillus reuteri	strain=105n		latest	Scaffold	Major	Full	2017-08-15	ASM225410v1	University of Alberta	GCA_002254105.1	identical	ftp://ftp.ncbi.nlm.nih.gov/genomes/all/GCF/002/254/105/GCF_002254105.1_ASM225410v1			2		TRUE	TRUE
GCF_002254115.1	PRJNA224116	SAMN06848379	NGPZ00000000.1	na	1598	1598	Lactobacillus reuteri	strain=105i		latest	Scaffold	Major	Full	2017-08-15	ASM225411v1	University of Alberta	GCA_002254115.1	identical	ftp://ftp.ncbi.nlm.nih.gov/genomes/all/GCF/002/254/115/GCF_002254115.1_ASM225411v1			2		TRUE	TRUE
GCF_002254165.1	PRJNA224116	SAMN06848377	NGQB00000000.1	na	1598	1598	Lactobacillus reuteri	strain=105c		latest	Scaffold	Major	Full	2017-08-15	ASM225416v1	University of Alberta	GCA_002254165.1	identical	ftp://ftp.ncbi.nlm.nih.gov/genomes/all/GCF/002/254/165/GCF_002254165.1_ASM225416v1			2		TRUE	TRUE
GCF_002254175.1	PRJNA224116	SAMN06848378	NGQA00000000.1	na	1598	1598	Lactobacillus reuteri	strain=105d		latest	Scaffold	Major	Full	2017-08-15	ASM225417v1	University of Alberta	GCA_002254175.1	identical	ftp://ftp.ncbi.nlm.nih.gov/genomes/all/GCF/002/254/175/GCF_002254175.1_ASM225417v1			2		TRUE	TRUE
GCF_002254185.1	PRJNA224116	SAMN06848376	NGQC00000000.1	na	1598	1598	Lactobacillus reuteri	strain=103v		latest	Scaffold	Major	Full	2017-08-15	ASM225418v1	University of Alberta	GCA_002254185.1	identical	ftp://ftp.ncbi.nlm.nih.gov/genomes/all/GCF/002/254/185/GCF_002254185.1_ASM225418v1			2		TRUE	TRUE
GCF_002254195.1	PRJNA224116	SAMN06848375	NGQD00000000.1	na	1598	1598	Lactobacillus reuteri	strain=103p		latest	Scaffold	Major	Full	2017-08-15	ASM225419v1	University of Alberta	GCA_002254195.1	identical	ftp://ftp.ncbi.nlm.nih.gov/genomes/all/GCF/002/254/195/GCF_002254195.1_ASM225419v1			2		TRUE	TRUE
GCF_002254245.1	PRJNA224116	SAMN06848374	NGQE00000000.1	na	1598	1598	Lactobacillus reuteri	strain=103o		latest	Scaffold	Major	Full	2017-08-15	ASM225424v1	University of Alberta	GCA_002254245.1	identical	ftp://ftp.ncbi.nlm.nih.gov/genomes/all/GCF/002/254/245/GCF_002254245.1_ASM225424v1			2		TRUE	TRUE
GCF_002254255.1	PRJNA224116	SAMN06848373	NGQF00000000.1	na	1598	1598	Lactobacillus reuteri	strain=103b		latest	Scaffold	Major	Full	2017-08-15	ASM225425v1	University of Alberta	GCA_002254255.1	identical	ftp://ftp.ncbi.nlm.nih.gov/genomes/all/GCF/002/254/255/GCF_002254255.1_ASM225425v1			2		TRUE	TRUE
GCF_002282915.1	PRJNA224116	SAMN07357905		na	1694	1694	Bifidobacterium pseudolongum	strain=UMB-MBP-01		latest	Complete Genome	Major	Full	2017-08-31	ASM228291v1	Institute for Genome Sciences	GCA_002282915.1	identical	ftp://ftp.ncbi.nlm.nih.gov/genomes/all/GCF/002/282/915/GCF_002282915.1_ASM228291v1			2		TRUE	TRUE
GCF_002463415.1	PRJNA224116	SAMN04902877	NTOR00000000.1	na	562	562	Escherichia coli	strain=MOD1-EC6191		latest	Contig	Major	Full	2017-10-05	ASM246341v1	FDA/CFSAN	GCA_002463415.1	identical	ftp://ftp.ncbi.nlm.nih.gov/genomes/all/GCF/002/463/415/GCF_002463415.1_ASM246341v1			2		TRUE	TRUE
GCF_002464085.1	PRJNA224116	SAMN04893469	NTNW00000000.1	na	562	562	Escherichia coli	strain=MOD1-EC6242		latest	Contig	Major	Full	2017-10-05	ASM246408v1	FDA/CFSAN	GCA_002464085.1	identical	ftp://ftp.ncbi.nlm.nih.gov/genomes/all/GCF/002/464/085/GCF_002464085.1_ASM246408v1			2		TRUE	TRUE
GCF_002464975.1	PRJNA224116	SAMN06049434	NJJC00000000.1	na	562	562	Escherichia coli	strain=MOD1-EC915		latest	Contig	Major	Full	2017-10-06	ASM246497v1	FDA/CFSAN	GCA_002464975.1	identical	ftp://ftp.ncbi.nlm.nih.gov/genomes/all/GCF/002/464/975/GCF_002464975.1_ASM246497v1			2		TRUE	TRUE
GCF_002465045.1	PRJNA224116	SAMN06049465	NJJJ00000000.1	na	562	562	Escherichia coli	strain=MOD1-EC902		latest	Contig	Major	Full	2017-10-06	ASM246504v1	FDA/CFSAN	GCA_002465045.1	identical	ftp://ftp.ncbi.nlm.nih.gov/genomes/all/GCF/002/465/045/GCF_002465045.1_ASM246504v1			2		TRUE	TRUE
GCF_002465055.1	PRJNA224116	SAMN06049467	NJJM00000000.1	na	562	562	Escherichia coli	strain=MOD1-EC898		latest	Contig	Major	Full	2017-10-06	ASM246505v1	FDA/CFSAN	GCA_002465055.1	identical	ftp://ftp.ncbi.nlm.nih.gov/genomes/all/GCF/002/465/055/GCF_002465055.1_ASM246505v1			2		TRUE	TRUE
GCF_002465095.1	PRJNA224116	SAMN06048945	NJJO00000000.1	na	562	562	Escherichia coli	strain=MOD1-EC896		latest	Contig	Major	Full	2017-10-06	ASM246509v1	FDA/CFSAN	GCA_002465095.1	identical	ftp://ftp.ncbi.nlm.nih.gov/genomes/all/GCF/002/465/095/GCF_002465095.1_ASM246509v1			2		TRUE	TRUE
GCF_002465145.1	PRJNA224116	SAMN06049468	NJJR00000000.1	na	562	562	Escherichia coli	strain=MOD1-EC889		latest	Contig	Major	Full	2017-10-06	ASM246514v1	FDA/CFSAN	GCA_002465145.1	identical	ftp://ftp.ncbi.nlm.nih.gov/genomes/all/GCF/002/465/145/GCF_002465145.1_ASM246514v1			2		TRUE	TRUE
GCF_002465395.1	PRJNA224116	SAMN06049462	NJJH00000000.1	na	562	562	Escherichia coli	strain=MOD1-EC905		latest	Contig	Major	Full	2017-10-06	ASM246539v1	FDA/CFSAN	GCA_002465395.1	identical	ftp://ftp.ncbi.nlm.nih.gov/genomes/all/GCF/002/465/395/GCF_002465395.1_ASM246539v1			2		TRUE	TRUE
GCF_002467915.1	PRJNA224116	SAMN04992370	NMNG00000000.1	na	562	562	Escherichia coli	strain=MOD1-EC7004		latest	Contig	Major	Full	2017-10-06	ASM246791v1	FDA/CFSAN	GCA_002467915.1	identical	ftp://ftp.ncbi.nlm.nih.gov/genomes/all/GCF/002/467/915/GCF_002467915.1_ASM246791v1			2		TRUE	TRUE
GCF_002475085.1	PRJNA224116	SAMN04279478	NOGO00000000.1	na	562	562	Escherichia coli	strain=MOD1-EC5140		latest	Contig	Major	Full	2017-10-06	ASM247508v1	FDA/CFSAN	GCA_002475085.1	identical	ftp://ftp.ncbi.nlm.nih.gov/genomes/all/GCF/002/475/085/GCF_002475085.1_ASM247508v1			2		TRUE	TRUE
GCF_002535085.1	PRJNA224116	SAMN04893471	NMAR00000000.1	na	562	562	Escherichia coli	strain=MOD1-EC6244		latest	Contig	Major	Full	2017-10-13	ASM253508v1	FDA/CFSAN	GCA_002535085.1	identical	ftp://ftp.ncbi.nlm.nih.gov/genomes/all/GCF/002/535/085/GCF_002535085.1_ASM253508v1			2		TRUE	TRUE
GCF_002544965.1	PRJNA224116	SAMN04902872	NNYH00000000.1	na	562	562	Escherichia coli	strain=MOD1-EC6186		latest	Contig	Major	Full	2017-10-13	ASM254496v1	FDA/CFSAN	GCA_002544965.1	identical	ftp://ftp.ncbi.nlm.nih.gov/genomes/all/GCF/002/544/965/GCF_002544965.1_ASM254496v1			2		TRUE	TRUE
GCF_002796815.1	PRJNA224116	SAMN08054820	PHJG00000000.1	na	821	821	Bacteroides vulgatus	strain=RJ2H1		latest	Scaffold	Major	Full	2017-11-27	ASM279681v1	University of Nebraska	GCA_002796815.1	identical	ftp://ftp.ncbi.nlm.nih.gov/genomes/all/GCF/002/796/815/GCF_002796815.1_ASM279681v1			2		TRUE	TRUE
GCF_002803395.1	PRJNA224116	SAMN08042343	PHNP00000000.1	na	33959	33959	Lactobacillus johnsonii	strain=DPPM		latest	Contig	Major	Full	2017-12-02	ASM280339v1	University of Nebraska-Lincoln	GCA_002803395.1	identical	ftp://ftp.ncbi.nlm.nih.gov/genomes/all/GCF/002/803/395/GCF_002803395.1_ASM280339v1			2		TRUE	TRUE
GCF_002803405.1	PRJNA224116	SAMN08042460	PHNQ00000000.1	na	69824	69824	[Clostridium] cocleatum	strain=ATCC 29902		latest	Scaffold	Major	Full	2017-12-02	ASM280340v1	University of Nebraska-Lincoln	GCA_002803405.1	identical	ftp://ftp.ncbi.nlm.nih.gov/genomes/all/GCF/002/803/405/GCF_002803405.1_ASM280340v1		assembly from type material	2		TRUE	TRUE
GCF_002814175.1	PRJNA224116	SAMN07761303	PDDG00000000.1	na	2044259	2044259	Clostridium sp. HMb25	strain=HMb25		latest	Contig	Major	Full	2017-12-08	ASM281417v1	Harvard Medical School	GCA_002814175.1	identical	ftp://ftp.ncbi.nlm.nih.gov/genomes/all/GCF/002/814/175/GCF_002814175.1_ASM281417v1			2		TRUE	TRUE
GCF_002835695.1	PRJNA224116	SAMN08138579	PJAF00000000.1	na	161890	161890	Corynebacterium mastitidis	strain=16-1433		latest	Contig	Major	Full	2017-12-12	ASM283569v1	Bacterial Special Pathogens Branch (CDC)	GCA_002835695.1	identical	ftp://ftp.ncbi.nlm.nih.gov/genomes/all/GCF/002/835/695/GCF_002835695.1_ASM283569v1			2		TRUE	TRUE
GCF_002857605.1	PRJNA224116	SAMN08108681	PKBY00000000.1	na	119857	263	Francisella tularensis subsp. holarctica	strain=B.87		latest	Contig	Major	Full	2018-01-03	ASM285760v1	Spiez Laboratory	GCA_002857605.1	identical	ftp://ftp.ncbi.nlm.nih.gov/genomes/all/GCF/002/857/605/GCF_002857605.1_ASM285760v1			2		TRUE	TRUE
GCF_002857745.1	PRJNA224116	SAMN08108674	PKAL00000000.1	na	119857	263	Francisella tularensis subsp. holarctica	strain=B.87		latest	Contig	Major	Full	2018-01-03	ASM285774v1	Spiez Laboratory	GCA_002857745.1	identical	ftp://ftp.ncbi.nlm.nih.gov/genomes/all/GCF/002/857/745/GCF_002857745.1_ASM285774v1			2		TRUE	TRUE
GCF_002885075.1	PRJNA224116	SAMN08162548	PJKJ00000000.1	na	239935	239935	Akkermansia muciniphila	strain=GP08		latest	Contig	Major	Full	2018-01-16	ASM288507v1	Shenzhen Puensum Genetech Institute	GCA_002885075.1	identical	ftp://ftp.ncbi.nlm.nih.gov/genomes/all/GCF/002/885/075/GCF_002885075.1_ASM288507v1			2		TRUE	TRUE
GCF_002885335.1	PRJNA224116	SAMN08162528	PJLD00000000.1	na	239935	239935	Akkermansia muciniphila	strain=GP26		latest	Scaffold	Major	Full	2018-01-16	ASM288533v1	Shenzhen Puensum Genetech Institute	GCA_002885335.1	identical	ftp://ftp.ncbi.nlm.nih.gov/genomes/all/GCF/002/885/335/GCF_002885335.1_ASM288533v1			2		TRUE	TRUE
GCF_002885455.1	PRJNA224116	SAMN08162522	PJLJ00000000.1	na	239935	239935	Akkermansia muciniphila	strain=GP13		latest	Contig	Major	Full	2018-01-16	ASM288545v1	Shenzhen Puensum Genetech Institute	GCA_002885455.1	identical	ftp://ftp.ncbi.nlm.nih.gov/genomes/all/GCF/002/885/455/GCF_002885455.1_ASM288545v1			2		TRUE	TRUE
GCF_002885475.1	PRJNA224116	SAMN08162519	PJLM00000000.1	na	239935	239935	Akkermansia muciniphila	strain=BSM09		latest	Scaffold	Major	Full	2018-01-16	ASM288547v1	Shenzhen Puensum Genetech Institute	GCA_002885475.1	identical	ftp://ftp.ncbi.nlm.nih.gov/genomes/all/GCF/002/885/475/GCF_002885475.1_ASM288547v1			2		TRUE	TRUE
GCF_002885555.1	PRJNA224116	SAMN08162549	PJKI00000000.1	na	239935	239935	Akkermansia muciniphila	strain=GP10		latest	Scaffold	Major	Full	2018-01-16	ASM288555v1	Shenzhen Puensum Genetech Institute	GCA_002885555.1	identical	ftp://ftp.ncbi.nlm.nih.gov/genomes/all/GCF/002/885/555/GCF_002885555.1_ASM288555v1			2		TRUE	TRUE
GCF_002885715.1	PRJNA224116	SAMN08162521	PJLK00000000.1	na	239935	239935	Akkermansia muciniphila	strain=GP09		latest	Contig	Major	Full	2018-01-16	ASM288571v1	Shenzhen Puensum Genetech Institute	GCA_002885715.1	identical	ftp://ftp.ncbi.nlm.nih.gov/genomes/all/GCF/002/885/715/GCF_002885715.1_ASM288571v1			2		TRUE	TRUE
GCF_002901245.1	PRJNA224116	SAMN08380408	PPHK00000000.1	na	1353	1353	Enterococcus gallinarum	strain=EG1		latest	Contig	Major	Full	2018-01-27	ASM290124v1	Yale University School of Medicine	GCA_002901245.1	identical	ftp://ftp.ncbi.nlm.nih.gov/genomes/all/GCF/002/901/245/GCF_002901245.1_ASM290124v1			2		TRUE	TRUE
GCF_002933775.1	PRJNA224116	SAMD00093519	BEWV00000000.1	na	2033405	2033405	Prevotella sp. MGM1	strain=MGM1		latest	Contig	Major	Full	2018-02-06	ASM293377v1	Waseda University	GCA_002933775.1	identical	ftp://ftp.ncbi.nlm.nih.gov/genomes/all/GCF/002/933/775/GCF_002933775.1_ASM293377v1			2		TRUE	TRUE
GCF_002933955.1	PRJNA224116	SAMD00093520	BEWW00000000.1	na	2033406	2033406	Prevotella sp. MGM2	strain=MGM2		latest	Contig	Major	Full	2018-02-06	ASM293395v1	Waseda University	GCA_002933955.1	identical	ftp://ftp.ncbi.nlm.nih.gov/genomes/all/GCF/002/933/955/GCF_002933955.1_ASM293395v1			2		TRUE	TRUE
GCF_002997735.1	PRJNA224116	SAMN08595513		na	243161	83560	Chlamydia muridarum str. Nigg	strain=Nigg	CM021	latest	Complete Genome	Major	Full	2018-03-14	ASM299773v1	University of North Carolina at Chapel Hill	GCA_002997735.1	identical	ftp://ftp.ncbi.nlm.nih.gov/genomes/all/GCF/002/997/735/GCF_002997735.1_ASM299773v1		assembly from type material	2		TRUE	TRUE
GCF_002997815.1	PRJNA224116	SAMN08595511		na	243161	83560	Chlamydia muridarum str. Nigg	strain=Nigg	CM010	latest	Complete Genome	Major	Full	2018-03-14	ASM299781v1	University of North Carolina at Chapel Hill	GCA_002997815.1	identical	ftp://ftp.ncbi.nlm.nih.gov/genomes/all/GCF/002/997/815/GCF_002997815.1_ASM299781v1		assembly from type material	2		TRUE	TRUE
GCF_002997915.1	PRJNA224116	SAMN08595510		na	243161	83560	Chlamydia muridarum str. Nigg	strain=Nigg	CM009	latest	Complete Genome	Major	Full	2018-03-14	ASM299791v1	University of North Carolina at Chapel Hill	GCA_002997915.1	identical	ftp://ftp.ncbi.nlm.nih.gov/genomes/all/GCF/002/997/915/GCF_002997915.1_ASM299791v1		assembly from type material	2		TRUE	TRUE
GCF_002997935.1	PRJNA224116	SAMN08595509		na	243161	83560	Chlamydia muridarum str. Nigg	strain=Nigg	CM008	latest	Complete Genome	Major	Full	2018-03-14	ASM299793v1	University of North Carolina at Chapel Hill	GCA_002997935.1	identical	ftp://ftp.ncbi.nlm.nih.gov/genomes/all/GCF/002/997/935/GCF_002997935.1_ASM299793v1		assembly from type material	2		TRUE	TRUE
GCF_002997955.1	PRJNA224116	SAMN08595508		na	243161	83560	Chlamydia muridarum str. Nigg	strain=Nigg	CM007	latest	Complete Genome	Major	Full	2018-03-14	ASM299795v1	University of North Carolina at Chapel Hill	GCA_002997955.1	identical	ftp://ftp.ncbi.nlm.nih.gov/genomes/all/GCF/002/997/955/GCF_002997955.1_ASM299795v1		assembly from type material	2		TRUE	TRUE
GCF_002997975.1	PRJNA224116	SAMN08595507		na	243161	83560	Chlamydia muridarum str. Nigg	strain=Nigg	CM006	latest	Complete Genome	Major	Full	2018-03-14	ASM299797v1	University of North Carolina at Chapel Hill	GCA_002997975.1	identical	ftp://ftp.ncbi.nlm.nih.gov/genomes/all/GCF/002/997/975/GCF_002997975.1_ASM299797v1		assembly from type material	2		TRUE	TRUE
GCF_002997995.1	PRJNA224116	SAMN08595506		na	243161	83560	Chlamydia muridarum str. Nigg	strain=Nigg	CM005	latest	Complete Genome	Major	Full	2018-03-14	ASM299799v1	University of North Carolina at Chapel Hill	GCA_002997995.1	identical	ftp://ftp.ncbi.nlm.nih.gov/genomes/all/GCF/002/997/995/GCF_002997995.1_ASM299799v1		assembly from type material	2		TRUE	TRUE
GCF_002998015.1	PRJNA224116	SAMN08595504		na	243161	83560	Chlamydia muridarum str. Nigg	strain=Nigg	CM003	latest	Complete Genome	Major	Full	2018-03-14	ASM299801v1	University of North Carolina at Chapel Hill	GCA_002998015.1	identical	ftp://ftp.ncbi.nlm.nih.gov/genomes/all/GCF/002/998/015/GCF_002998015.1_ASM299801v1		assembly from type material	2		TRUE	TRUE
GCF_002998035.1	PRJNA224116	SAMN08595503		na	243161	83560	Chlamydia muridarum str. Nigg	strain=Nigg	CM002	latest	Complete Genome	Major	Full	2018-03-14	ASM299803v1	University of North Carolina at Chapel Hill	GCA_002998035.1	identical	ftp://ftp.ncbi.nlm.nih.gov/genomes/all/GCF/002/998/035/GCF_002998035.1_ASM299803v1		assembly from type material	2		TRUE	TRUE
GCF_002998115.1	PRJNA224116	SAMN08595502		na	243161	83560	Chlamydia muridarum str. Nigg	strain=Nigg	CM001	latest	Complete Genome	Major	Full	2018-03-14	ASM299811v1	University of North Carolina at Chapel Hill	GCA_002998115.1	identical	ftp://ftp.ncbi.nlm.nih.gov/genomes/all/GCF/002/998/115/GCF_002998115.1_ASM299811v1		assembly from type material	2		TRUE	TRUE
GCF_002998175.1	PRJNA224116	SAMN08595512		na	243161	83560	Chlamydia muridarum str. Nigg	strain=Nigg	CM012	latest	Complete Genome	Major	Full	2018-03-14	ASM299817v1	University of North Carolina at Chapel Hill	GCA_002998175.1	identical	ftp://ftp.ncbi.nlm.nih.gov/genomes/all/GCF/002/998/175/GCF_002998175.1_ASM299817v1		assembly from type material	2		TRUE	TRUE
GCF_002998235.1	PRJNA224116	SAMN08595505		na	243161	83560	Chlamydia muridarum str. Nigg	strain=Nigg	CM004	latest	Complete Genome	Major	Full	2018-03-14	ASM299823v1	University of North Carolina at Chapel Hill	GCA_002998235.1	identical	ftp://ftp.ncbi.nlm.nih.gov/genomes/all/GCF/002/998/235/GCF_002998235.1_ASM299823v1		assembly from type material	2		TRUE	TRUE
GCF_003020005.1	PRJNA224116	SAMN06560050		na	1590	1590	Lactobacillus plantarum	strain=K25		latest	Complete Genome	Major	Full	2018-03-27	ASM302000v1	Beijing Technology and Business University (BTBU)	GCA_003020005.1	identical	ftp://ftp.ncbi.nlm.nih.gov/genomes/all/GCF/003/020/005/GCF_003020005.1_ASM302000v1			2		TRUE	TRUE
GCF_003024805.1	PRJNA224116	SAMN08565571	PUEC00000000.1	representative genome	2094150	2094150	Duncaniella muris	strain=DSM 103720		latest	Contig	Major	Full	2018-03-29	ASM302480v1	UniKlinik RWTH Aachen	GCA_003024805.1	identical	ftp://ftp.ncbi.nlm.nih.gov/genomes/all/GCF/003/024/805/GCF_003024805.1_ASM302480v1		assembly from type material	2		TRUE	TRUE	Muribaculaceae
GCF_003024815.1	PRJNA224116	SAMN08565622	PUBV00000000.1	representative genome	2094151	2094151	Paramuribaculum intestinale	strain=DSM 100764		latest	Contig	Major	Full	2018-03-29	ASM302481v1	UniKlinik RWTH Aachen	GCA_003024815.1	identical	ftp://ftp.ncbi.nlm.nih.gov/genomes/all/GCF/003/024/815/GCF_003024815.1_ASM302481v1			2		TRUE	TRUE	Muribaculaceae
GCF_003024845.1	PRJNA224116	SAMN08565626	PUEE00000000.1	na	1796646	1796646	Muribaculum intestinale	strain=DSM 100739		latest	Contig	Major	Full	2018-03-29	ASM302484v1	UniKlinik RWTH Aachen	GCA_003024845.1	identical	ftp://ftp.ncbi.nlm.nih.gov/genomes/all/GCF/003/024/845/GCF_003024845.1_ASM302484v1			2		TRUE	TRUE	Muribaculaceae
GCF_003024855.1	PRJNA224116	SAMN08565655	PUBW00000000.1	na	1796646	1796646	Muribaculum intestinale	strain=DSM 100746		latest	Contig	Major	Full	2018-03-29	ASM302485v1	UniKlinik RWTH Aachen	GCA_003024855.1	identical	ftp://ftp.ncbi.nlm.nih.gov/genomes/all/GCF/003/024/855/GCF_003024855.1_ASM302485v1			2		TRUE	TRUE	Muribaculaceae
GCF_003024925.1	PRJNA224116	SAMN08565602	PUED00000000.1	na	2094151	2094151	Paramuribaculum intestinale	strain=DSM 100749		latest	Contig	Major	Full	2018-03-29	ASM302492v1	UniKlinik RWTH Aachen	GCA_003024925.1	identical	ftp://ftp.ncbi.nlm.nih.gov/genomes/all/GCF/003/024/925/GCF_003024925.1_ASM302492v1		assembly from type material	2		TRUE	TRUE	Muribaculaceae
GCF_003052625.1	PRJNA224116	SAMEA3725531		na	562	562	Escherichia coli	strain=Mt1B1		latest	Chromosome	Major	Full	2018-04-17	ASM305262v1	TUM	GCA_003052625.1	identical	ftp://ftp.ncbi.nlm.nih.gov/genomes/all/GCF/003/052/625/GCF_003052625.1_ASM305262v1			2		TRUE	TRUE
GCF_003067565.1	PRJNA224116	SAMN06921754	QBHP00000000.1	na	149539	28901	Salmonella enterica subsp. enterica serovar Enteritidis	strain=CFSAN063802		latest	Contig	Major	Full	2018-04-23	ASM306756v1	Center for Food Safety and Applied Nutrition	GCA_003067565.1	identical	ftp://ftp.ncbi.nlm.nih.gov/genomes/all/GCF/003/067/565/GCF_003067565.1_ASM306756v1			2		TRUE	TRUE
GCF_003067575.1	PRJNA224116	SAMN06921751	QBHO00000000.1	na	149539	28901	Salmonella enterica subsp. enterica serovar Enteritidis	strain=CFSAN063805		latest	Contig	Major	Full	2018-04-23	ASM306757v1	Center for Food Safety and Applied Nutrition	GCA_003067575.1	identical	ftp://ftp.ncbi.nlm.nih.gov/genomes/all/GCF/003/067/575/GCF_003067575.1_ASM306757v1			2		TRUE	TRUE
GCF_003067605.1	PRJNA224116	SAMN06921757	QBHQ00000000.1	na	149539	28901	Salmonella enterica subsp. enterica serovar Enteritidis	strain=CFSAN063799		latest	Contig	Major	Full	2018-04-23	ASM306760v1	Center for Food Safety and Applied Nutrition	GCA_003067605.1	identical	ftp://ftp.ncbi.nlm.nih.gov/genomes/all/GCF/003/067/605/GCF_003067605.1_ASM306760v1			2		TRUE	TRUE
GCF_003067625.1	PRJNA224116	SAMN06921759	QBHR00000000.1	na	149539	28901	Salmonella enterica subsp. enterica serovar Enteritidis	strain=CFSAN063797		latest	Contig	Major	Full	2018-04-23	ASM306762v1	Center for Food Safety and Applied Nutrition	GCA_003067625.1	identical	ftp://ftp.ncbi.nlm.nih.gov/genomes/all/GCF/003/067/625/GCF_003067625.1_ASM306762v1			2		TRUE	TRUE
GCF_003067645.1	PRJNA224116	SAMN06921773	QBHT00000000.1	na	149539	28901	Salmonella enterica subsp. enterica serovar Enteritidis	strain=CFSAN063783		latest	Contig	Major	Full	2018-04-23	ASM306764v1	Center for Food Safety and Applied Nutrition	GCA_003067645.1	identical	ftp://ftp.ncbi.nlm.nih.gov/genomes/all/GCF/003/067/645/GCF_003067645.1_ASM306764v1			2		TRUE	TRUE
GCF_003067665.1	PRJNA224116	SAMN06921771	QBHS00000000.1	na	149539	28901	Salmonella enterica subsp. enterica serovar Enteritidis	strain=CFSAN063785		latest	Contig	Major	Full	2018-04-23	ASM306766v1	Center for Food Safety and Applied Nutrition	GCA_003067665.1	identical	ftp://ftp.ncbi.nlm.nih.gov/genomes/all/GCF/003/067/665/GCF_003067665.1_ASM306766v1			2		TRUE	TRUE
GCF_003067685.1	PRJNA224116	SAMN06921774	QBHU00000000.1	na	149539	28901	Salmonella enterica subsp. enterica serovar Enteritidis	strain=CFSAN063782		latest	Contig	Major	Full	2018-04-23	ASM306768v1	Center for Food Safety and Applied Nutrition	GCA_003067685.1	identical	ftp://ftp.ncbi.nlm.nih.gov/genomes/all/GCF/003/067/685/GCF_003067685.1_ASM306768v1			2		TRUE	TRUE
GCF_003070265.1	PRJNA224116	SAMN06333746	QBSP00000000.1	na	98360	28901	Salmonella enterica subsp. enterica serovar Dublin	strain=CFSAN060486		latest	Contig	Major	Full	2018-04-24	ASM307026v1	Center for Food Safety and Applied Nutrition	GCA_003070265.1	identical	ftp://ftp.ncbi.nlm.nih.gov/genomes/all/GCF/003/070/265/GCF_003070265.1_ASM307026v1			2		TRUE	TRUE
GCF_003070285.1	PRJNA224116	SAMN06333747	QBSO00000000.1	na	98360	28901	Salmonella enterica subsp. enterica serovar Dublin	strain=CFSAN060485		latest	Scaffold	Major	Full	2018-04-24	ASM307028v1	Center for Food Safety and Applied Nutrition	GCA_003070285.1	identical	ftp://ftp.ncbi.nlm.nih.gov/genomes/all/GCF/003/070/285/GCF_003070285.1_ASM307028v1			2		TRUE	TRUE
GCF_003086055.1	PRJNA224116	SAMN05162559	LYOH00000000.1	na	632	632	Yersinia pestis	strain=595		latest	Contig	Major	Full	2018-05-02	ASM308605v1	Russian Research Anti-Plague Institute 'Microbe'	GCA_003086055.1	identical	ftp://ftp.ncbi.nlm.nih.gov/genomes/all/GCF/003/086/055/GCF_003086055.1_ASM308605v1			2		TRUE	TRUE
GCF_003288115.1	PRJNA224116	SAMN07690924		representative genome	1622	1622	Lactobacillus murinus	strain=CR147		latest	Complete Genome	Major	Full	2018-07-05	ASM328811v1	Shanghai Jiao Tong University	GCA_003288115.1	identical	ftp://ftp.ncbi.nlm.nih.gov/genomes/all/GCF/003/288/115/GCF_003288115.1_ASM328811v1			2		TRUE	TRUE
GCF_003288135.1	PRJNA224116	SAMN07690923		na	1622	1622	Lactobacillus murinus	strain=CR141		latest	Complete Genome	Major	Full	2018-07-05	ASM328813v1	Shanghai Jiao Tong University	GCA_003288135.1	identical	ftp://ftp.ncbi.nlm.nih.gov/genomes/all/GCF/003/288/135/GCF_003288135.1_ASM328813v1			2		TRUE	TRUE
GCF_003316895.1	PRJNA224116	SAMN08225762		na	1598	1598	Lactobacillus reuteri	strain=Byun-re-01		latest	Complete Genome	Major	Full	2018-07-13	ASM331689v1	Sungkyunkwan University	GCA_003316895.1	identical	ftp://ftp.ncbi.nlm.nih.gov/genomes/all/GCF/003/316/895/GCF_003316895.1_ASM331689v1			2		TRUE	TRUE
GCF_003316915.1	PRJNA224116	SAMN08281023		na	33959	33959	Lactobacillus johnsonii	strain=Byun-jo-01		latest	Complete Genome	Major	Full	2018-07-13	ASM331691v1	Sungkyunkwan University	GCA_003316915.1	identical	ftp://ftp.ncbi.nlm.nih.gov/genomes/all/GCF/003/316/915/GCF_003316915.1_ASM331691v1			2		TRUE	TRUE
GCF_003339145.1	PRJNA224116	SAMN08866740	QASD00000000.1	na	90371	28901	Salmonella enterica subsp. enterica serovar Typhimurium	strain=SL1344_Mut_008		latest	Contig	Major	Full	2018-07-24	ASM333914v1	Universidad de Sevilla	GCA_003339145.1	identical	ftp://ftp.ncbi.nlm.nih.gov/genomes/all/GCF/003/339/145/GCF_003339145.1_ASM333914v1			2		TRUE	TRUE
GCF_003339155.1	PRJNA224116	SAMN08866736	QASH00000000.1	na	90371	28901	Salmonella enterica subsp. enterica serovar Typhimurium	strain=SL1344_Mut_004		latest	Contig	Major	Full	2018-07-24	ASM333915v1	Universidad de Sevilla	GCA_003339155.1	identical	ftp://ftp.ncbi.nlm.nih.gov/genomes/all/GCF/003/339/155/GCF_003339155.1_ASM333915v1			2		TRUE	TRUE
GCF_003339185.1	PRJNA224116	SAMN08866742	QASB00000000.1	na	90371	28901	Salmonella enterica subsp. enterica serovar Typhimurium	strain=SL1344_Mut_010		latest	Contig	Major	Full	2018-07-24	ASM333918v1	Universidad de Sevilla	GCA_003339185.1	identical	ftp://ftp.ncbi.nlm.nih.gov/genomes/all/GCF/003/339/185/GCF_003339185.1_ASM333918v1			2		TRUE	TRUE
GCF_003339205.1	PRJNA224116	SAMN08866737	QASG00000000.1	na	90371	28901	Salmonella enterica subsp. enterica serovar Typhimurium	strain=SL1344_Mut_005		latest	Contig	Major	Full	2018-07-24	ASM333920v1	Universidad de Sevilla	GCA_003339205.1	identical	ftp://ftp.ncbi.nlm.nih.gov/genomes/all/GCF/003/339/205/GCF_003339205.1_ASM333920v1			2		TRUE	TRUE
GCF_003339225.1	PRJNA224116	SAMN08866734	QASJ00000000.1	na	90371	28901	Salmonella enterica subsp. enterica serovar Typhimurium	strain=SL1344_Mut_002		latest	Contig	Major	Full	2018-07-24	ASM333922v1	Universidad de Sevilla	GCA_003339225.1	identical	ftp://ftp.ncbi.nlm.nih.gov/genomes/all/GCF/003/339/225/GCF_003339225.1_ASM333922v1			2		TRUE	TRUE
GCF_003339245.1	PRJNA224116	SAMN08866741	QASC00000000.1	na	90371	28901	Salmonella enterica subsp. enterica serovar Typhimurium	strain=SL1344_Mut_009		latest	Contig	Major	Full	2018-07-24	ASM333924v1	Universidad de Sevilla	GCA_003339245.1	identical	ftp://ftp.ncbi.nlm.nih.gov/genomes/all/GCF/003/339/245/GCF_003339245.1_ASM333924v1			2		TRUE	TRUE
GCF_003339255.1	PRJNA224116	SAMN08866739	QASE00000000.1	na	90371	28901	Salmonella enterica subsp. enterica serovar Typhimurium	strain=SL1344_Mut_007		latest	Contig	Major	Full	2018-07-24	ASM333925v1	Universidad de Sevilla	GCA_003339255.1	identical	ftp://ftp.ncbi.nlm.nih.gov/genomes/all/GCF/003/339/255/GCF_003339255.1_ASM333925v1			2		TRUE	TRUE
GCF_003339265.1	PRJNA224116	SAMN08866735	QASI00000000.1	na	90371	28901	Salmonella enterica subsp. enterica serovar Typhimurium	strain=SL1344_Mut_003		latest	Contig	Major	Full	2018-07-24	ASM333926v1	Universidad de Sevilla	GCA_003339265.1	identical	ftp://ftp.ncbi.nlm.nih.gov/genomes/all/GCF/003/339/265/GCF_003339265.1_ASM333926v1			2		TRUE	TRUE
GCF_003339275.1	PRJNA224116	SAMN08866738	QASF00000000.1	na	90371	28901	Salmonella enterica subsp. enterica serovar Typhimurium	strain=SL1344_Mut_006		latest	Contig	Major	Full	2018-07-24	ASM333927v1	Universidad de Sevilla	GCA_003339275.1	identical	ftp://ftp.ncbi.nlm.nih.gov/genomes/all/GCF/003/339/275/GCF_003339275.1_ASM333927v1			2		TRUE	TRUE
GCF_003339325.1	PRJNA224116	SAMN08866733	QASK00000000.1	na	90371	28901	Salmonella enterica subsp. enterica serovar Typhimurium	strain=SL1344_Mut_001		latest	Contig	Major	Full	2018-07-24	ASM333932v1	Universidad de Sevilla	GCA_003339325.1	identical	ftp://ftp.ncbi.nlm.nih.gov/genomes/all/GCF/003/339/325/GCF_003339325.1_ASM333932v1			2		TRUE	TRUE
GCF_003364315.1	PRJNA224116	SAMN07710589	NXLS00000000.1	representative genome	60246	60246	Helicobacter ganmani	strain=MIT 99-5101		latest	Contig	Major	Full	2018-08-07	ASM336431v1	MIT	GCA_003364315.1	identical	ftp://ftp.ncbi.nlm.nih.gov/genomes/all/GCF/003/364/315/GCF_003364315.1_ASM336431v1			2		TRUE	TRUE
GCF_003426975.1	PRJNA224116	SAMN09784027	QVAD00000000.1	na	562	562	Escherichia coli	strain=NC101-PKS		latest	Contig	Major	Full	2018-08-24	ASM342697v1	University of Michigan	GCA_003426975.1	identical	ftp://ftp.ncbi.nlm.nih.gov/genomes/all/GCF/003/426/975/GCF_003426975.1_ASM342697v1			2		TRUE	TRUE
GCF_003426985.1	PRJNA224116	SAMN09784028	QVAE00000000.1	na	562	562	Escherichia coli	strain=NC101-WT		latest	Contig	Major	Full	2018-08-24	ASM342698v1	University of Michigan	GCA_003426985.1	identical	ftp://ftp.ncbi.nlm.nih.gov/genomes/all/GCF/003/426/985/GCF_003426985.1_ASM342698v1			2		TRUE	TRUE
GCF_003430885.1	PRJNA224116	SAMN06921758	QVVK00000000.1	na	149539	28901	Salmonella enterica subsp. enterica serovar Enteritidis	strain=CFSAN063798		latest	Contig	Major	Full	2018-08-28	CFSAN063798	Center for Food Safety and Applied Nutrition	GCA_003430885.1	identical	ftp://ftp.ncbi.nlm.nih.gov/genomes/all/GCF/003/430/885/GCF_003430885.1_CFSAN063798			2		TRUE	TRUE
GCF_003430895.1	PRJNA224116	SAMN06921756	QVVJ00000000.1	na	149539	28901	Salmonella enterica subsp. enterica serovar Enteritidis	strain=CFSAN063800		latest	Contig	Major	Full	2018-08-28	CFSAN063800	Center for Food Safety and Applied Nutrition	GCA_003430895.1	identical	ftp://ftp.ncbi.nlm.nih.gov/genomes/all/GCF/003/430/895/GCF_003430895.1_CFSAN063800			2		TRUE	TRUE
GCF_003430925.1	PRJNA224116	SAMN06921760	QVVL00000000.1	na	149539	28901	Salmonella enterica subsp. enterica serovar Enteritidis	strain=CFSAN063796		latest	Contig	Major	Full	2018-08-28	CFSAN063796	Center for Food Safety and Applied Nutrition	GCA_003430925.1	identical	ftp://ftp.ncbi.nlm.nih.gov/genomes/all/GCF/003/430/925/GCF_003430925.1_CFSAN063796			2		TRUE	TRUE
GCF_003430935.1	PRJNA224116	SAMN06921755	QVVI00000000.1	na	149539	28901	Salmonella enterica subsp. enterica serovar Enteritidis	strain=CFSAN063801		latest	Contig	Major	Full	2018-08-28	CFSAN063801	Center for Food Safety and Applied Nutrition	GCA_003430935.1	identical	ftp://ftp.ncbi.nlm.nih.gov/genomes/all/GCF/003/430/935/GCF_003430935.1_CFSAN063801			2		TRUE	TRUE
GCF_003430965.1	PRJNA224116	SAMN06921761	QVVM00000000.1	na	149539	28901	Salmonella enterica subsp. enterica serovar Enteritidis	strain=CFSAN063795		latest	Contig	Major	Full	2018-08-28	CFSAN063795	Center for Food Safety and Applied Nutrition	GCA_003430965.1	identical	ftp://ftp.ncbi.nlm.nih.gov/genomes/all/GCF/003/430/965/GCF_003430965.1_CFSAN063795			2		TRUE	TRUE
GCF_003430975.1	PRJNA224116	SAMN06921762	QVVN00000000.1	na	149539	28901	Salmonella enterica subsp. enterica serovar Enteritidis	strain=CFSAN063794		latest	Contig	Major	Full	2018-08-28	CFSAN063794	Center for Food Safety and Applied Nutrition	GCA_003430975.1	identical	ftp://ftp.ncbi.nlm.nih.gov/genomes/all/GCF/003/430/975/GCF_003430975.1_CFSAN063794			2		TRUE	TRUE
GCF_003431005.1	PRJNA224116	SAMN06921763	QVVO00000000.1	na	149539	28901	Salmonella enterica subsp. enterica serovar Enteritidis	strain=CFSAN063793		latest	Contig	Major	Full	2018-08-28	CFSAN063793	Center for Food Safety and Applied Nutrition	GCA_003431005.1	identical	ftp://ftp.ncbi.nlm.nih.gov/genomes/all/GCF/003/431/005/GCF_003431005.1_CFSAN063793			2		TRUE	TRUE
GCF_003431025.1	PRJNA224116	SAMN06921764	QVVP00000000.1	na	149539	28901	Salmonella enterica subsp. enterica serovar Enteritidis	strain=CFSAN063792		latest	Contig	Major	Full	2018-08-28	CFSAN063792	Center for Food Safety and Applied Nutrition	GCA_003431025.1	identical	ftp://ftp.ncbi.nlm.nih.gov/genomes/all/GCF/003/431/025/GCF_003431025.1_CFSAN063792			2		TRUE	TRUE
GCF_003431045.1	PRJNA224116	SAMN06921765	QVVQ00000000.1	na	149539	28901	Salmonella enterica subsp. enterica serovar Enteritidis	strain=CFSAN063791		latest	Contig	Major	Full	2018-08-28	CFSAN063791	Center for Food Safety and Applied Nutrition	GCA_003431045.1	identical	ftp://ftp.ncbi.nlm.nih.gov/genomes/all/GCF/003/431/045/GCF_003431045.1_CFSAN063791			2		TRUE	TRUE
GCF_003431065.1	PRJNA224116	SAMN06921767	QVVS00000000.1	na	149539	28901	Salmonella enterica subsp. enterica serovar Enteritidis	strain=CFSAN063789		latest	Contig	Major	Full	2018-08-28	CFSAN063789	Center for Food Safety and Applied Nutrition	GCA_003431065.1	identical	ftp://ftp.ncbi.nlm.nih.gov/genomes/all/GCF/003/431/065/GCF_003431065.1_CFSAN063789			2		TRUE	TRUE
GCF_003431095.1	PRJNA224116	SAMN06921768	QVVT00000000.1	na	149539	28901	Salmonella enterica subsp. enterica serovar Enteritidis	strain=CFSAN063788		latest	Contig	Major	Full	2018-08-28	CFSAN063788	Center for Food Safety and Applied Nutrition	GCA_003431095.1	identical	ftp://ftp.ncbi.nlm.nih.gov/genomes/all/GCF/003/431/095/GCF_003431095.1_CFSAN063788			2		TRUE	TRUE
GCF_003431115.1	PRJNA224116	SAMN06921769	QVVU00000000.1	na	149539	28901	Salmonella enterica subsp. enterica serovar Enteritidis	strain=CFSAN063787		latest	Contig	Major	Full	2018-08-28	CFSAN063787	Center for Food Safety and Applied Nutrition	GCA_003431115.1	identical	ftp://ftp.ncbi.nlm.nih.gov/genomes/all/GCF/003/431/115/GCF_003431115.1_CFSAN063787			2		TRUE	TRUE
GCF_003431145.1	PRJNA224116	SAMN06921770	QVVV00000000.1	na	149539	28901	Salmonella enterica subsp. enterica serovar Enteritidis	strain=CFSAN063786		latest	Contig	Major	Full	2018-08-28	CFSAN063786	Center for Food Safety and Applied Nutrition	GCA_003431145.1	identical	ftp://ftp.ncbi.nlm.nih.gov/genomes/all/GCF/003/431/145/GCF_003431145.1_CFSAN063786			2		TRUE	TRUE
GCF_003431165.1	PRJNA224116	SAMN06921748	QVVZ00000000.1	na	149539	28901	Salmonella enterica subsp. enterica serovar Enteritidis	strain=CFSAN063779		latest	Contig	Major	Full	2018-08-28	CFSAN063779	Center for Food Safety and Applied Nutrition	GCA_003431165.1	identical	ftp://ftp.ncbi.nlm.nih.gov/genomes/all/GCF/003/431/165/GCF_003431165.1_CFSAN063779			2		TRUE	TRUE
GCF_003431175.1	PRJNA224116	SAMN06921772	QVVW00000000.1	na	149539	28901	Salmonella enterica subsp. enterica serovar Enteritidis	strain=CFSAN063784		latest	Contig	Major	Full	2018-08-28	CFSAN063784	Center for Food Safety and Applied Nutrition	GCA_003431175.1	identical	ftp://ftp.ncbi.nlm.nih.gov/genomes/all/GCF/003/431/175/GCF_003431175.1_CFSAN063784			2		TRUE	TRUE
GCF_003431195.1	PRJNA224116	SAMN06921749	QVVX00000000.1	na	149539	28901	Salmonella enterica subsp. enterica serovar Enteritidis	strain=CFSAN063781		latest	Contig	Major	Full	2018-08-28	CFSAN063781	Center for Food Safety and Applied Nutrition	GCA_003431195.1	identical	ftp://ftp.ncbi.nlm.nih.gov/genomes/all/GCF/003/431/195/GCF_003431195.1_CFSAN063781			2		TRUE	TRUE
GCF_003431225.1	PRJNA224116	SAMN06921750	QVVY00000000.1	na	149539	28901	Salmonella enterica subsp. enterica serovar Enteritidis	strain=CFSAN063780		latest	Contig	Major	Full	2018-08-28	CFSAN063780	Center for Food Safety and Applied Nutrition	GCA_003431225.1	identical	ftp://ftp.ncbi.nlm.nih.gov/genomes/all/GCF/003/431/225/GCF_003431225.1_CFSAN063780			2		TRUE	TRUE
GCF_003546685.2	PRJNA224116	SAMN08916484	QBIV00000000.1	na	1548018	1548018	Helicobacter saguini	strain=15-1458 (F3)		latest	Contig	Major	Full	2019-12-28	ASM354668v2	MIT	GCA_003546685.2	identical	ftp://ftp.ncbi.nlm.nih.gov/genomes/all/GCF/003/546/685/GCF_003546685.2_ASM354668v2			2		TRUE	TRUE
GCF_003546725.2	PRJNA224116	SAMN08916485	QBIU00000000.1	na	1548018	1548018	Helicobacter saguini	strain=16-048 (F4)		latest	Scaffold	Major	Full	2019-12-28	ASM354672v2	MIT	GCA_003546725.2	identical	ftp://ftp.ncbi.nlm.nih.gov/genomes/all/GCF/003/546/725/GCF_003546725.2_ASM354672v2			2		TRUE	TRUE
GCF_003546745.2	PRJNA224116	SAMN08916483	QBIW00000000.1	na	1548018	1548018	Helicobacter saguini	strain=15-1416 (F2)		latest	Scaffold	Major	Full	2019-12-28	ASM354674v2	MIT	GCA_003546745.2	identical	ftp://ftp.ncbi.nlm.nih.gov/genomes/all/GCF/003/546/745/GCF_003546745.2_ASM354674v2			2		TRUE	TRUE
GCF_003576085.1	PRJNA224116	SAMN09901708	QWMU00000000.1	na	1622	1622	Lactobacillus murinus	strain=510-9		latest	Contig	Major	Full	2018-09-19	ASM357608v1	Chinese Academy of Science	GCA_003576085.1	identical	ftp://ftp.ncbi.nlm.nih.gov/genomes/all/GCF/003/576/085/GCF_003576085.1_ASM357608v1			2		TRUE	TRUE	mGMB
GCF_003586045.1	PRJNA224116	SAMN06445833		na	1392854	562	Escherichia coli M8	strain=M8		latest	Complete Genome	Major	Full	2017-03-06	E.coli isolate	NIHS	GCA_003586045.1	identical	ftp://ftp.ncbi.nlm.nih.gov/genomes/all/GCF/003/586/045/GCF_003586045.1_E.coli_isolate			2		TRUE	TRUE
GCF_003611745.1	PRJNA224116	SAMN10024826	RAYF00000000.1	representative genome	2320117	2320117	bacterium D16-36	strain=D16-36		latest	Contig	Major	Full	2018-10-04	ASM361174v1	Chinese Academy of Science	GCA_003611745.1	identical	ftp://ftp.ncbi.nlm.nih.gov/genomes/all/GCF/003/611/745/GCF_003611745.1_ASM361174v1			2		TRUE	TRUE	mGMB
GCF_003611765.1	PRJNA224116	SAMN10024824	RAYH00000000.1	na	1747	1747	Cutibacterium acnes	strain=C-45		latest	Contig	Major	Full	2018-10-04	ASM361176v1	Chinese Academy of Science	GCA_003611765.1	identical	ftp://ftp.ncbi.nlm.nih.gov/genomes/all/GCF/003/611/765/GCF_003611765.1_ASM361176v1			2		TRUE	TRUE	mGMB
GCF_003611795.1	PRJNA224116	SAMN10024822	RAYJ00000000.1	na	29363	29363	Clostridium paraputrificum	strain=28-X28		latest	Contig	Major	Full	2018-10-04	ASM361179v1	Chinese Academy of Science	GCA_003611795.1	identical	ftp://ftp.ncbi.nlm.nih.gov/genomes/all/GCF/003/611/795/GCF_003611795.1_ASM361179v1			2		TRUE	TRUE	mGMB
GCF_003611805.1	PRJNA224116	SAMN10024816	RAYM00000000.1	representative genome	2320113	2320113	bacterium 1xD42-87	strain=1xD42-87		latest	Contig	Major	Full	2018-10-04	ASM361180v1	Chinese Academy of Science	GCA_003611805.1	identical	ftp://ftp.ncbi.nlm.nih.gov/genomes/all/GCF/003/611/805/GCF_003611805.1_ASM361180v1			2		TRUE	TRUE	mGMB
GCF_003611835.1	PRJNA224116	SAMN10024815	RAYN00000000.1	na	2320084	2320084	Clostridium sp. 1xD42-85	strain=1xD42-85		latest	Contig	Major	Full	2018-10-04	ASM361183v1	Chinese Academy of Science	GCA_003611835.1	identical	ftp://ftp.ncbi.nlm.nih.gov/genomes/all/GCF/003/611/835/GCF_003611835.1_ASM361183v1			2		TRUE	TRUE	mGMB
GCF_003611875.1	PRJNA224116	SAMN10024802	RAYY00000000.1	representative genome	2320105	2320105	bacterium D16-56	strain=D16-56		latest	Contig	Major	Full	2018-10-04	ASM361187v1	Chinese Academy of Science	GCA_003611875.1	identical	ftp://ftp.ncbi.nlm.nih.gov/genomes/all/GCF/003/611/875/GCF_003611875.1_ASM361187v1			2		TRUE	TRUE	mGMB
GCF_003611905.1	PRJNA224116	SAMN10024801	RAYZ00000000.1	representative genome	2320104	2320104	bacterium D16-54	strain=D16-54		latest	Contig	Major	Full	2018-10-04	ASM361190v1	Chinese Academy of Science	GCA_003611905.1	identical	ftp://ftp.ncbi.nlm.nih.gov/genomes/all/GCF/003/611/905/GCF_003611905.1_ASM361190v1			2		TRUE	TRUE	mGMB
GCF_003611955.1	PRJNA224116	SAMN10024795	RAZE00000000.1	representative genome	2320115	2320115	bacterium 1XD8-76	strain=1XD8-76		latest	Contig	Major	Full	2018-10-04	ASM361195v1	Chinese Academy of Science	GCA_003611955.1	identical	ftp://ftp.ncbi.nlm.nih.gov/genomes/all/GCF/003/611/955/GCF_003611955.1_ASM361195v1			2		TRUE	TRUE	mGMB
GCF_003612265.1	PRJNA224116	SAMN10024829	RAYC00000000.1	na	1428	1428	Bacillus thuringiensis	strain=c-21		latest	Contig	Major	Full	2018-10-04	ASM361226v1	Chinese Academy of Science	GCA_003612265.1	identical	ftp://ftp.ncbi.nlm.nih.gov/genomes/all/GCF/003/612/265/GCF_003612265.1_ASM361226v1			2		TRUE	TRUE	mGMB
GCF_003612285.1	PRJNA224116	SAMN10024827	RAYE00000000.1	representative genome	2320097	2320097	bacterium D16-51	strain=D16-51		latest	Contig	Major	Full	2018-10-04	ASM361228v1	Chinese Academy of Science	GCA_003612285.1	identical	ftp://ftp.ncbi.nlm.nih.gov/genomes/all/GCF/003/612/285/GCF_003612285.1_ASM361228v1			2		TRUE	TRUE	mGMB
GCF_003612315.1	PRJNA224116	SAMN10024828	RAYD00000000.1	representative genome	2320098	2320098	bacterium D16-59	strain=D16-59		latest	Contig	Major	Full	2018-10-04	ASM361231v1	Chinese Academy of Science	GCA_003612315.1	identical	ftp://ftp.ncbi.nlm.nih.gov/genomes/all/GCF/003/612/315/GCF_003612315.1_ASM361231v1			2		TRUE	TRUE	mGMB
GCF_003612335.1	PRJNA224116	SAMN10024814	RAYO00000000.1	representative genome	2320107	2320107	bacterium 1xD42-67	strain=1xD42-67		latest	Contig	Major	Full	2018-10-04	ASM361233v1	Chinese Academy of Science	GCA_003612335.1	identical	ftp://ftp.ncbi.nlm.nih.gov/genomes/all/GCF/003/612/335/GCF_003612335.1_ASM361233v1			2		TRUE	TRUE	mGMB
GCF_003612345.1	PRJNA224116	SAMN10024818	RAYL00000000.1	na	2320085	2320085	Negativibacillus sp. 1xD8-3	strain=1xD8-3		latest	Contig	Major	Full	2018-10-04	ASM361234v1	Chinese Academy of Science	GCA_003612345.1	identical	ftp://ftp.ncbi.nlm.nih.gov/genomes/all/GCF/003/612/345/GCF_003612345.1_ASM361234v1			2		TRUE	TRUE	mGMB
GCF_003612355.1	PRJNA224116	SAMN10024819	RAYK00000000.1	representative genome	2320116	2320116	bacterium 1xD8-6	strain=1xD8-6		latest	Contig	Major	Full	2018-10-04	ASM361235v1	Chinese Academy of Science	GCA_003612355.1	identical	ftp://ftp.ncbi.nlm.nih.gov/genomes/all/GCF/003/612/355/GCF_003612355.1_ASM361235v1			2		TRUE	TRUE	mGMB
GCF_003612395.1	PRJNA224116	SAMN10024811	RAYQ00000000.1	representative genome	2320100	2320100	bacterium 0.1xD8-82	strain=0.1xD8-82		latest	Contig	Major	Full	2018-10-04	ASM361239v1	Chinese Academy of Science	GCA_003612395.1	identical	ftp://ftp.ncbi.nlm.nih.gov/genomes/all/GCF/003/612/395/GCF_003612395.1_ASM361239v1			2		TRUE	TRUE	mGMB
GCF_003612405.1	PRJNA224116	SAMN10024810	RAYR00000000.1	representative genome	2320099	2320099	bacterium 0.1xD8-71	strain=0.1xD8-71		latest	Contig	Major	Full	2018-10-04	ASM361240v1	Chinese Academy of Science	GCA_003612405.1	identical	ftp://ftp.ncbi.nlm.nih.gov/genomes/all/GCF/003/612/405/GCF_003612405.1_ASM361240v1			2		TRUE	TRUE	mGMB
GCF_003612445.1	PRJNA224116	SAMN10024806	RAYV00000000.1	na	1694	1694	Bifidobacterium pseudolongum	strain=WYJ21-P61		latest	Contig	Major	Full	2018-10-04	ASM361244v1	Chinese Academy of Science	GCA_003612445.1	identical	ftp://ftp.ncbi.nlm.nih.gov/genomes/all/GCF/003/612/445/GCF_003612445.1_ASM361244v1			2		TRUE	TRUE	mGMB
GCF_003612475.1	PRJNA224116	SAMN10024803	RAYX00000000.1	representative genome	2320119	2320119	bacterium D16-63	strain=D16-63		latest	Contig	Major	Full	2018-10-04	ASM361247v1	Chinese Academy of Science	GCA_003612475.1	identical	ftp://ftp.ncbi.nlm.nih.gov/genomes/all/GCF/003/612/475/GCF_003612475.1_ASM361247v1			2		TRUE	TRUE	mGMB
GCF_003612485.1	PRJNA224116	SAMN10024800	RAZA00000000.1	representative genome	2320112	2320112	bacterium D16-50	strain=D16-50		latest	Contig	Major	Full	2018-10-04	ASM361248v1	Chinese Academy of Science	GCA_003612485.1	identical	ftp://ftp.ncbi.nlm.nih.gov/genomes/all/GCF/003/612/485/GCF_003612485.1_ASM361248v1			2		TRUE	TRUE	mGMB
GCF_003612515.1	PRJNA224116	SAMN10024799	RAZB00000000.1	representative genome	2320120	2320120	bacterium D16-34	strain=D16-34		latest	Contig	Major	Full	2018-10-04	ASM361251v1	Chinese Academy of Science	GCA_003612515.1	identical	ftp://ftp.ncbi.nlm.nih.gov/genomes/all/GCF/003/612/515/GCF_003612515.1_ASM361251v1			2		TRUE	TRUE	mGMB
GCF_003612525.1	PRJNA224116	SAMN10024797	RAZD00000000.1	representative genome	2320109	2320109	bacterium C-53	strain=C-53		latest	Contig	Major	Full	2018-10-04	ASM361252v1	Chinese Academy of Science	GCA_003612525.1	identical	ftp://ftp.ncbi.nlm.nih.gov/genomes/all/GCF/003/612/525/GCF_003612525.1_ASM361252v1			2		TRUE	TRUE	mGMB
GCF_003612555.1	PRJNA224116	SAMN10024794	RAZF00000000.1	na	2320081	2320081	Acutalibacter sp. 1XD8-33	strain=1XD8-33		latest	Contig	Major	Full	2018-10-04	ASM361255v1	Chinese Academy of Science	GCA_003612555.1	identical	ftp://ftp.ncbi.nlm.nih.gov/genomes/all/GCF/003/612/555/GCF_003612555.1_ASM361255v1			2		TRUE	TRUE	mGMB
GCF_003612565.1	PRJNA224116	SAMN10024793	RAZG00000000.1	na	2320088	2320088	Roseburia sp. 1XD42-69	strain=1XD42-69		latest	Contig	Major	Full	2018-10-04	ASM361256v1	Chinese Academy of Science	GCA_003612565.1	identical	ftp://ftp.ncbi.nlm.nih.gov/genomes/all/GCF/003/612/565/GCF_003612565.1_ASM361256v1			2		TRUE	TRUE	mGMB
GCF_003612585.1	PRJNA224116	SAMN10024792	RAZH00000000.1	representative genome	2320110	2320110	bacterium 1XD42-54	strain=1XD42-54		latest	Contig	Major	Full	2018-10-04	ASM361258v1	Chinese Academy of Science	GCA_003612585.1	identical	ftp://ftp.ncbi.nlm.nih.gov/genomes/all/GCF/003/612/585/GCF_003612585.1_ASM361258v1			2		TRUE	TRUE	mGMB
GCF_003612615.1	PRJNA224116	SAMN10024791	RAZI00000000.1	representative genome	2320106	2320106	bacterium 1XD42-44	strain=1XD42-44		latest	Contig	Major	Full	2018-10-04	ASM361261v1	Chinese Academy of Science	GCA_003612615.1	identical	ftp://ftp.ncbi.nlm.nih.gov/genomes/all/GCF/003/612/615/GCF_003612615.1_ASM361261v1			2		TRUE	TRUE	mGMB
GCF_003612625.1	PRJNA224116	SAMN10024788	RAZJ00000000.1	representative genome	2320101	2320101	bacterium 1XD42-1	strain=1XD42-1		latest	Contig	Major	Full	2018-10-04	ASM361262v1	Chinese Academy of Science	GCA_003612625.1	identical	ftp://ftp.ncbi.nlm.nih.gov/genomes/all/GCF/003/612/625/GCF_003612625.1_ASM361262v1			2		TRUE	TRUE	mGMB
GCF_003612665.1	PRJNA224116	SAMN10024786	RAZL00000000.1	na	28116	28116	Bacteroides ovatus	strain=0.1XD42-1		latest	Contig	Major	Full	2018-10-04	ASM361266v1	Chinese Academy of Science	GCA_003612665.1	identical	ftp://ftp.ncbi.nlm.nih.gov/genomes/all/GCF/003/612/665/GCF_003612665.1_ASM361266v1			2		TRUE	TRUE	mGMB
GCF_003669055.1	PRJNA224116	SAMN10024830	RAYB00000000.1	representative genome	2320103	2320103	bacterium 1XD21-70	strain=1XD21-70		latest	Contig	Major	Full	2018-10-04	ASM366905v1	Chinese Academy of Science	GCA_003669055.1	identical	ftp://ftp.ncbi.nlm.nih.gov/genomes/all/GCF/003/669/055/GCF_003669055.1_ASM366905v1			2		TRUE	TRUE	mGMB
GCF_003670185.1	PRJNA224116	SAMN10024825	RAYG00000000.1	na	2320086	2320086	Parabacteroides sp. CH2-D42-20	strain=CH2-D42-20		latest	Contig	Major	Full	2018-10-22	ASM367018v1	Chinese Academy of Science	GCA_003670185.1	identical	ftp://ftp.ncbi.nlm.nih.gov/genomes/all/GCF/003/670/185/GCF_003670185.1_ASM367018v1			2		TRUE	TRUE	mGMB
GCF_003670205.1	PRJNA224116	SAMN10024809	RAYS00000000.1	na	85831	85831	Bacteroides acidifaciens	strain=0.1xD8-55		latest	Contig	Major	Full	2018-10-22	ASM367020v1	Chinese Academy of Science	GCA_003670205.1	identical	ftp://ftp.ncbi.nlm.nih.gov/genomes/all/GCF/003/670/205/GCF_003670205.1_ASM367020v1			2		TRUE	TRUE	mGMB
GCF_003670235.1	PRJNA224116	SAMN10024784	RAZN00000000.1	na	328812	328812	Parabacteroides goldsteinii	strain=0.1X-D42-15		latest	Contig	Major	Full	2018-10-22	ASM367023v1	Chinese Academy of Science	GCA_003670235.1	identical	ftp://ftp.ncbi.nlm.nih.gov/genomes/all/GCF/003/670/235/GCF_003670235.1_ASM367023v1			2		TRUE	TRUE	mGMB
GCF_003671795.1	PRJNA224116	SAMN10024804	RAYW00000000.1	representative genome	2320122	2320122	bacterium J10(2018)	strain=J10		latest	Contig	Major	Full	2018-10-22	ASM367179v1	Chinese Academy of Science	GCA_003671795.1	identical	ftp://ftp.ncbi.nlm.nih.gov/genomes/all/GCF/003/671/795/GCF_003671795.1_ASM367179v1			2		TRUE	TRUE	mGMB
GCF_003671805.1	PRJNA224116	SAMN10024823	RAYI00000000.1	na	823	823	Parabacteroides distasonis	strain=8-P5		latest	Contig	Major	Full	2018-10-22	ASM367180v1	Chinese Academy of Science	GCA_003671805.1	identical	ftp://ftp.ncbi.nlm.nih.gov/genomes/all/GCF/003/671/805/GCF_003671805.1_ASM367180v1			2		TRUE	TRUE	mGMB
GCF_003671855.1	PRJNA224116	SAMN10024785	RAZM00000000.1	na	85831	85831	Bacteroides acidifaciens	strain=0.1X-D8-26		latest	Contig	Major	Full	2018-10-22	ASM367185v1	Chinese Academy of Science	GCA_003671855.1	identical	ftp://ftp.ncbi.nlm.nih.gov/genomes/all/GCF/003/671/855/GCF_003671855.1_ASM367185v1			2		TRUE	TRUE	mGMB
GCF_003717315.1	PRJNA224116	SAMN09930408	QWKQ00000000.1	na	1280	1280	Staphylococcus aureus	strain=JSNZ		latest	Scaffold	Major	Full	2018-11-07	ASM371731v1	Robert Koch Institute	GCA_003717315.1	identical	ftp://ftp.ncbi.nlm.nih.gov/genomes/all/GCF/003/717/315/GCF_003717315.1_ASM371731v1			2		TRUE	TRUE
GCF_003725335.1	PRJNA224116	SAMN09280234	QIBY00000000.1	na	747645	747645	Parvibacter caecicola	strain=DSM 22242		latest	Contig	Major	Full	2018-11-13	ASM372533v1	Max Rubner-Institut	GCA_003725335.1	identical	ftp://ftp.ncbi.nlm.nih.gov/genomes/all/GCF/003/725/335/GCF_003725335.1_ASM372533v1		assembly from type material	2		TRUE	TRUE
GCF_003762605.1	PRJNA224116	SAMN10364716	RIBA00000000.1	na	2486462	2486462	Muribaculaceae bacterium Isolate-042 (Harlan)	strain=Isolate-042 (Harlan)		latest	Scaffold	Major	Full	2018-11-15	ASM376260v1	UniKlinik RWTH Aachen	GCA_003762605.1	identical	ftp://ftp.ncbi.nlm.nih.gov/genomes/all/GCF/003/762/605/GCF_003762605.1_ASM376260v1			2		FALSE	TRUE
GCF_003762615.1	PRJNA224116	SAMN10364652	RIAZ00000000.1	na	2486461	2486461	Muribaculaceae bacterium Isolate-037 (Harlan)	strain=Isolate-037 (Harlan)		latest	Contig	Major	Full	2018-11-15	ASM376261v1	UniKlinik RWTH Aachen	GCA_003762615.1	identical	ftp://ftp.ncbi.nlm.nih.gov/genomes/all/GCF/003/762/615/GCF_003762615.1_ASM376261v1			2		FALSE	TRUE
GCF_003762635.1	PRJNA224116	SAMN10364717	RIBB00000000.1	na	2486463	2486463	Muribaculaceae bacterium Isolate-043 (Harlan)	strain=Isolate-043 (Harlan)		latest	Contig	Major	Full	2018-11-15	ASM376263v1	UniKlinik RWTH Aachen	GCA_003762635.1	identical	ftp://ftp.ncbi.nlm.nih.gov/genomes/all/GCF/003/762/635/GCF_003762635.1_ASM376263v1			2		FALSE	TRUE
GCF_003762665.1	PRJNA224116	SAMN10365287	RIBI00000000.1	na	2486470	2486470	Muribaculaceae bacterium Isolate-102 (HZI)	strain=Isolate-102 (HZI)		latest	Contig	Major	Full	2018-11-15	ASM376266v1	UniKlinik RWTH Aachen	GCA_003762665.1	identical	ftp://ftp.ncbi.nlm.nih.gov/genomes/all/GCF/003/762/665/GCF_003762665.1_ASM376266v1			2		FALSE	TRUE
GCF_003762685.1	PRJNA224116	SAMN10364747	RIBC00000000.1	na	2486464	2486464	Muribaculaceae bacterium Isolate-083 (Janvier)	strain=Isolate-083 (Janvier)		latest	Contig	Major	Full	2018-11-15	ASM376268v1	UniKlinik RWTH Aachen	GCA_003762685.1	identical	ftp://ftp.ncbi.nlm.nih.gov/genomes/all/GCF/003/762/685/GCF_003762685.1_ASM376268v1			2		FALSE	TRUE
GCF_003762695.1	PRJNA224116	SAMN10364800	RIBH00000000.1	na	2486469	2486469	Muribaculaceae bacterium Isolate-100 (HZI)	strain=Isolate-100 (HZI)		latest	Contig	Major	Full	2018-11-15	ASM376269v1	UniKlinik RWTH Aachen	GCA_003762695.1	identical	ftp://ftp.ncbi.nlm.nih.gov/genomes/all/GCF/003/762/695/GCF_003762695.1_ASM376269v1			2		FALSE	TRUE
GCF_003762715.1	PRJNA224116	SAMN10365288	RIBJ00000000.1	na	2486471	2486471	Muribaculaceae bacterium Isolate-104 (HZI)	strain=Isolate-104 (HZI)		latest	Contig	Major	Full	2018-11-15	ASM376271v1	UniKlinik RWTH Aachen	GCA_003762715.1	identical	ftp://ftp.ncbi.nlm.nih.gov/genomes/all/GCF/003/762/715/GCF_003762715.1_ASM376271v1			2		FALSE	TRUE
GCF_003762745.1	PRJNA224116	SAMN10365289	RIBK00000000.1	na	2486472	2486472	Muribaculaceae bacterium Isolate-105 (HZI)	strain=Isolate-105 (HZI)		latest	Contig	Major	Full	2018-11-15	ASM376274v1	UniKlinik RWTH Aachen	GCA_003762745.1	identical	ftp://ftp.ncbi.nlm.nih.gov/genomes/all/GCF/003/762/745/GCF_003762745.1_ASM376274v1			2		FALSE	TRUE
GCF_003762755.1	PRJNA224116	SAMN10364748	RIBD00000000.1	na	2486465	2486465	Muribaculaceae bacterium Isolate-084 (Janvier)	strain=Isolate-084 (Janvier)		latest	Contig	Major	Full	2018-11-15	ASM376275v1	UniKlinik RWTH Aachen	GCA_003762755.1	identical	ftp://ftp.ncbi.nlm.nih.gov/genomes/all/GCF/003/762/755/GCF_003762755.1_ASM376275v1			2		FALSE	TRUE
GCF_003762805.1	PRJNA224116	SAMN10364745	RIBF00000000.1	na	2486467	2486467	Muribaculaceae bacterium Isolate-077 (Janvier)	strain=Isolate-077 (Janvier)		latest	Contig	Major	Full	2018-11-15	ASM376280v1	UniKlinik RWTH Aachen	GCA_003762805.1	identical	ftp://ftp.ncbi.nlm.nih.gov/genomes/all/GCF/003/762/805/GCF_003762805.1_ASM376280v1			2		FALSE	TRUE
GCF_003762865.1	PRJNA224116	SAMN10365292	RIBM00000000.1	na	2486474	2486474	Muribaculaceae bacterium Isolate-113 (HZI)	strain=Isolate-113 (HZI)		latest	Contig	Major	Full	2018-11-15	ASM376286v1	UniKlinik RWTH Aachen	GCA_003762865.1	identical	ftp://ftp.ncbi.nlm.nih.gov/genomes/all/GCF/003/762/865/GCF_003762865.1_ASM376286v1			2		FALSE	TRUE
GCF_003762875.1	PRJNA224116	SAMN10365291	RIBL00000000.1	na	2486473	2486473	Muribaculaceae bacterium Isolate-110 (HZI)	strain=Isolate-110 (HZI)		latest	Contig	Major	Full	2018-11-15	ASM376287v1	UniKlinik RWTH Aachen	GCA_003762875.1	identical	ftp://ftp.ncbi.nlm.nih.gov/genomes/all/GCF/003/762/875/GCF_003762875.1_ASM376287v1			2		FALSE	TRUE
GCF_003833075.1	PRJNA224116	SAMN10364651	RIAY00000000.1	na	2486460	2486460	Muribaculaceae bacterium Isolate-036 (Harlan)	strain=Isolate-036 (Harlan)		latest	Contig	Major	Full	2018-11-15	ASM383307v1	UniKlinik RWTH Aachen	GCA_003833075.1	identical	ftp://ftp.ncbi.nlm.nih.gov/genomes/all/GCF/003/833/075/GCF_003833075.1_ASM383307v1			2		FALSE	TRUE
GCF_003833095.1	PRJNA224116	SAMN10365716	RIBN00000000.1	na	2486475	2486475	Muribaculaceae bacterium Isolate-114 (HZI)	strain=Isolate-114 (HZI)		latest	Contig	Major	Full	2018-11-15	ASM383309v1	UniKlinik RWTH Aachen	GCA_003833095.1	identical	ftp://ftp.ncbi.nlm.nih.gov/genomes/all/GCF/003/833/095/GCF_003833095.1_ASM383309v1			2		FALSE	TRUE
GCF_003833175.1	PRJNA224116	SAMN10364659	RIBE00000000.1	na	2486466	2486466	Muribaculaceae bacterium Isolate-039 (Harlan)	strain=Isolate-039 (Harlan)		latest	Contig	Major	Full	2018-11-15	ASM383317v1	UniKlinik RWTH Aachen	GCA_003833175.1	identical	ftp://ftp.ncbi.nlm.nih.gov/genomes/all/GCF/003/833/175/GCF_003833175.1_ASM383317v1			2		FALSE	TRUE
GCF_003851825.1	PRJNA224116	SAMD00144880	BHZA00000000.1	na	573	573	Klebsiella pneumoniae	strain=KP-PSC1		latest	Scaffold	Major	Full	2018-11-22	ASM385182v1	Laboratory for Microbiome Sciences, Center for Integrative Medical Sciences, RIKEN	GCA_003851825.1	identical	ftp://ftp.ncbi.nlm.nih.gov/genomes/all/GCF/003/851/825/GCF_003851825.1_ASM385182v1			2		TRUE	TRUE
GCF_003865115.1	PRJNA224116	SAMD00144881	BHZB00000000.1	na	573	573	Klebsiella pneumoniae	strain=KP-PSC5		latest	Scaffold	Major	Full	2018-11-22	ASM386511v1	Laboratory for Microbiome Sciences, Center for Integrative Medical Sciences, RIKEN	GCA_003865115.1	identical	ftp://ftp.ncbi.nlm.nih.gov/genomes/all/GCF/003/865/115/GCF_003865115.1_ASM386511v1			2		TRUE	TRUE
GCF_003885045.1	PRJNA224116	SAMN10273262	RHJS00000000.1	representative genome	2044587	2044587	Schaedlerella arabinosiphila	strain=DSM 106076		latest	Contig	Major	Full	2018-12-06	ASM388504v1	Temasek Life Sciences Laboratory	GCA_003885045.1	identical	ftp://ftp.ncbi.nlm.nih.gov/genomes/all/GCF/003/885/045/GCF_003885045.1_ASM388504v1		assembly from type material	2		TRUE	TRUE
GCF_003932205.1	PRJNA224116	SAMN08139019	PQNN00000000.1	na	36808	36808	Corynebacterium bovis	strain=17-0240 - SMALL		latest	Contig	Major	Full	2018-12-10	ASM393220v1	Bacterial Special Pathogens Branch (CDC)	GCA_003932205.1	identical	ftp://ftp.ncbi.nlm.nih.gov/genomes/all/GCF/003/932/205/GCF_003932205.1_ASM393220v1			2		TRUE	TRUE
GCF_003932255.1	PRJNA224116	SAMN08139023	PQNU00000000.1	na	36808	36808	Corynebacterium bovis	strain=12-5346		latest	Contig	Major	Full	2018-12-10	ASM393225v1	Bacterial Special Pathogens Branch (CDC)	GCA_003932255.1	identical	ftp://ftp.ncbi.nlm.nih.gov/genomes/all/GCF/003/932/255/GCF_003932255.1_ASM393225v1			2		TRUE	TRUE
GCF_003932275.1	PRJNA224116	SAMN08139020	PQNP00000000.1	na	36808	36808	Corynebacterium bovis	strain=16-3465		latest	Contig	Major	Full	2018-12-10	ASM393227v1	Bacterial Special Pathogens Branch (CDC)	GCA_003932275.1	identical	ftp://ftp.ncbi.nlm.nih.gov/genomes/all/GCF/003/932/275/GCF_003932275.1_ASM393227v1			2		TRUE	TRUE
GCF_003932285.1	PRJNA224116	SAMN08139012	PQNV00000000.1	na	36808	36808	Corynebacterium bovis	strain=7894		latest	Contig	Major	Full	2018-12-10	ASM393228v1	Bacterial Special Pathogens Branch (CDC)	GCA_003932285.1	identical	ftp://ftp.ncbi.nlm.nih.gov/genomes/all/GCF/003/932/285/GCF_003932285.1_ASM393228v1			2		TRUE	TRUE
GCF_003932315.1	PRJNA224116	SAMN08139011	PQNL00000000.1	na	36808	36808	Corynebacterium bovis	strain=CUAMC1 - SMALL		latest	Contig	Major	Full	2018-12-10	ASM393231v1	Bacterial Special Pathogens Branch (CDC)	GCA_003932315.1	identical	ftp://ftp.ncbi.nlm.nih.gov/genomes/all/GCF/003/932/315/GCF_003932315.1_ASM393231v1			2		TRUE	TRUE
GCF_003932325.1	PRJNA224116	SAMN08139010	PQNM00000000.1	na	36808	36808	Corynebacterium bovis	strain=CUAMC1 - LARGE		latest	Contig	Major	Full	2018-12-10	ASM393232v1	Bacterial Special Pathogens Branch (CDC)	GCA_003932325.1	identical	ftp://ftp.ncbi.nlm.nih.gov/genomes/all/GCF/003/932/325/GCF_003932325.1_ASM393232v1			2		TRUE	TRUE
GCF_003932375.1	PRJNA224116	SAMN08139018	PQNO00000000.1	na	36808	36808	Corynebacterium bovis	strain=17-0240 - LARGE		latest	Contig	Major	Full	2018-12-10	ASM393237v1	Bacterial Special Pathogens Branch (CDC)	GCA_003932375.1	identical	ftp://ftp.ncbi.nlm.nih.gov/genomes/all/GCF/003/932/375/GCF_003932375.1_ASM393237v1			2		TRUE	TRUE
GCF_003932395.1	PRJNA224116	SAMN08139014	PQNR00000000.1	na	36808	36808	Corynebacterium bovis	strain=16-1683 - SMALL		latest	Contig	Major	Full	2018-12-10	ASM393239v1	Bacterial Special Pathogens Branch (CDC)	GCA_003932395.1	identical	ftp://ftp.ncbi.nlm.nih.gov/genomes/all/GCF/003/932/395/GCF_003932395.1_ASM393239v1			2		TRUE	TRUE
GCF_003932405.1	PRJNA224116	SAMN08139013	PQNS00000000.1	na	36808	36808	Corynebacterium bovis	strain=16-1683 - LARGE		latest	Contig	Major	Full	2018-12-10	ASM393240v1	Bacterial Special Pathogens Branch (CDC)	GCA_003932405.1	identical	ftp://ftp.ncbi.nlm.nih.gov/genomes/all/GCF/003/932/405/GCF_003932405.1_ASM393240v1			2		TRUE	TRUE
GCF_003932435.1	PRJNA224116	SAMN08139022	PQNT00000000.1	na	36808	36808	Corynebacterium bovis	strain=13-1426		latest	Contig	Major	Full	2018-12-10	ASM393243v1	Bacterial Special Pathogens Branch (CDC)	GCA_003932435.1	identical	ftp://ftp.ncbi.nlm.nih.gov/genomes/all/GCF/003/932/435/GCF_003932435.1_ASM393243v1			2		TRUE	TRUE
GCF_004028235.1	PRJNA224116	SAMN10713103		na	1935379	1935379	Leucobacter sp. DSM 101948	strain=DSM 101948		latest	Complete Genome	Major	Full	2019-01-17	ASM402823v1	Leibniz Institute DSMZ	GCA_004028235.1	identical	ftp://ftp.ncbi.nlm.nih.gov/genomes/all/GCF/004/028/235/GCF_004028235.1_ASM402823v1			2		TRUE	TRUE
GCF_004102765.1	PRJNA224116	SAMN10352490	SCEH00000000.1	na	2489216	2489216	Muribaculaceae bacterium Isolate-004 (NCI)	strain=Isolate-004 (NCI)		latest	Contig	Major	Full	2019-01-22	ASM410276v1	UniKlinik RWTH Aachen	GCA_004102765.1	identical	ftp://ftp.ncbi.nlm.nih.gov/genomes/all/GCF/004/102/765/GCF_004102765.1_ASM410276v1			2		FALSE	TRUE
GCF_004102775.1	PRJNA224116	SAMN10352408	SCEF00000000.1	na	2489214	2489214	Muribaculaceae bacterium Isolate-001 (NCI)	strain=Isolate-001 (NCI)		latest	Scaffold	Major	Full	2019-01-22	ASM410277v1	UniKlinik RWTH Aachen	GCA_004102775.1	identical	ftp://ftp.ncbi.nlm.nih.gov/genomes/all/GCF/004/102/775/GCF_004102775.1_ASM410277v1			2		FALSE	TRUE
GCF_004102785.1	PRJNA224116	SAMN10352742	SCEJ00000000.1	na	2489218	2489218	Muribaculaceae bacterium Isolate-013 (NCI)	strain=Isolate-013 (NCI)		latest	Scaffold	Major	Full	2019-01-22	ASM410278v1	UniKlinik RWTH Aachen	GCA_004102785.1	identical	ftp://ftp.ncbi.nlm.nih.gov/genomes/all/GCF/004/102/785/GCF_004102785.1_ASM410278v1			2		FALSE	TRUE
GCF_004102805.1	PRJNA224116	SAMN10352428	SCEG00000000.1	na	2489215	2489215	Muribaculaceae bacterium Isolate-002 (NCI)	strain=Isolate-002 (NCI)		latest	Scaffold	Major	Full	2019-01-22	ASM410280v1	UniKlinik RWTH Aachen	GCA_004102805.1	identical	ftp://ftp.ncbi.nlm.nih.gov/genomes/all/GCF/004/102/805/GCF_004102805.1_ASM410280v1			2		FALSE	TRUE
GCF_004102905.1	PRJNA224116	SAMN10352491	SCEI00000000.1	na	2489217	2489217	Muribaculaceae bacterium Isolate-007 (NCI)	strain=Isolate-007 (NCI)		latest	Contig	Major	Full	2019-01-22	ASM410290v1	UniKlinik RWTH Aachen	GCA_004102905.1	identical	ftp://ftp.ncbi.nlm.nih.gov/genomes/all/GCF/004/102/905/GCF_004102905.1_ASM410290v1			2		FALSE	TRUE
GCF_004125855.1	PRJNA224116	SAMN10053190	QZFR00000000.1	na	1622	1622	Lactobacillus murinus	strain=C-30		latest	Contig	Major	Full	2019-01-31	ASM412585v1	Chinese Academy of Science	GCA_004125855.1	identical	ftp://ftp.ncbi.nlm.nih.gov/genomes/all/GCF/004/125/855/GCF_004125855.1_ASM412585v1			2		TRUE	TRUE	mGMB
GCF_004154955.1	PRJNA224116	SAMN03610663		representative genome	1297617	1297617	Intestinimonas butyriciproducens	strain=SRB-521-5-I		latest	Complete Genome	Major	Full	2019-02-11	ASM415495v1	Wageningen University	GCA_004154955.1	identical	ftp://ftp.ncbi.nlm.nih.gov/genomes/all/GCF/004/154/955/GCF_004154955.1_ASM415495v1		assembly from type material	2		TRUE	TRUE
GCF_004155505.1	PRJNA224116	SAMN10615460	RYUF00000000.1	na	1690	1694	Bifidobacterium pseudolongum subsp. globosum	strain=2105B		latest	Contig	Major	Full	2019-02-11	ASM415550v1	University of Parma	GCA_004155505.1	identical	ftp://ftp.ncbi.nlm.nih.gov/genomes/all/GCF/004/155/505/GCF_004155505.1_ASM415550v1			2		TRUE	TRUE
GCF_004156175.1	PRJNA224116	SAMN10615459	SBKT00000000.1	na	1690	1694	Bifidobacterium pseudolongum subsp. globosum	strain=2103B		latest	Contig	Major	Full	2019-02-11	ASM415617v1	University of Parma	GCA_004156175.1	identical	ftp://ftp.ncbi.nlm.nih.gov/genomes/all/GCF/004/156/175/GCF_004156175.1_ASM415617v1			2		TRUE	TRUE
GCF_004319565.1	PRJNA224116	SAMN10963682		na	239935	239935	Akkermansia muciniphila	strain=139		latest	Complete Genome	Major	Full	2019-02-28	ASM431956v1	Shanghai Jiao Tong University	GCA_004319565.1	identical	ftp://ftp.ncbi.nlm.nih.gov/genomes/all/GCF/004/319/565/GCF_004319565.1_ASM431956v1			2		TRUE	TRUE
GCF_004345005.1	PRJNA224116	SAMEA3725514	SMMX00000000.1	representative genome	1796622	1796622	Extibacter muris	strain=DSM 28560		latest	Contig	Major	Full	2019-03-12	ASM434500v1	TUM	GCA_004345005.1	identical	ftp://ftp.ncbi.nlm.nih.gov/genomes/all/GCF/004/345/005/GCF_004345005.1_ASM434500v1		assembly from type material	2		TRUE	TRUE
GCF_004569265.1	PRJNA224116	SAMN11126866	SPQB00000000.1	na	300019	300019	Microbacterium paludicola	strain=P1012		latest	Contig	Major	Full	2019-04-02	ASM456926v1	King's College London	GCA_004569265.1	identical	ftp://ftp.ncbi.nlm.nih.gov/genomes/all/GCF/004/569/265/GCF_004569265.1_ASM456926v1			2		TRUE	TRUE
GCF_004569295.1	PRJNA224116	SAMN11126867	SPQC00000000.1	na	85336	85336	Rothia nasimurium	strain=irhom_31		latest	Contig	Major	Full	2019-04-02	ASM456929v1	King's College London	GCA_004569295.1	identical	ftp://ftp.ncbi.nlm.nih.gov/genomes/all/GCF/004/569/295/GCF_004569295.1_ASM456929v1			2		TRUE	TRUE
GCF_004569315.1	PRJNA224116	SAMN11126861	SPPW00000000.1	na	545	545	Citrobacter koseri	strain=BL23		latest	Contig	Major	Full	2019-04-02	ASM456931v1	King's College London	GCA_004569315.1	identical	ftp://ftp.ncbi.nlm.nih.gov/genomes/all/GCF/004/569/315/GCF_004569315.1_ASM456931v1			2		TRUE	TRUE
GCF_004569345.1	PRJNA224116	SAMN11126859	SPPU00000000.1	na	623	623	Shigella flexneri	strain=1568		latest	Contig	Major	Full	2019-04-02	ASM456934v1	King's College London	GCA_004569345.1	identical	ftp://ftp.ncbi.nlm.nih.gov/genomes/all/GCF/004/569/345/GCF_004569345.1_ASM456934v1			2		TRUE	TRUE
GCF_004569355.1	PRJNA224116	SAMN11126856	SPPR00000000.1	na	2558282	2558282	Parabacteroides sp. P14	strain=P14		latest	Contig	Major	Full	2019-04-02	ASM456935v1	King's College London	GCA_004569355.1	identical	ftp://ftp.ncbi.nlm.nih.gov/genomes/all/GCF/004/569/355/GCF_004569355.1_ASM456935v1			2		TRUE	TRUE
GCF_004569415.1	PRJNA224116	SAMN11126857	SPPS00000000.1	na	566027	566027	Micrococcus yunnanensis	strain=IOV6		latest	Contig	Major	Full	2019-04-02	ASM456941v1	King's College London	GCA_004569415.1	identical	ftp://ftp.ncbi.nlm.nih.gov/genomes/all/GCF/004/569/415/GCF_004569415.1_ASM456941v1			2		TRUE	TRUE
GCF_004569425.1	PRJNA224116	SAMN11126847	SPPI00000000.1	na	33959	33959	Lactobacillus johnsonii	strain=CC3		latest	Contig	Major	Full	2019-04-02	ASM456942v1	King's College London	GCA_004569425.1	identical	ftp://ftp.ncbi.nlm.nih.gov/genomes/all/GCF/004/569/425/GCF_004569425.1_ASM456942v1			2		TRUE	TRUE
GCF_004569435.1	PRJNA224116	SAMN11126865	SPQA00000000.1	na	1326	1326	Streptococcus acidominimus	strain=HT4		latest	Contig	Major	Full	2019-04-02	ASM456943v1	King's College London	GCA_004569435.1	identical	ftp://ftp.ncbi.nlm.nih.gov/genomes/all/GCF/004/569/435/GCF_004569435.1_ASM456943v1			2		TRUE	TRUE
GCF_004569485.1	PRJNA224116	SAMN11126860	SPPV00000000.1	na	85831	85831	Bacteroides acidifaciens	strain=P2318		latest	Contig	Major	Full	2019-04-02	ASM456948v1	King's College London	GCA_004569485.1	identical	ftp://ftp.ncbi.nlm.nih.gov/genomes/all/GCF/004/569/485/GCF_004569485.1_ASM456948v1			2		TRUE	TRUE
GCF_004569505.1	PRJNA224116	SAMN11126849	SPPK00000000.1	na	163665	163665	Dysgonomonas mossii	strain=P11		latest	Contig	Major	Full	2019-04-02	ASM456950v1	King's College London	GCA_004569505.1	identical	ftp://ftp.ncbi.nlm.nih.gov/genomes/all/GCF/004/569/505/GCF_004569505.1_ASM456950v1			2		TRUE	TRUE
GCF_004569525.1	PRJNA224116	SAMN11126846	SPPH00000000.1	na	1296	1296	Staphylococcus sciuri	strain=BL01		latest	Contig	Major	Full	2019-04-02	ASM456952v1	King's College London	GCA_004569525.1	identical	ftp://ftp.ncbi.nlm.nih.gov/genomes/all/GCF/004/569/525/GCF_004569525.1_ASM456952v1			2		TRUE	TRUE
GCF_004569535.1	PRJNA224116	SAMN11126843	SPPE00000000.1	na	2558279	2558279	Streptococcus sp. AN2	strain=AN2		latest	Contig	Major	Full	2019-04-02	ASM456953v1	King's College London	GCA_004569535.1	identical	ftp://ftp.ncbi.nlm.nih.gov/genomes/all/GCF/004/569/535/GCF_004569535.1_ASM456953v1			2		TRUE	TRUE
GCF_004569585.1	PRJNA224116	SAMN11126839	SPPA00000000.1	na	67855	67855	Muribacter muris	strain=WT12		latest	Contig	Major	Full	2019-04-02	ASM456958v1	King's College London	GCA_004569585.1	identical	ftp://ftp.ncbi.nlm.nih.gov/genomes/all/GCF/004/569/585/GCF_004569585.1_ASM456958v1			2		TRUE	TRUE
GCF_004569635.1	PRJNA224116	SAMN11126838	SPOZ00000000.1	na	2558276	2558276	Streptococcus sp. LYSM12	strain=LYSM12		latest	Contig	Major	Full	2019-04-02	ASM456963v1	King's College London	GCA_004569635.1	identical	ftp://ftp.ncbi.nlm.nih.gov/genomes/all/GCF/004/569/635/GCF_004569635.1_ASM456963v1			2		TRUE	TRUE
GCF_004570415.1	PRJNA224116	SAMN11126854	SPPP00000000.1	na	42858	42858	Staphylococcus lentus	strain=AE2		latest	Contig	Major	Full	2019-04-02	ASM457041v1	King's College London	GCA_004570415.1	identical	ftp://ftp.ncbi.nlm.nih.gov/genomes/all/GCF/004/570/415/GCF_004570415.1_ASM457041v1			2		TRUE	TRUE
GCF_004570435.1	PRJNA224116	SAMN11126848	SPPJ00000000.1	na	1391911	1391911	Micrococcus aloeverae	strain=DK2		latest	Contig	Major	Full	2019-04-02	ASM457043v1	King's College London	GCA_004570435.1	identical	ftp://ftp.ncbi.nlm.nih.gov/genomes/all/GCF/004/570/435/GCF_004570435.1_ASM457043v1			2		TRUE	TRUE
GCF_004570485.1	PRJNA224116	SAMN11126855	SPPQ00000000.1	na	2558281	2558281	Gemella sp. WT2a	strain=WT2a		latest	Contig	Major	Full	2019-04-02	ASM457048v1	King's College London	GCA_004570485.1	identical	ftp://ftp.ncbi.nlm.nih.gov/genomes/all/GCF/004/570/485/GCF_004570485.1_ASM457048v1			2		TRUE	TRUE
GCF_004570505.1	PRJNA224116	SAMN11126851	SPPM00000000.1	na	1292	1292	Staphylococcus warneri	strain=P912		latest	Contig	Major	Full	2019-04-02	ASM457050v1	King's College London	GCA_004570505.1	identical	ftp://ftp.ncbi.nlm.nih.gov/genomes/all/GCF/004/570/505/GCF_004570505.1_ASM457050v1			2		TRUE	TRUE
GCF_004570515.1	PRJNA224116	SAMN11126863	SPPY00000000.1	na	1280	1280	Staphylococcus aureus	strain=P36		latest	Contig	Major	Full	2019-04-02	ASM457051v1	King's College London	GCA_004570515.1	identical	ftp://ftp.ncbi.nlm.nih.gov/genomes/all/GCF/004/570/515/GCF_004570515.1_ASM457051v1			2		TRUE	TRUE
GCF_004570595.1	PRJNA224116	SAMN11126836	SPOX00000000.1	na	584	584	Proteus mirabilis	strain=irhom_Sw		latest	Contig	Major	Full	2019-04-02	ASM457059v1	King's College London	GCA_004570595.1	identical	ftp://ftp.ncbi.nlm.nih.gov/genomes/all/GCF/004/570/595/GCF_004570595.1_ASM457059v1			2		TRUE	TRUE
GCF_004570615.1	PRJNA224116	SAMN11126837	SPOY00000000.1	na	42858	42858	Staphylococcus lentus	strain=HT5		latest	Contig	Major	Full	2019-04-02	ASM457061v1	King's College London	GCA_004570615.1	identical	ftp://ftp.ncbi.nlm.nih.gov/genomes/all/GCF/004/570/615/GCF_004570615.1_ASM457061v1			2		TRUE	TRUE
GCF_004570895.1	PRJNA224116	SAMN11126858	SPPT00000000.1	na	29378	29378	Staphylococcus arlettae	strain=IOV5		latest	Contig	Major	Full	2019-04-02	ASM457089v1	King's College London	GCA_004570895.1	identical	ftp://ftp.ncbi.nlm.nih.gov/genomes/all/GCF/004/570/895/GCF_004570895.1_ASM457089v1			2		TRUE	TRUE
GCF_004570915.1	PRJNA224116	SAMN11126852	SPPN00000000.1	na	1622	1622	Lactobacillus murinus	strain=HT12		latest	Contig	Major	Full	2019-04-02	ASM457091v1	King's College London	GCA_004570915.1	identical	ftp://ftp.ncbi.nlm.nih.gov/genomes/all/GCF/004/570/915/GCF_004570915.1_ASM457091v1			2		TRUE	TRUE
GCF_004570955.1	PRJNA224116	SAMN11126850	SPPL00000000.1	na	568603	568603	Jeotgalicoccus nanhaiensis	strain=W307		latest	Contig	Major	Full	2019-04-02	ASM457095v1	King's College London	GCA_004570955.1	identical	ftp://ftp.ncbi.nlm.nih.gov/genomes/all/GCF/004/570/955/GCF_004570955.1_ASM457095v1			2		TRUE	TRUE
GCF_004570995.1	PRJNA224116	SAMN11126835	SPOW00000000.1	na	1353	1353	Enterococcus gallinarum	strain=C2		latest	Contig	Major	Full	2019-04-02	ASM457099v1	King's College London	GCA_004570995.1	identical	ftp://ftp.ncbi.nlm.nih.gov/genomes/all/GCF/004/570/995/GCF_004570995.1_ASM457099v1			2		TRUE	TRUE
GCF_004571015.1	PRJNA224116	SAMN11126832	SPOU00000000.1	na	1288	1288	Staphylococcus xylosus	strain=WT6		latest	Contig	Major	Full	2019-04-02	ASM457101v1	King's College London	GCA_004571015.1	identical	ftp://ftp.ncbi.nlm.nih.gov/genomes/all/GCF/004/571/015/GCF_004571015.1_ASM457101v1			2		TRUE	TRUE
GCF_004571115.1	PRJNA224116	SAMN11126844	SPPF00000000.1	na	562	562	Escherichia coli	strain=HM13		latest	Contig	Major	Full	2019-04-02	ASM457111v1	King's College London	GCA_004571115.1	identical	ftp://ftp.ncbi.nlm.nih.gov/genomes/all/GCF/004/571/115/GCF_004571115.1_ASM457111v1			2		TRUE	TRUE
GCF_004684975.1	PRJNA224116	SAMN11294218	SRKQ00000000.1	na	33959	33959	Lactobacillus johnsonii	strain=Q1-7		latest	Scaffold	Major	Full	2019-04-07	ASM468497v1	UCSF	GCA_004684975.1	identical	ftp://ftp.ncbi.nlm.nih.gov/genomes/all/GCF/004/684/975/GCF_004684975.1_ASM468497v1			2		TRUE	TRUE
GCF_004684995.1	PRJNA224116	SAMN11294217	SRKR00000000.1	na	1598	1598	Lactobacillus reuteri	strain=I8-5		latest	Scaffold	Major	Full	2019-04-07	ASM468499v1	UCSF	GCA_004684995.1	identical	ftp://ftp.ncbi.nlm.nih.gov/genomes/all/GCF/004/684/995/GCF_004684995.1_ASM468499v1			2		TRUE	TRUE
GCF_004766125.1	PRJNA224116	SAMN11032485	SJSA00000000.1	na	2530391	2530391	Duncaniella sp. TLL-A3	strain=TLL-A3		latest	Scaffold	Major	Full	2019-04-09	ASM476612v1	Temasek Life Sciences Laboratory Limited	GCA_004766125.1	identical	ftp://ftp.ncbi.nlm.nih.gov/genomes/all/GCF/004/766/125/GCF_004766125.1_ASM476612v1			2		TRUE	TRUE
GCF_004792655.1	PRJNA224116	SAMN10878314	SRZC00000000.1	na	2030927	2030927	Bacteroidales bacterium	strain=NM73_A23		latest	Contig	Major	Full	2019-04-14	ASM479265v1	University of Toronto	GCA_004792655.1	identical	ftp://ftp.ncbi.nlm.nih.gov/genomes/all/GCF/004/792/655/GCF_004792655.1_ASM479265v1			2		TRUE	TRUE	Navarre
GCF_004792675.1	PRJNA224116	SAMN10878316	SRVL00000000.1	na	1796646	1796646	Muribaculum intestinale	strain=NM75_1-48a		latest	Contig	Major	Full	2019-04-14	ASM479267v1	University of Toronto	GCA_004792675.1	identical	ftp://ftp.ncbi.nlm.nih.gov/genomes/all/GCF/004/792/675/GCF_004792675.1_ASM479267v1			2		TRUE	TRUE	Navarre
GCF_004793465.1	PRJNA224116	SAMN10878288	SRYC00000000.1	na	2516956	2516956	Enterorhabdus sp. NM05_H27	strain=NM05_H27		latest	Contig	Major	Full	2019-04-14	ASM479346v1	University of Toronto	GCA_004793465.1	identical	ftp://ftp.ncbi.nlm.nih.gov/genomes/all/GCF/004/793/465/GCF_004793465.1_ASM479346v1			2		TRUE	TRUE	Navarre
GCF_004793475.1	PRJNA224116	SAMN10878311	SRYZ00000000.1	na	2516960	2516960	Bacteroides sp. NM69_E16B	strain=NM69_E16B		latest	Contig	Major	Full	2019-04-14	ASM479347v1	University of Toronto	GCA_004793475.1	identical	ftp://ftp.ncbi.nlm.nih.gov/genomes/all/GCF/004/793/475/GCF_004793475.1_ASM479347v1			2		TRUE	TRUE	Navarre
GCF_004793515.1	PRJNA224116	SAMN10878299	SRYN00000000.1	na	1796644	1796644	Pasteurella caecimuris	strain=NM44_TS2-9		latest	Contig	Major	Full	2019-04-14	ASM479351v1	University of Toronto	GCA_004793515.1	identical	ftp://ftp.ncbi.nlm.nih.gov/genomes/all/GCF/004/793/515/GCF_004793515.1_ASM479351v1			2		TRUE	TRUE	Navarre
GCF_004793535.1	PRJNA224116	SAMN10878296	SRYK00000000.1	na	1622	1622	Lactobacillus murinus	strain=NM26_J9		latest	Contig	Major	Full	2019-04-14	ASM479353v1	University of Toronto	GCA_004793535.1	identical	ftp://ftp.ncbi.nlm.nih.gov/genomes/all/GCF/004/793/535/GCF_004793535.1_ASM479353v1			2		TRUE	TRUE	Navarre
GCF_004793545.1	PRJNA224116	SAMN10878285	SRYA00000000.1	na	1898203	1898203	Lachnospiraceae bacterium	strain=NM01_1-7b		latest	Contig	Major	Full	2019-04-14	ASM479354v1	University of Toronto	GCA_004793545.1	identical	ftp://ftp.ncbi.nlm.nih.gov/genomes/all/GCF/004/793/545/GCF_004793545.1_ASM479354v1			2		TRUE	TRUE	Navarre
GCF_004793575.1	PRJNA224116	SAMN10878306	SRYU00000000.1	na	33959	33959	Lactobacillus johnsonii	strain=NM60_B2-8		latest	Contig	Major	Full	2019-04-14	ASM479357v1	University of Toronto	GCA_004793575.1	identical	ftp://ftp.ncbi.nlm.nih.gov/genomes/all/GCF/004/793/575/GCF_004793575.1_ASM479357v1			2		TRUE	TRUE	Navarre
GCF_004793585.1	PRJNA224116	SAMN10878313	SRZB00000000.1	na	1898203	1898203	Lachnospiraceae bacterium	strain=NM72_1-8		latest	Contig	Major	Full	2019-04-14	ASM479358v1	University of Toronto	GCA_004793585.1	identical	ftp://ftp.ncbi.nlm.nih.gov/genomes/all/GCF/004/793/585/GCF_004793585.1_ASM479358v1			2		TRUE	TRUE	Navarre
GCF_004793655.1	PRJNA224116	SAMN10878289	SRYD00000000.1	na	1796646	1796646	Muribaculum intestinale	strain=NM06_A21		latest	Contig	Major	Full	2019-04-14	ASM479365v1	University of Toronto	GCA_004793655.1	identical	ftp://ftp.ncbi.nlm.nih.gov/genomes/all/GCF/004/793/655/GCF_004793655.1_ASM479365v1			2		TRUE	TRUE	Navarre
GCF_004793665.1	PRJNA224116	SAMN10878291	SRYF00000000.1	na	2011094	2011094	Coriobacteriaceae bacterium	strain=NM08_P-01		latest	Contig	Major	Full	2019-04-14	ASM479366v1	University of Toronto	GCA_004793665.1	identical	ftp://ftp.ncbi.nlm.nih.gov/genomes/all/GCF/004/793/665/GCF_004793665.1_ASM479366v1			2		TRUE	TRUE	Navarre
GCF_004793675.1	PRJNA224116	SAMN10878309	SRYX00000000.1	representative genome	2516958	2516958	Bacteroides caecimuri	strain=NM63_1-25		latest	Contig	Major	Full	2019-04-14	ASM479367v1	University of Toronto	GCA_004793675.1	identical	ftp://ftp.ncbi.nlm.nih.gov/genomes/all/GCF/004/793/675/GCF_004793675.1_ASM479367v1			2		TRUE	TRUE	Navarre
GCF_004793735.1	PRJNA224116	SAMN10878310	SRYY00000000.1	na	2516961	2516961	Muribaculum sp. NM65_B17	strain=NM65_B17		latest	Contig	Major	Full	2019-04-14	ASM479373v1	University of Toronto	GCA_004793735.1	identical	ftp://ftp.ncbi.nlm.nih.gov/genomes/all/GCF/004/793/735/GCF_004793735.1_ASM479373v1			2		TRUE	TRUE	Navarre
GCF_004793755.1	PRJNA224116	SAMN10878297	SRYL00000000.1	na	1622	1622	Lactobacillus murinus	strain=NM28_3M-8		latest	Contig	Major	Full	2019-04-14	ASM479375v1	University of Toronto	GCA_004793755.1	identical	ftp://ftp.ncbi.nlm.nih.gov/genomes/all/GCF/004/793/755/GCF_004793755.1_ASM479375v1			2		TRUE	TRUE	Navarre
GCF_004793765.1	PRJNA224116	SAMN10878298	SRYM00000000.1	na	823	823	Parabacteroides distasonis	strain=NM39_I3		latest	Contig	Major	Full	2019-04-14	ASM479376v1	University of Toronto	GCA_004793765.1	identical	ftp://ftp.ncbi.nlm.nih.gov/genomes/all/GCF/004/793/765/GCF_004793765.1_ASM479376v1			2		TRUE	TRUE	Navarre
GCF_004793775.1	PRJNA224116	SAMN10878307	SRYV00000000.1	na	151781	151781	Lactobacillus intestinalis	strain=NM61_E11		latest	Contig	Major	Full	2019-04-14	ASM479377v1	University of Toronto	GCA_004793775.1	identical	ftp://ftp.ncbi.nlm.nih.gov/genomes/all/GCF/004/793/775/GCF_004793775.1_ASM479377v1			2		TRUE	TRUE	Navarre
GCF_004793785.1	PRJNA224116	SAMN10878302	SRYQ00000000.1	na	1502	1502	Clostridium perfringens	strain=NM49_B9-7		latest	Contig	Major	Full	2019-04-14	ASM479378v1	University of Toronto	GCA_004793785.1	identical	ftp://ftp.ncbi.nlm.nih.gov/genomes/all/GCF/004/793/785/GCF_004793785.1_ASM479378v1			2		TRUE	TRUE	Navarre
GCF_004793835.1	PRJNA224116	SAMN10878295	SRYJ00000000.1	na	671267	671267	Bacteroides sartorii	strain=NM22_B1		latest	Contig	Major	Full	2019-04-14	ASM479383v1	University of Toronto	GCA_004793835.1	identical	ftp://ftp.ncbi.nlm.nih.gov/genomes/all/GCF/004/793/835/GCF_004793835.1_ASM479383v1			2		TRUE	TRUE	Navarre
GCF_004793875.1	PRJNA224116	SAMN10878293	SRYH00000000.1	na	1598	1598	Lactobacillus reuteri	strain=NM11_1-41		latest	Contig	Major	Full	2019-04-14	ASM479387v1	University of Toronto	GCA_004793875.1	identical	ftp://ftp.ncbi.nlm.nih.gov/genomes/all/GCF/004/793/875/GCF_004793875.1_ASM479387v1			2		TRUE	TRUE	Navarre
GCF_004793885.1	PRJNA224116	SAMN10878292	SRYG00000000.1	na	2049044	2049044	Erysipelotrichaceae bacterium	strain=NM09_H32		latest	Contig	Major	Full	2019-04-14	ASM479388v1	University of Toronto	GCA_004793885.1	identical	ftp://ftp.ncbi.nlm.nih.gov/genomes/all/GCF/004/793/885/GCF_004793885.1_ASM479388v1			2		TRUE	TRUE	Navarre
GCF_004793905.1	PRJNA224116	SAMN10878304	SRYS00000000.1	na	1354	1354	Enterococcus hirae	strain=NM56_O-09		latest	Contig	Major	Full	2019-04-14	ASM479390v1	University of Toronto	GCA_004793905.1	identical	ftp://ftp.ncbi.nlm.nih.gov/genomes/all/GCF/004/793/905/GCF_004793905.1_ASM479390v1			2		TRUE	TRUE	Navarre
GCF_004793925.1	PRJNA224116	SAMN10878290	SRYE00000000.1	representative genome	2011094	2011094	Coriobacteriaceae bacterium	strain=NM07_P-09		latest	Contig	Major	Full	2019-04-14	ASM479392v1	University of Toronto	GCA_004793925.1	identical	ftp://ftp.ncbi.nlm.nih.gov/genomes/all/GCF/004/793/925/GCF_004793925.1_ASM479392v1			2		TRUE	TRUE	Navarre
GCF_004793935.1	PRJNA224116	SAMN10878305	SRYT00000000.1	na	1351	1351	Enterococcus faecalis	strain=NM58_B2-5		latest	Contig	Major	Full	2019-04-14	ASM479393v1	University of Toronto	GCA_004793935.1	identical	ftp://ftp.ncbi.nlm.nih.gov/genomes/all/GCF/004/793/935/GCF_004793935.1_ASM479393v1			2		TRUE	TRUE	Navarre
GCF_004793975.1	PRJNA224116	SAMN10878287	SRYB00000000.1	na	2030927	2030927	Bacteroidales bacterium	strain=NM04_E33		latest	Contig	Major	Full	2019-04-14	ASM479397v1	University of Toronto	GCA_004793975.1	identical	ftp://ftp.ncbi.nlm.nih.gov/genomes/all/GCF/004/793/975/GCF_004793975.1_ASM479397v1			2		TRUE	TRUE	Navarre
GCF_004794035.2	PRJNA224116	SAMN10878315	SRZD00000000.2	na	2030927	2030927	Bacteroidales bacterium	strain=NM74_B14		latest	Contig	Major	Full	2019-05-03	ASM479403v2	University of Toronto	GCA_004794035.2	identical	ftp://ftp.ncbi.nlm.nih.gov/genomes/all/GCF/004/794/035/GCF_004794035.2_ASM479403v2			2		TRUE	TRUE	Navarre
GCF_004794075.1	PRJNA224116	SAMN10878308	SRYW00000000.1	na	40324	40324	Stenotrophomonas maltophilia	strain=NM62_B4-13		latest	Contig	Major	Full	2019-04-14	ASM479407v1	University of Toronto	GCA_004794075.1	identical	ftp://ftp.ncbi.nlm.nih.gov/genomes/all/GCF/004/794/075/GCF_004794075.1_ASM479407v1			2		TRUE	TRUE	Navarre
GCF_004794085.1	PRJNA224116	SAMN10878300	SRYO00000000.1	representative genome	36807	36807	Microbacterium laevaniformans	strain=NM46_B2-13		latest	Contig	Major	Full	2019-04-14	ASM479408v1	University of Toronto	GCA_004794085.1	identical	ftp://ftp.ncbi.nlm.nih.gov/genomes/all/GCF/004/794/085/GCF_004794085.1_ASM479408v1			2		TRUE	TRUE	Navarre
GCF_004794095.1	PRJNA224116	SAMN10878312	SRZA00000000.1	na	85831	85831	Bacteroides acidifaciens	strain=NM70_E10		latest	Contig	Major	Full	2019-04-14	ASM479409v1	University of Toronto	GCA_004794095.1	identical	ftp://ftp.ncbi.nlm.nih.gov/genomes/all/GCF/004/794/095/GCF_004794095.1_ASM479409v1			2		TRUE	TRUE	Navarre
GCF_004794105.1	PRJNA224116	SAMN10878303	SRYR00000000.1	na	84031	84031	Clostridium sartagoforme	strain=NM50_B9-20		latest	Contig	Major	Full	2019-04-14	ASM479410v1	University of Toronto	GCA_004794105.1	identical	ftp://ftp.ncbi.nlm.nih.gov/genomes/all/GCF/004/794/105/GCF_004794105.1_ASM479410v1			2		TRUE	TRUE	Navarre
GCF_004794115.1	PRJNA224116	SAMN10878294	SRYI00000000.1	na	1598	1598	Lactobacillus reuteri	strain=NM12_1-47		latest	Contig	Major	Full	2019-04-14	ASM479411v1	University of Toronto	GCA_004794115.1	identical	ftp://ftp.ncbi.nlm.nih.gov/genomes/all/GCF/004/794/115/GCF_004794115.1_ASM479411v1			2		TRUE	TRUE	Navarre
GCF_004795285.1	PRJNA224116	SAMN09983954	QXNI00000000.1	na	758	758	Rodentibacter pneumotropicus	strain=Ac84		latest	Contig	Major	Full	2019-04-15	ASM479528v1	University of Copenhagen	GCA_004795285.1	identical	ftp://ftp.ncbi.nlm.nih.gov/genomes/all/GCF/004/795/285/GCF_004795285.1_ASM479528v1			2		TRUE	TRUE
GCF_004795305.1	PRJNA224116	SAMN09983726	QXNF00000000.1	na	758	758	Rodentibacter pneumotropicus	strain=FD1189		latest	Contig	Major	Full	2019-04-15	ASM479530v1	University of Copenhagen	GCA_004795305.1	identical	ftp://ftp.ncbi.nlm.nih.gov/genomes/all/GCF/004/795/305/GCF_004795305.1_ASM479530v1			2		TRUE	TRUE
GCF_004795315.1	PRJNA224116	SAMN09983833	QXNG00000000.1	na	758	758	Rodentibacter pneumotropicus	strain=1596_07		latest	Contig	Major	Full	2019-04-15	ASM479531v1	University of Copenhagen	GCA_004795315.1	identical	ftp://ftp.ncbi.nlm.nih.gov/genomes/all/GCF/004/795/315/GCF_004795315.1_ASM479531v1			2		TRUE	TRUE
GCF_004795325.1	PRJNA224116	SAMN09984079	QXNL00000000.1	na	758	758	Rodentibacter pneumotropicus	strain=Ppn271		latest	Contig	Major	Full	2019-04-15	ASM479532v1	University of Copenhagen	GCA_004795325.1	identical	ftp://ftp.ncbi.nlm.nih.gov/genomes/all/GCF/004/795/325/GCF_004795325.1_ASM479532v1			2		TRUE	TRUE
GCF_004795335.1	PRJNA224116	SAMN09983952	QXNH00000000.1	na	758	758	Rodentibacter pneumotropicus	strain=607_10		latest	Contig	Major	Full	2019-04-15	ASM479533v1	University of Copenhagen	GCA_004795335.1	identical	ftp://ftp.ncbi.nlm.nih.gov/genomes/all/GCF/004/795/335/GCF_004795335.1_ASM479533v1			2		TRUE	TRUE
GCF_004795385.1	PRJNA224116	SAMN09983961	QXNJ00000000.1	na	758	758	Rodentibacter pneumotropicus	strain=691_11		latest	Contig	Major	Full	2019-04-15	ASM479538v1	University of Copenhagen	GCA_004795385.1	identical	ftp://ftp.ncbi.nlm.nih.gov/genomes/all/GCF/004/795/385/GCF_004795385.1_ASM479538v1			2		TRUE	TRUE
GCF_004795435.1	PRJNA224116	SAMN09983114	QXNE00000000.1	na	758	758	Rodentibacter pneumotropicus	strain=602_16		latest	Contig	Major	Full	2019-04-15	ASM479543v1	University of Copenhagen	GCA_004795435.1	identical	ftp://ftp.ncbi.nlm.nih.gov/genomes/all/GCF/004/795/435/GCF_004795435.1_ASM479543v1			2		TRUE	TRUE
GCF_004795445.1	PRJNA224116	SAMN09983105	QXND00000000.1	na	758	758	Rodentibacter pneumotropicus	strain=394_12		latest	Contig	Major	Full	2019-04-15	ASM479544v1	University of Copenhagen	GCA_004795445.1	identical	ftp://ftp.ncbi.nlm.nih.gov/genomes/all/GCF/004/795/445/GCF_004795445.1_ASM479544v1			2		TRUE	TRUE
GCF_004801615.1	PRJNA224116	SAMN11366399	SSTJ00000000.1	na	671266	671266	Enterorhabdus caecimuris	strain=NM80_B27		latest	Contig	Major	Full	2019-04-21	ASM480161v1	University of Toronto	GCA_004801615.1	identical	ftp://ftp.ncbi.nlm.nih.gov/genomes/all/GCF/004/801/615/GCF_004801615.1_ASM480161v1			2		TRUE	TRUE	Navarre
GCF_004801625.1	PRJNA224116	SAMN11366404	SSTF00000000.1	na	1694	1694	Bifidobacterium pseudolongum	strain=NM87_A27A		latest	Contig	Major	Full	2019-04-21	ASM480162v1	University of Toronto	GCA_004801625.1	identical	ftp://ftp.ncbi.nlm.nih.gov/genomes/all/GCF/004/801/625/GCF_004801625.1_ASM480162v1			2		TRUE	TRUE	Navarre
GCF_004801635.1	PRJNA224116	SAMN11366403	SSTG00000000.1	na	2498093	2498093	Muribaculaceae bacterium	strain=NM86_A22		latest	Contig	Major	Full	2019-04-21	ASM480163v1	University of Toronto	GCA_004801635.1	identical	ftp://ftp.ncbi.nlm.nih.gov/genomes/all/GCF/004/801/635/GCF_004801635.1_ASM480163v1			2		TRUE	TRUE	Navarre
GCF_004801645.1	PRJNA224116	SAMN11366394	SSTN00000000.1	na	871325	871325	Bacteroides faecichinchillae	strain=NM45_B5		latest	Contig	Major	Full	2019-04-21	ASM480164v1	University of Toronto	GCA_004801645.1	identical	ftp://ftp.ncbi.nlm.nih.gov/genomes/all/GCF/004/801/645/GCF_004801645.1_ASM480164v1			2		TRUE	TRUE	Navarre
GCF_004801655.1	PRJNA224116	SAMN11366401	SSTI00000000.1	representative genome	1886787	1886787	Sphingomonas olei	strain=NM83_B4-11		latest	Contig	Major	Full	2019-04-21	ASM480165v1	University of Toronto	GCA_004801655.1	identical	ftp://ftp.ncbi.nlm.nih.gov/genomes/all/GCF/004/801/655/GCF_004801655.1_ASM480165v1			2		TRUE	TRUE	Navarre
GCF_004801705.1	PRJNA224116	SAMN11366398	SSTK00000000.1	representative genome	2498093	2498093	Muribaculaceae bacterium	strain=NM77_A26		latest	Contig	Major	Full	2019-04-21	ASM480170v1	University of Toronto	GCA_004801705.1	identical	ftp://ftp.ncbi.nlm.nih.gov/genomes/all/GCF/004/801/705/GCF_004801705.1_ASM480170v1			2		TRUE	TRUE	Navarre
GCF_004801715.1	PRJNA224116	SAMN11366393	SSTO00000000.1	na	244366	244366	Klebsiella variicola	strain=NM43_TS4-1		latest	Contig	Major	Full	2019-04-21	ASM480171v1	University of Toronto	GCA_004801715.1	identical	ftp://ftp.ncbi.nlm.nih.gov/genomes/all/GCF/004/801/715/GCF_004801715.1_ASM480171v1			2		TRUE	TRUE	Navarre
GCF_004801725.1	PRJNA224116	SAMN11366402	SSTH00000000.1	na	562	562	Escherichia coli	strain=NM84_B9-29		latest	Contig	Major	Full	2019-04-21	ASM480172v1	University of Toronto	GCA_004801725.1	identical	ftp://ftp.ncbi.nlm.nih.gov/genomes/all/GCF/004/801/725/GCF_004801725.1_ASM480172v1			2		TRUE	TRUE	Navarre
GCF_004801755.1	PRJNA224116	SAMN11366397	SSTL00000000.1	na	2030927	2030927	Bacteroidales bacterium	strain=NM76_A32		latest	Contig	Major	Full	2019-04-21	ASM480175v1	University of Toronto	GCA_004801755.1	identical	ftp://ftp.ncbi.nlm.nih.gov/genomes/all/GCF/004/801/755/GCF_004801755.1_ASM480175v1			2		TRUE	TRUE	Navarre
GCF_004803695.1	PRJNA224116	SAMN11032478		na	2530390	2530390	Muribaculum sp. TLL-A4	strain=TLL-A4		latest	Chromosome	Major	Full	2019-04-23	ASM480369v1	Temasek Life Sciences Laboratory Limited	GCA_004803695.1	identical	ftp://ftp.ncbi.nlm.nih.gov/genomes/all/GCF/004/803/695/GCF_004803695.1_ASM480369v1			2		TRUE	TRUE
GCF_004803915.1	PRJNA224116	SAMN11032487		na	2530393	2530393	Muribaculum sp. H5	strain=H5		latest	Chromosome	Major	Full	2019-04-23	ASM480391v1	Temasek Life Sciences Laboratory Limited	GCA_004803915.1	identical	ftp://ftp.ncbi.nlm.nih.gov/genomes/all/GCF/004/803/915/GCF_004803915.1_ASM480391v1			2		TRUE	TRUE
GCF_004803935.1	PRJNA224116	SAMN11032486		na	2530392	2530392	Duncaniella sp. C9	strain=C9		latest	Chromosome	Major	Full	2019-04-23	ASM480393v1	Temasek Life Sciences Laboratory Limited	GCA_004803935.1	identical	ftp://ftp.ncbi.nlm.nih.gov/genomes/all/GCF/004/803/935/GCF_004803935.1_ASM480393v1			2		TRUE	TRUE
GCF_005046025.1	PRJNA224116	SAMN11366395	SSTM00000000.1	representative genome	747645	747645	Parvibacter caecicola	strain=NM48_B13		latest	Contig	Major	Full	2019-05-01	ASM504602v1	University of Toronto	GCA_005046025.1	identical	ftp://ftp.ncbi.nlm.nih.gov/genomes/all/GCF/005/046/025/GCF_005046025.1_ASM504602v1			2		TRUE	TRUE	Navarre
GCF_005046915.1	PRJNA224116	SAMN11476179	SULX00000000.1	na	573	573	Klebsiella pneumoniae	strain=1811130032 blood API 7205773		latest	Contig	Major	Full	2019-05-02	ASM504691v1	MIT	GCA_005046915.1	identical	ftp://ftp.ncbi.nlm.nih.gov/genomes/all/GCF/005/046/915/GCF_005046915.1_ASM504691v1			2		TRUE	TRUE
GCF_005047295.1	PRJNA224116	SAMN11476186	SULQ00000000.1	na	573	573	Klebsiella pneumoniae	strain=1812040001 lung abscess API 5205773		latest	Contig	Major	Full	2019-05-02	ASM504729v1	MIT	GCA_005047295.1	identical	ftp://ftp.ncbi.nlm.nih.gov/genomes/all/GCF/005/047/295/GCF_005047295.1_ASM504729v1			2		TRUE	TRUE
GCF_005047315.1	PRJNA224116	SAMN11476187	SULP00000000.1	na	573	573	Klebsiella pneumoniae	strain=1812040001 lung abscess API 5215773		latest	Contig	Major	Full	2019-05-02	ASM504731v1	MIT	GCA_005047315.1	identical	ftp://ftp.ncbi.nlm.nih.gov/genomes/all/GCF/005/047/315/GCF_005047315.1_ASM504731v1			2		TRUE	TRUE
GCF_005047345.1	PRJNA224116	SAMN11476178	SULY00000000.1	na	573	573	Klebsiella pneumoniae	strain=1811130032 blood API 5215773		latest	Contig	Major	Full	2019-05-02	ASM504734v1	MIT	GCA_005047345.1	identical	ftp://ftp.ncbi.nlm.nih.gov/genomes/all/GCF/005/047/345/GCF_005047345.1_ASM504734v1			2		TRUE	TRUE
GCF_005048095.1	PRJNA224116	SAMN11476184	SULS00000000.1	na	573	573	Klebsiella pneumoniae	strain=1811260006 lung abscess API 7215773		latest	Contig	Major	Full	2019-05-02	ASM504809v1	MIT	GCA_005048095.1	identical	ftp://ftp.ncbi.nlm.nih.gov/genomes/all/GCF/005/048/095/GCF_005048095.1_ASM504809v1			2		TRUE	TRUE
GCF_005048105.1	PRJNA224116	SAMN11476180	SULW00000000.1	na	573	573	Klebsiella pneumoniae	strain=1811130034 blood API 5205773		latest	Contig	Major	Full	2019-05-02	ASM504810v1	MIT	GCA_005048105.1	identical	ftp://ftp.ncbi.nlm.nih.gov/genomes/all/GCF/005/048/105/GCF_005048105.1_ASM504810v1			2		TRUE	TRUE
GCF_005048145.1	PRJNA224116	SAMN11476177	SULZ00000000.1	na	573	573	Klebsiella pneumoniae	strain=1808200021 blood		latest	Contig	Major	Full	2019-05-02	ASM504814v1	MIT	GCA_005048145.1	identical	ftp://ftp.ncbi.nlm.nih.gov/genomes/all/GCF/005/048/145/GCF_005048145.1_ASM504814v1			2		TRUE	TRUE
GCF_005048725.1	PRJNA224116	SAMN11476181	SULV00000000.1	na	573	573	Klebsiella pneumoniae	strain=1811130034 cecum API 5215773		latest	Contig	Major	Full	2019-05-02	ASM504872v1	MIT	GCA_005048725.1	identical	ftp://ftp.ncbi.nlm.nih.gov/genomes/all/GCF/005/048/725/GCF_005048725.1_ASM504872v1			2		TRUE	TRUE
GCF_005048745.1	PRJNA224116	SAMN11476185	SULR00000000.1	na	573	573	Klebsiella pneumoniae	strain=1811300002 liver API 5215773		latest	Contig	Major	Full	2019-05-02	ASM504874v1	MIT	GCA_005048745.1	identical	ftp://ftp.ncbi.nlm.nih.gov/genomes/all/GCF/005/048/745/GCF_005048745.1_ASM504874v1			2		TRUE	TRUE
GCF_005048755.1	PRJNA224116	SAMN11476188	SULO00000000.1	na	573	573	Klebsiella pneumoniae	strain=1812100012 lung abscess API 5205773		latest	Contig	Major	Full	2019-05-02	ASM504875v1	MIT	GCA_005048755.1	identical	ftp://ftp.ncbi.nlm.nih.gov/genomes/all/GCF/005/048/755/GCF_005048755.1_ASM504875v1			2		TRUE	TRUE
GCF_005048785.1	PRJNA224116	SAMN11476183	SULT00000000.1	na	573	573	Klebsiella pneumoniae	strain=1811130035 blood API 5215773		latest	Contig	Major	Full	2019-05-02	ASM504878v1	MIT	GCA_005048785.1	identical	ftp://ftp.ncbi.nlm.nih.gov/genomes/all/GCF/005/048/785/GCF_005048785.1_ASM504878v1			2		TRUE	TRUE
GCF_005048795.1	PRJNA224116	SAMN11476182	SULU00000000.1	na	573	573	Klebsiella pneumoniae	strain=1811130035 blood API 5205773		latest	Contig	Major	Full	2019-05-02	ASM504879v1	MIT	GCA_005048795.1	identical	ftp://ftp.ncbi.nlm.nih.gov/genomes/all/GCF/005/048/795/GCF_005048795.1_ASM504879v1			2		TRUE	TRUE
GCF_005048825.1	PRJNA224116	SAMN11476176	SUMA00000000.1	na	573	573	Klebsiella pneumoniae	strain=1808200001 feces		latest	Contig	Major	Full	2019-05-02	ASM504882v1	MIT	GCA_005048825.1	identical	ftp://ftp.ncbi.nlm.nih.gov/genomes/all/GCF/005/048/825/GCF_005048825.1_ASM504882v1			2		TRUE	TRUE
GCF_005304985.1	PRJNA224116	SAMN11584134		na	2576606	2576606	Duncaniella sp. B8	strain=B8		latest	Complete Genome	Major	Full	2019-05-14	ASM530498v1	Temasek Life Sciences Laboratory Limited	GCA_005304985.1	identical	ftp://ftp.ncbi.nlm.nih.gov/genomes/all/GCF/005/304/985/GCF_005304985.1_ASM530498v1			2		TRUE	TRUE
GCF_007431745.1	PRJNA224116	SAMN11336895		na	197	197	Campylobacter jejuni	strain=SCJK2		latest	Complete Genome	Major	Full	2019-07-25	ASM743174v1	Seoul National University College of veterinary medicine	GCA_007431745.1	identical	ftp://ftp.ncbi.nlm.nih.gov/genomes/all/GCF/007/431/745/GCF_007431745.1_ASM743174v1			2		TRUE	TRUE
GCF_007876425.1	PRJNA224116	SAMN09244623	QGQW00000000.1	na	33959	33959	Lactobacillus johnsonii	strain=LBJ456		latest	Contig	Major	Full	2019-08-07	ASM787642v1	University of California, Los Angeles	GCA_007876425.1	identical	ftp://ftp.ncbi.nlm.nih.gov/genomes/all/GCF/007/876/425/GCF_007876425.1_ASM787642v1			2		TRUE	TRUE
GCF_008123985.1	PRJNA224116	SAMN12603275		na	158836	158836	Enterobacter hormaechei	strain=PG20180056		latest	Complete Genome	Major	Full	2019-08-29	ASM812398v1	National Microbiology Laboratory at Guelph	GCA_008123985.1	identical	ftp://ftp.ncbi.nlm.nih.gov/genomes/all/GCF/008/123/985/GCF_008123985.1_ASM812398v1			2		TRUE	TRUE
GCF_008124025.1	PRJNA224116	SAMN12603274		na	158836	158836	Enterobacter hormaechei	strain=PG20180049		latest	Complete Genome	Major	Full	2019-08-29	ASM812402v1	National Microbiology Laboratory at Guelph	GCA_008124025.1	identical	ftp://ftp.ncbi.nlm.nih.gov/genomes/all/GCF/008/124/025/GCF_008124025.1_ASM812402v1			2		TRUE	TRUE
GCF_008124045.1	PRJNA224116	SAMN12603273		na	470	470	Acinetobacter baumannii	strain=PG20180064		latest	Complete Genome	Major	Full	2019-08-29	ASM812404v1	National Microbiology Laboratory at Guelph	GCA_008124045.1	identical	ftp://ftp.ncbi.nlm.nih.gov/genomes/all/GCF/008/124/045/GCF_008124045.1_ASM812404v1			2		TRUE	TRUE
GCF_008124085.1	PRJNA224116	SAMN12603272		na	1502658	562	Escherichia coli O2:H6	strain=PG20180057		latest	Complete Genome	Major	Full	2019-08-29	ASM812408v1	National Microbiology Laboratory at Guelph	GCA_008124085.1	identical	ftp://ftp.ncbi.nlm.nih.gov/genomes/all/GCF/008/124/085/GCF_008124085.1_ASM812408v1			2		TRUE	TRUE
GCF_008124105.1	PRJNA224116	SAMN12603270		na	2605619	562	Escherichia coli O16:H48	strain=PG20180171		latest	Complete Genome	Major	Full	2019-08-29	ASM812410v1	National Microbiology Laboratory at Guelph	GCA_008124105.1	identical	ftp://ftp.ncbi.nlm.nih.gov/genomes/all/GCF/008/124/105/GCF_008124105.1_ASM812410v1			2		TRUE	TRUE
GCF_008124125.1	PRJNA224116	SAMN12603271		na	2605619	562	Escherichia coli O16:H48	strain=PG20180172		latest	Complete Genome	Major	Full	2019-08-29	ASM812412v1	National Microbiology Laboratory at Guelph	GCA_008124125.1	identical	ftp://ftp.ncbi.nlm.nih.gov/genomes/all/GCF/008/124/125/GCF_008124125.1_ASM812412v1			2		TRUE	TRUE
GCF_008124145.1	PRJNA224116	SAMN12603269		na	2605619	562	Escherichia coli O16:H48	strain=PG20180170		latest	Complete Genome	Major	Full	2019-08-29	ASM812414v1	National Microbiology Laboratory at Guelph	GCA_008124145.1	identical	ftp://ftp.ncbi.nlm.nih.gov/genomes/all/GCF/008/124/145/GCF_008124145.1_ASM812414v1			2		TRUE	TRUE
GCF_008124165.1	PRJNA224116	SAMN12603268		na	2605619	562	Escherichia coli O16:H48	strain=PG20180175		latest	Complete Genome	Major	Full	2019-08-29	ASM812416v1	National Microbiology Laboratory at Guelph	GCA_008124165.1	identical	ftp://ftp.ncbi.nlm.nih.gov/genomes/all/GCF/008/124/165/GCF_008124165.1_ASM812416v1			2		TRUE	TRUE
GCF_008124185.1	PRJNA224116	SAMN12603267		na	2605619	562	Escherichia coli O16:H48	strain=PG20180173		latest	Complete Genome	Major	Full	2019-08-29	ASM812418v1	National Microbiology Laboratory at Guelph	GCA_008124185.1	identical	ftp://ftp.ncbi.nlm.nih.gov/genomes/all/GCF/008/124/185/GCF_008124185.1_ASM812418v1			2		TRUE	TRUE
GCF_008124205.1	PRJNA224116	SAMN12603266		na	2605619	562	Escherichia coli O16:H48	strain=PG20180063		latest	Complete Genome	Major	Full	2019-08-29	ASM812420v1	National Microbiology Laboratory at Guelph	GCA_008124205.1	identical	ftp://ftp.ncbi.nlm.nih.gov/genomes/all/GCF/008/124/205/GCF_008124205.1_ASM812420v1			2		TRUE	TRUE
GCF_008124225.1	PRJNA224116	SAMN12603265		na	2605619	562	Escherichia coli O16:H48	strain=PG20180062		latest	Complete Genome	Major	Full	2019-08-29	ASM812422v1	National Microbiology Laboratory at Guelph	GCA_008124225.1	identical	ftp://ftp.ncbi.nlm.nih.gov/genomes/all/GCF/008/124/225/GCF_008124225.1_ASM812422v1			2		TRUE	TRUE
GCF_008124245.1	PRJNA224116	SAMN12603264		na	2605619	562	Escherichia coli O16:H48	strain=PG20180061		latest	Complete Genome	Major	Full	2019-08-29	ASM812424v1	National Microbiology Laboratory at Guelph	GCA_008124245.1	identical	ftp://ftp.ncbi.nlm.nih.gov/genomes/all/GCF/008/124/245/GCF_008124245.1_ASM812424v1			2		TRUE	TRUE
GCF_008124265.1	PRJNA224116	SAMN12603262		na	2605619	562	Escherichia coli O16:H48	strain=PG20180059		latest	Complete Genome	Major	Full	2019-08-29	ASM812426v1	National Microbiology Laboratory at Guelph	GCA_008124265.1	identical	ftp://ftp.ncbi.nlm.nih.gov/genomes/all/GCF/008/124/265/GCF_008124265.1_ASM812426v1			2		TRUE	TRUE
GCF_008124285.1	PRJNA224116	SAMN12603263		na	2605619	562	Escherichia coli O16:H48	strain=PG20180060		latest	Complete Genome	Major	Full	2019-08-29	ASM812428v1	National Microbiology Laboratory at Guelph	GCA_008124285.1	identical	ftp://ftp.ncbi.nlm.nih.gov/genomes/all/GCF/008/124/285/GCF_008124285.1_ASM812428v1			2		TRUE	TRUE
GCF_008124305.1	PRJNA224116	SAMN12603260		na	2605619	562	Escherichia coli O16:H48	strain=PG20180054		latest	Complete Genome	Major	Full	2019-08-29	ASM812430v1	National Microbiology Laboratory at Guelph	GCA_008124305.1	identical	ftp://ftp.ncbi.nlm.nih.gov/genomes/all/GCF/008/124/305/GCF_008124305.1_ASM812430v1			2		TRUE	TRUE
GCF_008124325.1	PRJNA224116	SAMN12603261		na	2605619	562	Escherichia coli O16:H48	strain=PG20180058		latest	Complete Genome	Major	Full	2019-08-29	ASM812432v1	National Microbiology Laboratory at Guelph	GCA_008124325.1	identical	ftp://ftp.ncbi.nlm.nih.gov/genomes/all/GCF/008/124/325/GCF_008124325.1_ASM812432v1			2		TRUE	TRUE
GCF_008124345.1	PRJNA224116	SAMN12603259		na	2605619	562	Escherichia coli O16:H48	strain=PG20180053		latest	Complete Genome	Major	Full	2019-08-29	ASM812434v1	National Microbiology Laboratory at Guelph	GCA_008124345.1	identical	ftp://ftp.ncbi.nlm.nih.gov/genomes/all/GCF/008/124/345/GCF_008124345.1_ASM812434v1			2		TRUE	TRUE
GCF_008124365.1	PRJNA224116	SAMN12603258		na	2605619	562	Escherichia coli O16:H48	strain=PG20180052		latest	Complete Genome	Major	Full	2019-08-29	ASM812436v1	National Microbiology Laboratory at Guelph	GCA_008124365.1	identical	ftp://ftp.ncbi.nlm.nih.gov/genomes/all/GCF/008/124/365/GCF_008124365.1_ASM812436v1			2		TRUE	TRUE
GCF_008124385.1	PRJNA224116	SAMN12603257		na	2605619	562	Escherichia coli O16:H48	strain=PG20180050		latest	Complete Genome	Major	Full	2019-08-29	ASM812438v1	National Microbiology Laboratory at Guelph	GCA_008124385.1	identical	ftp://ftp.ncbi.nlm.nih.gov/genomes/all/GCF/008/124/385/GCF_008124385.1_ASM812438v1			2		TRUE	TRUE
GCF_008329425.1	PRJNA224116	SAMN12001428	VEWP00000000.1	na	818	818	Bacteroides thetaiotaomicron	strain=DC21		latest	Contig	Major	Full	2019-09-06	ASM832942v1	Brown University	GCA_008329425.1	identical	ftp://ftp.ncbi.nlm.nih.gov/genomes/all/GCF/008/329/425/GCF_008329425.1_ASM832942v1			2		TRUE	TRUE
GCF_008728395.1	PRJNA224116	SAMN12645879		na	821	821	Bacteroides vulgatus	strain=VIC01		latest	Complete Genome	Major	Full	2019-09-30	ASM872839v1	Yonsei University College of Medicine	GCA_008728395.1	identical	ftp://ftp.ncbi.nlm.nih.gov/genomes/all/GCF/008/728/395/GCF_008728395.1_ASM872839v1			2		TRUE	TRUE
GCF_008728965.1	PRJNA224116	SAMN12598744	VSMC00000000.1	na	2601703	2601703	Muribaculaceae bacterium AM35	strain=AM35		latest	Scaffold	Major	Full	2019-09-30	ASM872896v1	Korea Research Institute of Bioscience and Biotechnology (KRIBB)	GCA_008728965.1	identical	ftp://ftp.ncbi.nlm.nih.gov/genomes/all/GCF/008/728/965/GCF_008728965.1_ASM872896v1			2		TRUE	TRUE
GCF_008831045.1	PRJNA224116	SAMN12860421	WAJS00000000.1	representative genome	1796610	1796610	Adlercreutzia muris	strain=DSM 29508		latest	Contig	Major	Full	2019-10-06	ASM883104v1	Max Rubner-Institut	GCA_008831045.1	identical	ftp://ftp.ncbi.nlm.nih.gov/genomes/all/GCF/008/831/045/GCF_008831045.1_ASM883104v1		assembly from type material	2		TRUE	TRUE
GCF_009649105.1	PRJNA224116	SAMN13186396	WJMU00000000.1	na	1598	1598	Lactobacillus reuteri	strain=100-93		latest	Contig	Major	Full	2019-11-11	ASM964910v1	University of Wisconsin - Madison	GCA_009649105.1	identical	ftp://ftp.ncbi.nlm.nih.gov/genomes/all/GCF/009/649/105/GCF_009649105.1_ASM964910v1			2		TRUE	TRUE
GCF_009649445.1	PRJNA224116	SAMN13186400	WJMY00000000.1	na	1598	1598	Lactobacillus reuteri	strain=L1600-1		latest	Contig	Major	Full	2019-11-11	ASM964944v1	University of Wisconsin - Madison	GCA_009649445.1	identical	ftp://ftp.ncbi.nlm.nih.gov/genomes/all/GCF/009/649/445/GCF_009649445.1_ASM964944v1			2		TRUE	TRUE
GCF_009649495.1	PRJNA224116	SAMN13186403	WJNB00000000.1	na	1598	1598	Lactobacillus reuteri	strain=Lr4000		latest	Contig	Major	Full	2019-11-11	ASM964949v1	University of Wisconsin - Madison	GCA_009649495.1	identical	ftp://ftp.ncbi.nlm.nih.gov/genomes/all/GCF/009/649/495/GCF_009649495.1_ASM964949v1			2		TRUE	TRUE
GCF_009649535.1	PRJNA224116	SAMN13186407	WJNF00000000.1	na	1598	1598	Lactobacillus reuteri	strain=One-one		latest	Contig	Major	Full	2019-11-11	ASM964953v1	University of Wisconsin - Madison	GCA_009649535.1	identical	ftp://ftp.ncbi.nlm.nih.gov/genomes/all/GCF/009/649/535/GCF_009649535.1_ASM964953v1			2		TRUE	TRUE
GCF_009649545.1	PRJNA224116	SAMN13186401	WJMZ00000000.1	na	1598	1598	Lactobacillus reuteri	strain=L1604-1		latest	Contig	Major	Full	2019-11-11	ASM964954v1	University of Wisconsin - Madison	GCA_009649545.1	identical	ftp://ftp.ncbi.nlm.nih.gov/genomes/all/GCF/009/649/545/GCF_009649545.1_ASM964954v1			2		TRUE	TRUE
GCF_009649565.1	PRJNA224116	SAMN13186402	WJNA00000000.1	na	1598	1598	Lactobacillus reuteri	strain=Lr4020		latest	Contig	Major	Full	2019-11-11	ASM964956v1	University of Wisconsin - Madison	GCA_009649565.1	identical	ftp://ftp.ncbi.nlm.nih.gov/genomes/all/GCF/009/649/565/GCF_009649565.1_ASM964956v1			2		TRUE	TRUE
GCF_009649645.1	PRJNA224116	SAMN13186397	WJMV00000000.1	na	1598	1598	Lactobacillus reuteri	strain=6799jm-1		latest	Contig	Major	Full	2019-11-11	ASM964964v1	University of Wisconsin - Madison	GCA_009649645.1	identical	ftp://ftp.ncbi.nlm.nih.gov/genomes/all/GCF/009/649/645/GCF_009649645.1_ASM964964v1			2		TRUE	TRUE
GCF_009663655.1	PRJNA224116	SAMN10240016	RDBU00000000.1	representative genome	1115758	1115758	Romboutsia ilealis	strain=D2-15		latest	Contig	Major	Full	2019-11-14	ASM966365v1	Chinese Academy of Science	GCA_009663655.1	identical	ftp://ftp.ncbi.nlm.nih.gov/genomes/all/GCF/009/663/655/GCF_009663655.1_ASM966365v1			2		TRUE	TRUE	mGMB
GCF_009663665.1	PRJNA224116	SAMN10240014	RDBT00000000.1	na	39482	39482	Faecalicatena contorta	strain=D5-21		latest	Contig	Major	Full	2019-11-14	ASM966366v1	Chinese Academy of Science	GCA_009663665.1	identical	ftp://ftp.ncbi.nlm.nih.gov/genomes/all/GCF/009/663/665/GCF_009663665.1_ASM966366v1			2		TRUE	TRUE	mGMB
GCF_009663675.1	PRJNA224116	SAMN10240018	RDBV00000000.1	na	508451	508451	Lactobacillus taiwanensis	strain=321-5		latest	Contig	Major	Full	2019-11-14	ASM966367v1	Chinese Academy of Science	GCA_009663675.1	identical	ftp://ftp.ncbi.nlm.nih.gov/genomes/all/GCF/009/663/675/GCF_009663675.1_ASM966367v1			2		TRUE	TRUE	mGMB
GCF_009663755.1	PRJNA224116	SAMN10240013	RDBS00000000.1	na	328813	328813	Alistipes onderdonkii	strain=D10-10		latest	Contig	Major	Full	2019-11-14	ASM966375v1	Chinese Academy of Science	GCA_009663755.1	identical	ftp://ftp.ncbi.nlm.nih.gov/genomes/all/GCF/009/663/755/GCF_009663755.1_ASM966375v1			2		TRUE	TRUE	mGMB
GCF_009663775.1	PRJNA224116	SAMN10240012	RDBR00000000.1	na	2478961	2478961	Lactobacillus sp. 0.1XD8-4	strain=0.1XD8-4		latest	Contig	Major	Full	2019-11-14	ASM966377v1	Chinese Academy of Science	GCA_009663775.1	identical	ftp://ftp.ncbi.nlm.nih.gov/genomes/all/GCF/009/663/775/GCF_009663775.1_ASM966377v1			2		TRUE	TRUE	mGMB
GCF_009663785.1	PRJNA224116	SAMN10240011	RDBQ00000000.1	na	239935	239935	Akkermansia muciniphila	strain=D10-15		latest	Contig	Major	Full	2019-11-14	ASM966378v1	Chinese Academy of Science	GCA_009663785.1	identical	ftp://ftp.ncbi.nlm.nih.gov/genomes/all/GCF/009/663/785/GCF_009663785.1_ASM966378v1			2		TRUE	TRUE	mGMB
GCF_009733615.1	PRJNA224116	SAMN13161586	WLWA00000000.1	na	1598	1598	Lactobacillus reuteri	strain=G01_USFQ		latest	Contig	Major	Full	2019-12-06	ASM973361v1	Universidad San Francisco de Quito	GCA_009733615.1	identical	ftp://ftp.ncbi.nlm.nih.gov/genomes/all/GCF/009/733/615/GCF_009733615.1_ASM973361v1			2		TRUE	TRUE
GCF_009733645.1	PRJNA224116	SAMN13161645	WLWC00000000.1	na	1598	1598	Lactobacillus reuteri	strain=G03_USFQ		latest	Contig	Major	Full	2019-12-06	ASM973364v1	Universidad San Francisco de Quito	GCA_009733645.1	identical	ftp://ftp.ncbi.nlm.nih.gov/genomes/all/GCF/009/733/645/GCF_009733645.1_ASM973364v1			2		TRUE	TRUE
GCF_009733655.1	PRJNA224116	SAMN13161644	WLWB00000000.1	na	1598	1598	Lactobacillus reuteri	strain=G02_USFQ		latest	Contig	Major	Full	2019-12-06	ASM973365v1	Universidad San Francisco de Quito	GCA_009733655.1	identical	ftp://ftp.ncbi.nlm.nih.gov/genomes/all/GCF/009/733/655/GCF_009733655.1_ASM973365v1			2		TRUE	TRUE
GCF_009757395.1	PRJNA224116	SAMN13326104	WMDR00000000.1	na	1134687	1134687	Klebsiella michiganensis	strain=ARO112		latest	Contig	Major	Full	2019-12-16	ASM975739v1	Instituto Gulbenkian Ciencia	GCA_009757395.1	identical	ftp://ftp.ncbi.nlm.nih.gov/genomes/all/GCF/009/757/395/GCF_009757395.1_ASM975739v1			2		TRUE	TRUE
GCF_009767885.1	PRJNA224116	SAMN13322330	WSRQ00000000.1	na	225345	225345	Clostridium chromiireducens	strain=NM79_F5		latest	Contig	Major	Full	2019-12-18	ASM976788v1	University of Toronto	GCA_009767885.1	identical	ftp://ftp.ncbi.nlm.nih.gov/genomes/all/GCF/009/767/885/GCF_009767885.1_ASM976788v1			2		TRUE	TRUE
GCF_009767905.1	PRJNA224116	SAMN13322329	WSRR00000000.1	na	580026	580026	Enterorhabdus mucosicola	strain=NM66_B29		latest	Contig	Major	Full	2019-12-18	ASM976790v1	University of Toronto	GCA_009767905.1	identical	ftp://ftp.ncbi.nlm.nih.gov/genomes/all/GCF/009/767/905/GCF_009767905.1_ASM976790v1			2		TRUE	TRUE
GCF_009767915.1	PRJNA224116	SAMN11366400	WSRP00000000.1	na	2565572	2565572	Parasutterella sp. NM82_D38	strain=NM82_D38		latest	Contig	Major	Full	2019-12-18	ASM976791v1	University of Toronto	GCA_009767915.1	identical	ftp://ftp.ncbi.nlm.nih.gov/genomes/all/GCF/009/767/915/GCF_009767915.1_ASM976791v1			2		TRUE	TRUE
GCF_009767945.1	PRJNA224116	SAMN11366396	WSRS00000000.1	representative genome	747656	747656	Streptococcus danieliae	strain=NM51_B2-22		latest	Contig	Major	Full	2019-12-18	ASM976794v1	University of Toronto	GCA_009767945.1	identical	ftp://ftp.ncbi.nlm.nih.gov/genomes/all/GCF/009/767/945/GCF_009767945.1_ASM976794v1			2		TRUE	TRUE
GCF_009811935.1	PRJNA224116	SAMN12505038	VOTY00000000.1	na	2601729	2601729	Enterobacter sp. SM3	strain=SM3		latest	Contig	Major	Full	2019-12-31	ASM981193v1	Albert Einstein College of Medicine	GCA_009811935.1	identical	ftp://ftp.ncbi.nlm.nih.gov/genomes/all/GCF/009/811/935/GCF_009811935.1_ASM981193v1			2		TRUE	TRUE
GCF_009811955.1	PRJNA224116	SAMN12505037	VOTX00000000.1	na	1301626	1301626	Enterobacter sp. SM1	strain=SM1		latest	Contig	Major	Full	2019-12-31	ASM981195v1	Albert Einstein College of Medicine	GCA_009811955.1	identical	ftp://ftp.ncbi.nlm.nih.gov/genomes/all/GCF/009/811/955/GCF_009811955.1_ASM981195v1			2		TRUE	TRUE
GCF_009856815.1	PRJNA224116	SAMN10878286	WVUM00000000.1	na	1796646	1796646	Muribaculum intestinale	strain=NM03_1-53		latest	Contig	Major	Full	2020-01-11	ASM985681v1	University of Toronto	GCA_009856815.1	identical	ftp://ftp.ncbi.nlm.nih.gov/genomes/all/GCF/009/856/815/GCF_009856815.1_ASM985681v1			2		TRUE	TRUE
GCF_009901905.1	PRJNA224116	SAMN13850675	AFOA00000000.1	na	102617	210	Helicobacter pylori SS1	strain=SS1		latest	Contig	Major	Full	2020-01-17	ASM990190v1	Monash Institute of Medical Research	GCA_009901905.1	identical	ftp://ftp.ncbi.nlm.nih.gov/genomes/all/GCF/009/901/905/GCF_009901905.1_ASM990190v1			2		TRUE	TRUE
GCF_009910555.1	PRJNA224116	SAMN09901020	QXXM00000000.1	na	1351	1351	Enterococcus faecalis	strain=EF		latest	Contig	Major	Full	2020-01-21	ASM991055v1	Chinese Academy of Science	GCA_009910555.1	identical	ftp://ftp.ncbi.nlm.nih.gov/genomes/all/GCF/009/910/555/GCF_009910555.1_ASM991055v1			2		TRUE	TRUE
GCF_009910895.1	PRJNA224116	SAMN09867717	QXWK00000000.1	na	169435	169435	Anaerotruncus colihominis	strain=28		latest	Contig	Major	Full	2020-01-21	ASM991089v1	Chinese Academy of Science	GCA_009910895.1	identical	ftp://ftp.ncbi.nlm.nih.gov/genomes/all/GCF/009/910/895/GCF_009910895.1_ASM991089v1			2		TRUE	TRUE
GCF_009910975.1	PRJNA224116	SAMN09901067	QXWN00000000.1	na	758	758	Rodentibacter pneumotropicus	strain=1XD21-88		latest	Contig	Major	Full	2020-01-21	ASM991097v1	Chinese Academy of Science	GCA_009910975.1	identical	ftp://ftp.ncbi.nlm.nih.gov/genomes/all/GCF/009/910/975/GCF_009910975.1_ASM991097v1			2		TRUE	TRUE
GCF_009910985.1	PRJNA224116	SAMN09901068	QXWM00000000.1	na	821	821	Bacteroides vulgatus	strain=0.1XD21-86		latest	Contig	Major	Full	2020-01-21	ASM991098v1	Chinese Academy of Science	GCA_009910985.1	identical	ftp://ftp.ncbi.nlm.nih.gov/genomes/all/GCF/009/910/985/GCF_009910985.1_ASM991098v1			2		TRUE	TRUE
GCF_009911015.1	PRJNA224116	SAMN09901069	QXWL00000000.1	na	671267	671267	Bacteroides sartorii	strain=0.1XD21-62		latest	Contig	Major	Full	2020-01-21	ASM991101v1	Chinese Academy of Science	GCA_009911015.1	identical	ftp://ftp.ncbi.nlm.nih.gov/genomes/all/GCF/009/911/015/GCF_009911015.1_ASM991101v1			2		TRUE	TRUE
GCF_009911035.1	PRJNA224116	SAMN09901066	QXWO00000000.1	na	1898203	1898203	Lachnospiraceae bacterium	strain=1XD21-87		latest	Contig	Major	Full	2020-01-21	ASM991103v1	Chinese Academy of Science	GCA_009911035.1	identical	ftp://ftp.ncbi.nlm.nih.gov/genomes/all/GCF/009/911/035/GCF_009911035.1_ASM991103v1			2		TRUE	TRUE
GCF_009911045.1	PRJNA224116	SAMN09901065	QXWP00000000.1	na	1292	1292	Staphylococcus warneri	strain=1XD21-27		latest	Contig	Major	Full	2020-01-21	ASM991104v1	Chinese Academy of Science	GCA_009911045.1	identical	ftp://ftp.ncbi.nlm.nih.gov/genomes/all/GCF/009/911/045/GCF_009911045.1_ASM991104v1			2		TRUE	TRUE
GCF_009911065.1	PRJNA224116	SAMN09901061	QXWR00000000.1	na	1898204	1898204	Clostridiaceae bacterium	strain=1XD21-29		latest	Contig	Major	Full	2020-01-21	ASM991106v1	Chinese Academy of Science	GCA_009911065.1	identical	ftp://ftp.ncbi.nlm.nih.gov/genomes/all/GCF/009/911/065/GCF_009911065.1_ASM991106v1			2		TRUE	TRUE
GCF_009911105.1	PRJNA224116	SAMN09901060	QXWS00000000.1	na	1898204	1898204	Clostridiaceae bacterium	strain=1XD21-30		latest	Contig	Major	Full	2020-01-21	ASM991110v1	Chinese Academy of Science	GCA_009911105.1	identical	ftp://ftp.ncbi.nlm.nih.gov/genomes/all/GCF/009/911/105/GCF_009911105.1_ASM991110v1			2		TRUE	TRUE
GCF_009911155.1	PRJNA224116	SAMN09901058	QXWU00000000.1	na	1898203	1898203	Lachnospiraceae bacterium	strain=1XD21-15		latest	Contig	Major	Full	2020-01-21	ASM991115v1	Chinese Academy of Science	GCA_009911155.1	identical	ftp://ftp.ncbi.nlm.nih.gov/genomes/all/GCF/009/911/155/GCF_009911155.1_ASM991115v1			2		TRUE	TRUE
GCF_009911175.1	PRJNA224116	SAMN09901048	QXWX00000000.1	na	1898203	1898203	Lachnospiraceae bacterium	strain=1XD21-71		latest	Contig	Major	Full	2020-01-21	ASM991117v1	Chinese Academy of Science	GCA_009911175.1	identical	ftp://ftp.ncbi.nlm.nih.gov/genomes/all/GCF/009/911/175/GCF_009911175.1_ASM991117v1			2		TRUE	TRUE
GCF_009911185.1	PRJNA224116	SAMN09901049	QXWW00000000.1	na	1898203	1898203	Lachnospiraceae bacterium	strain=X68		latest	Contig	Major	Full	2020-01-21	ASM991118v1	Chinese Academy of Science	GCA_009911185.1	identical	ftp://ftp.ncbi.nlm.nih.gov/genomes/all/GCF/009/911/185/GCF_009911185.1_ASM991118v1			2		TRUE	TRUE
GCF_009911195.1	PRJNA224116	SAMN09901057	QXWV00000000.1	na	1898203	1898203	Lachnospiraceae bacterium	strain=526-35		latest	Contig	Major	Full	2020-01-21	ASM991119v1	Chinese Academy of Science	GCA_009911195.1	identical	ftp://ftp.ncbi.nlm.nih.gov/genomes/all/GCF/009/911/195/GCF_009911195.1_ASM991119v1			2		TRUE	TRUE
GCF_009911235.1	PRJNA224116	SAMN09901045	QXWZ00000000.1	na	169435	169435	Anaerotruncus colihominis	strain=X69		latest	Contig	Major	Full	2020-01-21	ASM991123v1	Chinese Academy of Science	GCA_009911235.1	identical	ftp://ftp.ncbi.nlm.nih.gov/genomes/all/GCF/009/911/235/GCF_009911235.1_ASM991123v1			2		TRUE	TRUE
GCF_009911255.1	PRJNA224116	SAMN09901041	QXXB00000000.1	na	1898204	1898204	Clostridiaceae bacterium	strain=1XD21-84		latest	Contig	Major	Full	2020-01-21	ASM991125v1	Chinese Academy of Science	GCA_009911255.1	identical	ftp://ftp.ncbi.nlm.nih.gov/genomes/all/GCF/009/911/255/GCF_009911255.1_ASM991125v1			2		TRUE	TRUE
GCF_009911265.1	PRJNA224116	SAMN09901042	QXXA00000000.1	na	1720316	1720316	Senegalia massiliensis	strain=583		latest	Contig	Major	Full	2020-01-21	ASM991126v1	Chinese Academy of Science	GCA_009911265.1	identical	ftp://ftp.ncbi.nlm.nih.gov/genomes/all/GCF/009/911/265/GCF_009911265.1_ASM991126v1			2		TRUE	TRUE
GCF_009911275.1	PRJNA224116	SAMN09901047	QXWY00000000.1	na	1898203	1898203	Lachnospiraceae bacterium	strain=X54		latest	Contig	Major	Full	2020-01-21	ASM991127v1	Chinese Academy of Science	GCA_009911275.1	identical	ftp://ftp.ncbi.nlm.nih.gov/genomes/all/GCF/009/911/275/GCF_009911275.1_ASM991127v1			2		TRUE	TRUE
GCF_009911305.1	PRJNA224116	SAMN09901040	QXXC00000000.1	na	1898204	1898204	Clostridiaceae bacterium	strain=1XD21-72		latest	Contig	Major	Full	2020-01-21	ASM991130v1	Chinese Academy of Science	GCA_009911305.1	identical	ftp://ftp.ncbi.nlm.nih.gov/genomes/all/GCF/009/911/305/GCF_009911305.1_ASM991130v1			2		TRUE	TRUE
GCF_009911335.1	PRJNA224116	SAMN09901039	QXXD00000000.1	na	1898204	1898204	Clostridiaceae bacterium	strain=524-25		latest	Contig	Major	Full	2020-01-21	ASM991133v1	Chinese Academy of Science	GCA_009911335.1	identical	ftp://ftp.ncbi.nlm.nih.gov/genomes/all/GCF/009/911/335/GCF_009911335.1_ASM991133v1			2		TRUE	TRUE
GCF_009911355.1	PRJNA224116	SAMN09901038	QXXE00000000.1	na	1898204	1898204	Clostridiaceae bacterium	strain=9		latest	Contig	Major	Full	2020-01-21	ASM991135v1	Chinese Academy of Science	GCA_009911355.1	identical	ftp://ftp.ncbi.nlm.nih.gov/genomes/all/GCF/009/911/355/GCF_009911355.1_ASM991135v1			2		TRUE	TRUE
GCF_009911365.1	PRJNA224116	SAMN09901036	QXXF00000000.1	na	1898207	1898207	Clostridiales bacterium	strain=16		latest	Contig	Major	Full	2020-01-21	ASM991136v1	Chinese Academy of Science	GCA_009911365.1	identical	ftp://ftp.ncbi.nlm.nih.gov/genomes/all/GCF/009/911/365/GCF_009911365.1_ASM991136v1			2		TRUE	TRUE
GCF_009911385.1	PRJNA224116	SAMN09901031	QXXH00000000.1	na	1972561	1972561	Eggerthellaceae bacterium	strain=Z73		latest	Contig	Major	Full	2020-01-21	ASM991138v1	Chinese Academy of Science	GCA_009911385.1	identical	ftp://ftp.ncbi.nlm.nih.gov/genomes/all/GCF/009/911/385/GCF_009911385.1_ASM991138v1			2		TRUE	TRUE
GCF_009911405.1	PRJNA224116	SAMN09901032	QXXG00000000.1	na	823	823	Parabacteroides distasonis	strain=X5		latest	Contig	Major	Full	2020-01-21	ASM991140v1	Chinese Academy of Science	GCA_009911405.1	identical	ftp://ftp.ncbi.nlm.nih.gov/genomes/all/GCF/009/911/405/GCF_009911405.1_ASM991140v1			2		TRUE	TRUE
GCF_009911435.1	PRJNA224116	SAMN09901029	QXXI00000000.1	na	1694	1694	Bifidobacterium pseudolongum	strain=22-20		latest	Contig	Major	Full	2020-01-21	ASM991143v1	Chinese Academy of Science	GCA_009911435.1	identical	ftp://ftp.ncbi.nlm.nih.gov/genomes/all/GCF/009/911/435/GCF_009911435.1_ASM991143v1			2		TRUE	TRUE
GCF_009911455.1	PRJNA224116	SAMN09901027	QXXK00000000.1	na	1898203	1898203	Lachnospiraceae bacterium	strain=1XD21-19		latest	Contig	Major	Full	2020-01-21	ASM991145v1	Chinese Academy of Science	GCA_009911455.1	identical	ftp://ftp.ncbi.nlm.nih.gov/genomes/all/GCF/009/911/455/GCF_009911455.1_ASM991145v1			2		TRUE	TRUE
GCF_009911465.1	PRJNA224116	SAMN09901028	QXXJ00000000.1	na	1898203	1898203	Lachnospiraceae bacterium	strain=1XD21-79		latest	Contig	Major	Full	2020-01-21	ASM991146v1	Chinese Academy of Science	GCA_009911465.1	identical	ftp://ftp.ncbi.nlm.nih.gov/genomes/all/GCF/009/911/465/GCF_009911465.1_ASM991146v1			2		TRUE	TRUE
GCF_009911495.1	PRJNA224116	SAMN09901019	QXXN00000000.1	na	1622	1622	Lactobacillus murinus	strain=510-9		latest	Contig	Major	Full	2020-01-21	ASM991149v1	Chinese Academy of Science	GCA_009911495.1	identical	ftp://ftp.ncbi.nlm.nih.gov/genomes/all/GCF/009/911/495/GCF_009911495.1_ASM991149v1			2		TRUE	TRUE
GCF_009911505.1	PRJNA224116	SAMN09901026	QXXL00000000.1	na	1898203	1898203	Lachnospiraceae bacterium	strain=MGB1		latest	Contig	Major	Full	2020-01-21	ASM991150v1	Chinese Academy of Science	GCA_009911505.1	identical	ftp://ftp.ncbi.nlm.nih.gov/genomes/all/GCF/009/911/505/GCF_009911505.1_ASM991150v1			2		TRUE	TRUE
GCF_009911535.1	PRJNA224116	SAMN09901056	QWKD00000000.1	na	328812	328812	Parabacteroides goldsteinii	strain=526-21		latest	Contig	Major	Full	2020-01-21	ASM991153v1	Chinese Academy of Science	GCA_009911535.1	identical	ftp://ftp.ncbi.nlm.nih.gov/genomes/all/GCF/009/911/535/GCF_009911535.1_ASM991153v1			2		TRUE	TRUE
GCF_009911555.1	PRJNA224116	SAMN09901051	QWKE00000000.1	na	2304550	2304550	Muribaculaceae bacterium Z1	strain=Z1		latest	Contig	Major	Full	2020-01-21	ASM991155v1	Chinese Academy of Science	GCA_009911555.1	identical	ftp://ftp.ncbi.nlm.nih.gov/genomes/all/GCF/009/911/555/GCF_009911555.1_ASM991155v1			2		TRUE	TRUE
GCF_009911595.1	PRJNA224116	SAMN09901046	QWKG00000000.1	na	2304568	2304568	Colidextribacter sp. OB.20	strain=OB.20		latest	Contig	Major	Full	2020-01-21	ASM991159v1	Chinese Academy of Science	GCA_009911595.1	identical	ftp://ftp.ncbi.nlm.nih.gov/genomes/all/GCF/009/911/595/GCF_009911595.1_ASM991159v1			2		TRUE	TRUE
GCF_009911605.1	PRJNA224116	SAMN09901050	QWKF00000000.1	na	2304549	2304549	Muribaculaceae bacterium S4	strain=S4		latest	Contig	Major	Full	2020-01-21	ASM991160v1	Chinese Academy of Science	GCA_009911605.1	identical	ftp://ftp.ncbi.nlm.nih.gov/genomes/all/GCF/009/911/605/GCF_009911605.1_ASM991160v1			2		TRUE	TRUE
GCF_009911635.1	PRJNA224116	SAMN09901044	QWKH00000000.1	na	2304548	2304548	Muribaculaceae bacterium Z82	strain=Z82		latest	Contig	Major	Full	2020-01-21	ASM991163v1	Chinese Academy of Science	GCA_009911635.1	identical	ftp://ftp.ncbi.nlm.nih.gov/genomes/all/GCF/009/911/635/GCF_009911635.1_ASM991163v1			2		TRUE	TRUE
GCF_009911645.1	PRJNA224116	SAMN09901037	QWKI00000000.1	na	2304576	2304576	Pseudoflavonifractor sp. 60	strain=60		latest	Contig	Major	Full	2020-01-21	ASM991164v1	Chinese Academy of Science	GCA_009911645.1	identical	ftp://ftp.ncbi.nlm.nih.gov/genomes/all/GCF/009/911/645/GCF_009911645.1_ASM991164v1			2		TRUE	TRUE
GCF_009911675.1	PRJNA224116	SAMN09901034	QWKJ00000000.1	na	2304573	2304573	Neglecta sp. 59	strain=59		latest	Contig	Major	Full	2020-01-21	ASM991167v1	Chinese Academy of Science	GCA_009911675.1	identical	ftp://ftp.ncbi.nlm.nih.gov/genomes/all/GCF/009/911/675/GCF_009911675.1_ASM991167v1			2		TRUE	TRUE
GCF_009911695.1	PRJNA224116	SAMN09901030	QWKK00000000.1	na	2304571	2304571	Enterorhabdus sp. P55	strain=P55		latest	Contig	Major	Full	2020-01-21	ASM991169v1	Chinese Academy of Science	GCA_009911695.1	identical	ftp://ftp.ncbi.nlm.nih.gov/genomes/all/GCF/009/911/695/GCF_009911695.1_ASM991169v1			2		TRUE	TRUE
GCF_009917305.1	PRJNA224116	SAMN09901305	QWLF00000000.1	na	1796620	1796620	Acutalibacter muris	strain=WYJ34-Z31		latest	Contig	Major	Full	2020-01-22	ASM991730v1	Chinese Academy of Science	GCA_009917305.1	identical	ftp://ftp.ncbi.nlm.nih.gov/genomes/all/GCF/009/917/305/GCF_009917305.1_ASM991730v1			2		TRUE	TRUE
GCF_009917325.1	PRJNA224116	SAMN09901303	QWLH00000000.1	na	1496	1496	Clostridioides difficile	strain=J11		latest	Contig	Major	Full	2020-01-22	ASM991732v1	Chinese Academy of Science	GCA_009917325.1	identical	ftp://ftp.ncbi.nlm.nih.gov/genomes/all/GCF/009/917/325/GCF_009917325.1_ASM991732v1			2		TRUE	TRUE
GCF_009917405.1	PRJNA224116	SAMN10053194	QZED00000000.1	representative genome	2320889	2320889	bacterium c-19	strain=c-19		latest	Contig	Major	Full	2020-01-22	ASM991740v1	Chinese Academy of Science	GCA_009917405.1	identical	ftp://ftp.ncbi.nlm.nih.gov/genomes/all/GCF/009/917/405/GCF_009917405.1_ASM991740v1			2		TRUE	TRUE
GCF_009917445.1	PRJNA224116	SAMN10053192	QZEE00000000.1	representative genome	2320886	2320886	bacterium D16-76	strain=D16-76		latest	Contig	Major	Full	2020-01-22	ASM991744v1	Chinese Academy of Science	GCA_009917445.1	identical	ftp://ftp.ncbi.nlm.nih.gov/genomes/all/GCF/009/917/445/GCF_009917445.1_ASM991744v1			2		TRUE	TRUE
GCF_009917455.1	PRJNA224116	SAMN10053189	QZDS00000000.1	representative genome	2320887	2320887	bacterium 1xD8-48	strain=1xD8-48		latest	Contig	Major	Full	2020-01-22	ASM991745v1	Chinese Academy of Science	GCA_009917455.1	identical	ftp://ftp.ncbi.nlm.nih.gov/genomes/all/GCF/009/917/455/GCF_009917455.1_ASM991745v1			2		TRUE	TRUE
GCF_009917485.1	PRJNA224116	SAMN10053188	QZDT00000000.1	representative genome	2320879	2320879	bacterium 1xD42-62	strain=1xD42-62		latest	Contig	Major	Full	2020-01-22	ASM991748v1	Chinese Academy of Science	GCA_009917485.1	identical	ftp://ftp.ncbi.nlm.nih.gov/genomes/all/GCF/009/917/485/GCF_009917485.1_ASM991748v1			2		TRUE	TRUE
GCF_009917505.1	PRJNA224116	SAMN10053185	QZDV00000000.1	representative genome	2320882	2320882	bacterium 1XD42-94	strain=1XD42-94		latest	Contig	Major	Full	2020-01-22	ASM991750v1	Chinese Academy of Science	GCA_009917505.1	identical	ftp://ftp.ncbi.nlm.nih.gov/genomes/all/GCF/009/917/505/GCF_009917505.1_ASM991750v1			2		TRUE	TRUE
GCF_009917545.1	PRJNA224116	SAMN10053183	QZDW00000000.1	representative genome	2320881	2320881	bacterium 1XD42-76	strain=1XD42-76		latest	Contig	Major	Full	2020-01-22	ASM991754v1	Chinese Academy of Science	GCA_009917545.1	identical	ftp://ftp.ncbi.nlm.nih.gov/genomes/all/GCF/009/917/545/GCF_009917545.1_ASM991754v1			2		TRUE	TRUE
GCF_009917555.1	PRJNA224116	SAMN10053181	QZDX00000000.1	representative genome	2320888	2320888	bacterium 1XD21-13	strain=1XD21-13		latest	Contig	Major	Full	2020-01-22	ASM991755v1	Chinese Academy of Science	GCA_009917555.1	identical	ftp://ftp.ncbi.nlm.nih.gov/genomes/all/GCF/009/917/555/GCF_009917555.1_ASM991755v1			2		TRUE	TRUE
GCF_009917565.1	PRJNA224116	SAMN10053175	QZEA00000000.1	na	671266	671266	Enterorhabdus caecimuris	strain=1xD42-21		latest	Contig	Major	Full	2020-01-22	ASM991756v1	Chinese Academy of Science	GCA_009917565.1	identical	ftp://ftp.ncbi.nlm.nih.gov/genomes/all/GCF/009/917/565/GCF_009917565.1_ASM991756v1			2		TRUE	TRUE
GCF_009917615.1	PRJNA224116	SAMN10053179	QZDY00000000.1	representative genome	2320883	2320883	bacterium D16-29	strain=D16-29		latest	Contig	Major	Full	2020-01-22	ASM991761v1	Chinese Academy of Science	GCA_009917615.1	identical	ftp://ftp.ncbi.nlm.nih.gov/genomes/all/GCF/009/917/615/GCF_009917615.1_ASM991761v1			2		TRUE	TRUE
GCF_009917645.1	PRJNA224116	SAMN10053174	QZEB00000000.1	representative genome	2320880	2320880	bacterium 1xD42-11	strain=1xD42-11		latest	Contig	Major	Full	2020-01-22	ASM991764v1	Chinese Academy of Science	GCA_009917645.1	identical	ftp://ftp.ncbi.nlm.nih.gov/genomes/all/GCF/009/917/645/GCF_009917645.1_ASM991764v1			2		TRUE	TRUE
GCF_009927985.1	PRJNA224116	SAMN10053177	QZDZ00000000.1	na	1796610	1796610	Adlercreutzia muris	strain=D2-1X-25		latest	Contig	Major	Full	2020-01-24	ASM992798v1	Chinese Academy of Science	GCA_009927985.1	identical	ftp://ftp.ncbi.nlm.nih.gov/genomes/all/GCF/009/927/985/GCF_009927985.1_ASM992798v1			2		TRUE	TRUE
GCF_009935805.1	PRJNA224116	SAMN09901063	QWEJ00000000.1	na	2304570	2304570	Emergencia sp. 1XD21-50	strain=1XD21-50		latest	Contig	Major	Full	2020-01-27	ASM993580v1	Chinese Academy of Science	GCA_009935805.1	identical	ftp://ftp.ncbi.nlm.nih.gov/genomes/all/GCF/009/935/805/GCF_009935805.1_ASM993580v1			2		TRUE	TRUE
GCF_009935845.1	PRJNA224116	SAMN09901055	QWEK00000000.1	na	2304577	2304577	Pseudoflavonifractor sp. 524-17	strain=524-17		latest	Contig	Major	Full	2020-01-27	ASM993584v1	Chinese Academy of Science	GCA_009935845.1	identical	ftp://ftp.ncbi.nlm.nih.gov/genomes/all/GCF/009/935/845/GCF_009935845.1_ASM993584v1			2		TRUE	TRUE
GCF_009935865.1	PRJNA224116	SAMN09901054	QWEL00000000.1	na	2304575	2304575	Odoribacter sp. Z80	strain=Z80		latest	Contig	Major	Full	2020-01-27	ASM993586v1	Chinese Academy of Science	GCA_009935865.1	identical	ftp://ftp.ncbi.nlm.nih.gov/genomes/all/GCF/009/935/865/GCF_009935865.1_ASM993586v1			2		TRUE	TRUE
GCF_009935875.1	PRJNA224116	SAMN09901052	QWEM00000000.1	na	2304578	2304578	Turicibacter sp. TS3	strain=TS3		latest	Contig	Major	Full	2020-01-27	ASM993587v1	Chinese Academy of Science	GCA_009935875.1	identical	ftp://ftp.ncbi.nlm.nih.gov/genomes/all/GCF/009/935/875/GCF_009935875.1_ASM993587v1			2		TRUE	TRUE
GCF_009936035.1	PRJNA224116	SAMN09901035	QWEO00000000.1	na	2304574	2304574	Neglecta sp. X58	strain=X58		latest	Contig	Major	Full	2020-01-27	ASM993603v1	Chinese Academy of Science	GCA_009936035.1	identical	ftp://ftp.ncbi.nlm.nih.gov/genomes/all/GCF/009/936/035/GCF_009936035.1_ASM993603v1			2		TRUE	TRUE
GCF_009936045.1	PRJNA224116	SAMN09901025	QWEQ00000000.1	na	2304569	2304569	Emergencia sp. 1XD21-10	strain=1XD21-10		latest	Contig	Major	Full	2020-01-27	ASM993604v1	Chinese Academy of Science	GCA_009936045.1	identical	ftp://ftp.ncbi.nlm.nih.gov/genomes/all/GCF/009/936/045/GCF_009936045.1_ASM993604v1			2		TRUE	TRUE
GCF_009936055.1	PRJNA224116	SAMN09901033	QWEP00000000.1	na	2304572	2304572	Neglecta sp. 524-5	strain=524-5		latest	Contig	Major	Full	2020-01-27	ASM993605v1	Chinese Academy of Science	GCA_009936055.1	identical	ftp://ftp.ncbi.nlm.nih.gov/genomes/all/GCF/009/936/055/GCF_009936055.1_ASM993605v1			2		TRUE	TRUE
GCF_009936075.1	PRJNA224116	SAMN09901024	QWER00000000.1	na	2304567	2304567	Anaerotruncus sp. X29	strain=X29		latest	Contig	Major	Full	2020-01-27	ASM993607v1	Chinese Academy of Science	GCA_009936075.1	identical	ftp://ftp.ncbi.nlm.nih.gov/genomes/all/GCF/009/936/075/GCF_009936075.1_ASM993607v1			2		TRUE	TRUE
GCF_009936115.1	PRJNA224116	SAMN09901023	QWES00000000.1	na	2304566	2304566	Anaerotruncus sp. 80	strain=80		latest	Contig	Major	Full	2020-01-27	ASM993611v1	Chinese Academy of Science	GCA_009936115.1	identical	ftp://ftp.ncbi.nlm.nih.gov/genomes/all/GCF/009/936/115/GCF_009936115.1_ASM993611v1			2		TRUE	TRUE
GCF_010066845.1	PRJNA224116	SAMN10053193	QZEH00000000.1	na	57732	57732	Enterococcus asini	strain=J3		latest	Contig	Major	Full	2020-01-31	ASM1006684v1	Chinese Academy of Science	GCA_010066845.1	identical	ftp://ftp.ncbi.nlm.nih.gov/genomes/all/GCF/010/066/845/GCF_010066845.1_ASM1006684v1			2		TRUE	TRUE
GCF_010066855.1	PRJNA224116	SAMN09901302	QWLI00000000.1	na	1351	1351	Enterococcus faecalis	strain=1XD8-13		latest	Contig	Major	Full	2020-01-31	ASM1006685v1	Chinese Academy of Science	GCA_010066855.1	identical	ftp://ftp.ncbi.nlm.nih.gov/genomes/all/GCF/010/066/855/GCF_010066855.1_ASM1006685v1			2		TRUE	TRUE
GCF_010206135.1	PRJNA224116	SAMN12158250	VIQQ00000000.1	na	562	562	Escherichia coli	strain=Mt1B1		latest	Contig	Major	Full	2020-02-05	ASM1020613v1	Bioaster	GCA_010206135.1	identical	ftp://ftp.ncbi.nlm.nih.gov/genomes/all/GCF/010/206/135/GCF_010206135.1_ASM1020613v1			2		TRUE	TRUE
GCF_010206155.1	PRJNA224116	SAMN12158239	VIQR00000000.1	na	69824	69824	[Clostridium] cocleatum	strain=I50		latest	Contig	Major	Full	2020-02-05	ASM1020615v1	Bioaster	GCA_010206155.1	identical	ftp://ftp.ncbi.nlm.nih.gov/genomes/all/GCF/010/206/155/GCF_010206155.1_ASM1020615v1		assembly from type material	2		TRUE	TRUE
GCF_010206185.1	PRJNA224116	SAMN12158240	VIQS00000000.1	na	1531	1531	[Clostridium] clostridioforme	strain=YL32		latest	Contig	Major	Full	2020-02-05	ASM1020618v1	Bioaster	GCA_010206185.1	identical	ftp://ftp.ncbi.nlm.nih.gov/genomes/all/GCF/010/206/185/GCF_010206185.1_ASM1020618v1			2		TRUE	TRUE
GCF_010206195.1	PRJNA224116	SAMN12158249	VIQT00000000.1	na	169435	169435	Anaerotruncus colihominis	strain=JM4-15		latest	Contig	Major	Full	2020-02-05	ASM1020619v1	Bioaster	GCA_010206195.1	identical	ftp://ftp.ncbi.nlm.nih.gov/genomes/all/GCF/010/206/195/GCF_010206195.1_ASM1020619v1			2		TRUE	TRUE
GCF_010206225.1	PRJNA224116	SAMN12158245	VIQU00000000.1	na	1235799	1235799	Lachnospiraceae bacterium MD308	strain=MD308		latest	Contig	Major	Full	2020-02-05	ASM1020622v1	Bioaster	GCA_010206225.1	identical	ftp://ftp.ncbi.nlm.nih.gov/genomes/all/GCF/010/206/225/GCF_010206225.1_ASM1020622v1			2		TRUE	TRUE
GCF_010206235.1	PRJNA224116	SAMN12158238	VIQW00000000.1	na	328812	328812	Parabacteroides goldsteinii	strain=WAL12034		latest	Contig	Major	Full	2020-02-05	ASM1020623v1	Bioaster	GCA_010206235.1	identical	ftp://ftp.ncbi.nlm.nih.gov/genomes/all/GCF/010/206/235/GCF_010206235.1_ASM1020623v1		assembly from type material	2		TRUE	TRUE
GCF_010206265.1	PRJNA224116	SAMN12158244	VIQV00000000.1	na	2592090	2592090	Lachnospiraceae bacterium MD329	strain=MD329		latest	Contig	Major	Full	2020-02-05	ASM1020626v1	Bioaster	GCA_010206265.1	identical	ftp://ftp.ncbi.nlm.nih.gov/genomes/all/GCF/010/206/265/GCF_010206265.1_ASM1020626v1			2		TRUE	TRUE
GCF_010206285.1	PRJNA224116	SAMN12158248	VIQX00000000.1	na	1598	1598	Lactobacillus reuteri	strain=I49		latest	Contig	Major	Full	2020-02-05	ASM1020628v1	Bioaster	GCA_010206285.1	identical	ftp://ftp.ncbi.nlm.nih.gov/genomes/all/GCF/010/206/285/GCF_010206285.1_ASM1020628v1			2		TRUE	TRUE
GCF_010206295.1	PRJNA224116	SAMN12158246	VIQZ00000000.1	na	33959	33959	Lactobacillus johnsonii	strain=NCC533		latest	Contig	Major	Full	2020-02-05	ASM1020629v1	Bioaster	GCA_010206295.1	identical	ftp://ftp.ncbi.nlm.nih.gov/genomes/all/GCF/010/206/295/GCF_010206295.1_ASM1020629v1			2		TRUE	TRUE
GCF_010206315.1	PRJNA224116	SAMN12158247	VIQY00000000.1	na	1622	1622	Lactobacillus murinus	strain=313		latest	Contig	Major	Full	2020-02-05	ASM1020631v1	Bioaster	GCA_010206315.1	identical	ftp://ftp.ncbi.nlm.nih.gov/genomes/all/GCF/010/206/315/GCF_010206315.1_ASM1020631v1		assembly from type material	2		TRUE	TRUE
GCF_010206345.1	PRJNA224116	SAMN12158241	VIRC00000000.1	na	97138	97138	Clostridium sp. ASF356	strain=ASF356		latest	Contig	Major	Full	2020-02-05	ASM1020634v1	Bioaster	GCA_010206345.1	identical	ftp://ftp.ncbi.nlm.nih.gov/genomes/all/GCF/010/206/345/GCF_010206345.1_ASM1020634v1			2		TRUE	TRUE
GCF_010206365.1	PRJNA224116	SAMN12158243	VIRA00000000.1	na	1235793	1235793	Lachnospiraceae bacterium MD335	strain=MD335		latest	Contig	Major	Full	2020-02-05	ASM1020636v1	Bioaster	GCA_010206365.1	identical	ftp://ftp.ncbi.nlm.nih.gov/genomes/all/GCF/010/206/365/GCF_010206365.1_ASM1020636v1			2		TRUE	TRUE
GCF_010206385.1	PRJNA224116	SAMN12158236	VIRE00000000.1	representative genome	85831	85831	Bacteroides acidifaciens	strain=A40		latest	Contig	Major	Full	2020-02-05	ASM1020638v1	Bioaster	GCA_010206385.1	identical	ftp://ftp.ncbi.nlm.nih.gov/genomes/all/GCF/010/206/385/GCF_010206385.1_ASM1020638v1		assembly from type material	2		TRUE	TRUE
GCF_010206415.1	PRJNA224116	SAMN12158237	VIRD00000000.1	na	1796613	1796613	Bacteroides caecimuris	strain=I48		latest	Contig	Major	Full	2020-02-05	ASM1020641v1	Bioaster	GCA_010206415.1	identical	ftp://ftp.ncbi.nlm.nih.gov/genomes/all/GCF/010/206/415/GCF_010206415.1_ASM1020641v1		assembly from type material	2		TRUE	TRUE
GCF_010208005.1	PRJNA224116	SAMN12158242	VIRB00000000.1	na	2044587	2044587	Schaedlerella arabinosiphila	strain=ASF 502		latest	Scaffold	Major	Full	2020-02-05	ASM1020800v1	Bioaster	GCA_010208005.1	identical	ftp://ftp.ncbi.nlm.nih.gov/genomes/all/GCF/010/208/005/GCF_010208005.1_ASM1020800v1			2		TRUE	TRUE
GCF_010580865.1	PRJNA224116	SAMN11618735	VKBT00000000.1	na	1622	1622	Lactobacillus murinus	strain=VM2V2		latest	Contig	Major	Full	2020-02-13	ASM1058086v1	University of Alabama at Birmingham	GCA_010580865.1	identical	ftp://ftp.ncbi.nlm.nih.gov/genomes/all/GCF/010/580/865/GCF_010580865.1_ASM1058086v1			2		TRUE	TRUE
GCF_010580875.1	PRJNA224116	SAMN11618736	VKBS00000000.1	na	1622	1622	Lactobacillus murinus	strain=VM2V3		latest	Contig	Major	Full	2020-02-13	ASM1058087v1	University of Alabama at Birmingham	GCA_010580875.1	identical	ftp://ftp.ncbi.nlm.nih.gov/genomes/all/GCF/010/580/875/GCF_010580875.1_ASM1058087v1			2		TRUE	TRUE
GCF_010580885.1	PRJNA224116	SAMN11618732	VKBW00000000.1	na	1622	1622	Lactobacillus murinus	strain=VM1V2		latest	Contig	Major	Full	2020-02-13	ASM1058088v1	University of Alabama at Birmingham	GCA_010580885.1	identical	ftp://ftp.ncbi.nlm.nih.gov/genomes/all/GCF/010/580/885/GCF_010580885.1_ASM1058088v1			2		TRUE	TRUE
GCF_010580895.1	PRJNA224116	SAMN11618734	VKBU00000000.1	na	1622	1622	Lactobacillus murinus	strain=VM2F3		latest	Contig	Major	Full	2020-02-13	ASM1058089v1	University of Alabama at Birmingham	GCA_010580895.1	identical	ftp://ftp.ncbi.nlm.nih.gov/genomes/all/GCF/010/580/895/GCF_010580895.1_ASM1058089v1			2		TRUE	TRUE
GCF_010580905.1	PRJNA224116	SAMN11618733	VKBV00000000.1	na	1622	1622	Lactobacillus murinus	strain=VM1V3		latest	Contig	Major	Full	2020-02-13	ASM1058090v1	University of Alabama at Birmingham	GCA_010580905.1	identical	ftp://ftp.ncbi.nlm.nih.gov/genomes/all/GCF/010/580/905/GCF_010580905.1_ASM1058090v1			2		TRUE	TRUE
GCF_010580965.1	PRJNA224116	SAMN11618728	VKCA00000000.1	na	1622	1622	Lactobacillus murinus	strain=VM1F1		latest	Contig	Major	Full	2020-02-13	ASM1058096v1	University of Alabama at Birmingham	GCA_010580965.1	identical	ftp://ftp.ncbi.nlm.nih.gov/genomes/all/GCF/010/580/965/GCF_010580965.1_ASM1058096v1			2		TRUE	TRUE
GCF_010580985.1	PRJNA224116	SAMN11618727	VKCB00000000.1	na	1622	1622	Lactobacillus murinus	strain=SM2V2		latest	Contig	Major	Full	2020-02-13	ASM1058098v1	University of Alabama at Birmingham	GCA_010580985.1	identical	ftp://ftp.ncbi.nlm.nih.gov/genomes/all/GCF/010/580/985/GCF_010580985.1_ASM1058098v1			2		TRUE	TRUE
GCF_010580995.1	PRJNA224116	SAMN11618730	VKBY00000000.1	na	1622	1622	Lactobacillus murinus	strain=VM1F3		latest	Contig	Major	Full	2020-02-13	ASM1058099v1	University of Alabama at Birmingham	GCA_010580995.1	identical	ftp://ftp.ncbi.nlm.nih.gov/genomes/all/GCF/010/580/995/GCF_010580995.1_ASM1058099v1			2		TRUE	TRUE
GCF_010581005.1	PRJNA224116	SAMN11618731	VKBX00000000.1	na	1622	1622	Lactobacillus murinus	strain=VM1V1		latest	Contig	Major	Full	2020-02-13	ASM1058100v1	University of Alabama at Birmingham	GCA_010581005.1	identical	ftp://ftp.ncbi.nlm.nih.gov/genomes/all/GCF/010/581/005/GCF_010581005.1_ASM1058100v1			2		TRUE	TRUE
GCF_010581015.1	PRJNA224116	SAMN11618726	VKCC00000000.1	na	1622	1622	Lactobacillus murinus	strain=SM2V1		latest	Contig	Major	Full	2020-02-13	ASM1058101v1	University of Alabama at Birmingham	GCA_010581015.1	identical	ftp://ftp.ncbi.nlm.nih.gov/genomes/all/GCF/010/581/015/GCF_010581015.1_ASM1058101v1			2		TRUE	TRUE
GCF_010581065.1	PRJNA224116	SAMN11618725	VKCD00000000.1	na	1622	1622	Lactobacillus murinus	strain=SM2F2		latest	Contig	Major	Full	2020-02-13	ASM1058106v1	University of Alabama at Birmingham	GCA_010581065.1	identical	ftp://ftp.ncbi.nlm.nih.gov/genomes/all/GCF/010/581/065/GCF_010581065.1_ASM1058106v1			2		TRUE	TRUE
GCF_010581085.1	PRJNA224116	SAMN11618723	VKCF00000000.1	na	1622	1622	Lactobacillus murinus	strain=SM1F1		latest	Contig	Major	Full	2020-02-13	ASM1058108v1	University of Alabama at Birmingham	GCA_010581085.1	identical	ftp://ftp.ncbi.nlm.nih.gov/genomes/all/GCF/010/581/085/GCF_010581085.1_ASM1058108v1			2		TRUE	TRUE
GCF_010581105.1	PRJNA224116	SAMN11618722	VKCG00000000.1	na	1622	1622	Lactobacillus murinus	strain=3V2P2		latest	Contig	Major	Full	2020-02-13	ASM1058110v1	University of Alabama at Birmingham	GCA_010581105.1	identical	ftp://ftp.ncbi.nlm.nih.gov/genomes/all/GCF/010/581/105/GCF_010581105.1_ASM1058110v1			2		TRUE	TRUE
GCF_010581115.1	PRJNA224116	SAMN11618724	VKCE00000000.1	na	1622	1622	Lactobacillus murinus	strain=SM1F2		latest	Contig	Major	Full	2020-02-13	ASM1058111v1	University of Alabama at Birmingham	GCA_010581115.1	identical	ftp://ftp.ncbi.nlm.nih.gov/genomes/all/GCF/010/581/115/GCF_010581115.1_ASM1058111v1			2		TRUE	TRUE
GCF_010581125.1	PRJNA224116	SAMN11618721	VKCH00000000.1	na	1622	1622	Lactobacillus murinus	strain=3V1P2		latest	Contig	Major	Full	2020-02-13	ASM1058112v1	University of Alabama at Birmingham	GCA_010581125.1	identical	ftp://ftp.ncbi.nlm.nih.gov/genomes/all/GCF/010/581/125/GCF_010581125.1_ASM1058112v1			2		TRUE	TRUE
GCF_010581165.1	PRJNA224116	SAMN11618720	VKCI00000000.1	na	1622	1622	Lactobacillus murinus	strain=3V1P1		latest	Contig	Major	Full	2020-02-13	ASM1058116v1	University of Alabama at Birmingham	GCA_010581165.1	identical	ftp://ftp.ncbi.nlm.nih.gov/genomes/all/GCF/010/581/165/GCF_010581165.1_ASM1058116v1			2		TRUE	TRUE
GCF_010581185.1	PRJNA224116	SAMN11618719	VKCJ00000000.1	na	1622	1622	Lactobacillus murinus	strain=3S2P1		latest	Contig	Major	Full	2020-02-13	ASM1058118v1	University of Alabama at Birmingham	GCA_010581185.1	identical	ftp://ftp.ncbi.nlm.nih.gov/genomes/all/GCF/010/581/185/GCF_010581185.1_ASM1058118v1			2		TRUE	TRUE
GCF_010581195.1	PRJNA224116	SAMN11618718	VKCK00000000.1	na	1622	1622	Lactobacillus murinus	strain=2V1P2		latest	Contig	Major	Full	2020-02-13	ASM1058119v1	University of Alabama at Birmingham	GCA_010581195.1	identical	ftp://ftp.ncbi.nlm.nih.gov/genomes/all/GCF/010/581/195/GCF_010581195.1_ASM1058119v1			2		TRUE	TRUE
GCF_010581215.1	PRJNA224116	SAMN11618716	VKCM00000000.1	na	1622	1622	Lactobacillus murinus	strain=2S2P1		latest	Contig	Major	Full	2020-02-13	ASM1058121v1	University of Alabama at Birmingham	GCA_010581215.1	identical	ftp://ftp.ncbi.nlm.nih.gov/genomes/all/GCF/010/581/215/GCF_010581215.1_ASM1058121v1			2		TRUE	TRUE
GCF_010581225.1	PRJNA224116	SAMN11618717	VKCL00000000.1	na	1622	1622	Lactobacillus murinus	strain=2V1P1		latest	Contig	Major	Full	2020-02-13	ASM1058122v1	University of Alabama at Birmingham	GCA_010581225.1	identical	ftp://ftp.ncbi.nlm.nih.gov/genomes/all/GCF/010/581/225/GCF_010581225.1_ASM1058122v1			2		TRUE	TRUE
GCF_010581265.1	PRJNA224116	SAMN11618715	VKCN00000000.1	na	1622	1622	Lactobacillus murinus	strain=1V2P2		latest	Contig	Major	Full	2020-02-13	ASM1058126v1	University of Alabama at Birmingham	GCA_010581265.1	identical	ftp://ftp.ncbi.nlm.nih.gov/genomes/all/GCF/010/581/265/GCF_010581265.1_ASM1058126v1			2		TRUE	TRUE
GCF_010581285.1	PRJNA224116	SAMN11618714	VKCO00000000.1	na	1622	1622	Lactobacillus murinus	strain=1V1P2		latest	Contig	Major	Full	2020-02-13	ASM1058128v1	University of Alabama at Birmingham	GCA_010581285.1	identical	ftp://ftp.ncbi.nlm.nih.gov/genomes/all/GCF/010/581/285/GCF_010581285.1_ASM1058128v1			2		TRUE	TRUE
GCF_010581295.1	PRJNA224116	SAMN11618712	VKCQ00000000.1	na	1622	1622	Lactobacillus murinus	strain=1S2P1		latest	Contig	Major	Full	2020-02-13	ASM1058129v1	University of Alabama at Birmingham	GCA_010581295.1	identical	ftp://ftp.ncbi.nlm.nih.gov/genomes/all/GCF/010/581/295/GCF_010581295.1_ASM1058129v1			2		TRUE	TRUE
GCF_010581305.1	PRJNA224116	SAMN11618713	VKCP00000000.1	na	1622	1622	Lactobacillus murinus	strain=1V1P1		latest	Contig	Major	Full	2020-02-13	ASM1058130v1	University of Alabama at Birmingham	GCA_010581305.1	identical	ftp://ftp.ncbi.nlm.nih.gov/genomes/all/GCF/010/581/305/GCF_010581305.1_ASM1058130v1			2		TRUE	TRUE
GCF_010586905.1	PRJNA224116	SAMN11618739		na	1622	1622	Lactobacillus murinus	strain=V10		latest	Complete Genome	Major	Full	2020-02-14	ASM1058690v1	University of Alabama at Birmingham	GCA_010586905.1	identical	ftp://ftp.ncbi.nlm.nih.gov/genomes/all/GCF/010/586/905/GCF_010586905.1_ASM1058690v1			2		TRUE	TRUE
GCF_010586925.1	PRJNA224116	SAMN11618738		na	33959	33959	Lactobacillus johnsonii	strain=G2A		latest	Complete Genome	Major	Full	2020-02-14	ASM1058692v1	University of Alabama at Birmingham	GCA_010586925.1	identical	ftp://ftp.ncbi.nlm.nih.gov/genomes/all/GCF/010/586/925/GCF_010586925.1_ASM1058692v1			2		TRUE	TRUE
GCF_010587025.1	PRJNA224116	SAMN11618741		na	1906744	1906744	Rodentibacter heylii	strain=G1		latest	Complete Genome	Major	Full	2020-02-14	ASM1058702v1	University of Alabama at Birmingham	GCA_010587025.1	identical	ftp://ftp.ncbi.nlm.nih.gov/genomes/all/GCF/010/587/025/GCF_010587025.1_ASM1058702v1			2		TRUE	TRUE
GCF_010745745.1	PRJNA224116	SAMN11618729	VKBZ00000000.1	na	1622	1622	Lactobacillus murinus	strain=VM1F2		latest	Contig	Major	Full	2020-02-18	ASM1074574v1	University of Alabama at Birmingham	GCA_010745745.1	identical	ftp://ftp.ncbi.nlm.nih.gov/genomes/all/GCF/010/745/745/GCF_010745745.1_ASM1074574v1			2		TRUE	TRUE
GCF_900119415.1	PRJNA224116	SAMEA4546733	FPJN00000000.1	na	1331258	1331258	Bordetella pseudohinzii		BH370	latest	Contig	Major	Full	2017-02-16	ASM90011941v1	Tropical Infectious Diseases Research and Education Centre	GCA_900119415.1	identical	ftp://ftp.ncbi.nlm.nih.gov/genomes/all/GCF/900/119/415/GCF_900119415.1_ASM90011941v1			2		TRUE	TRUE
GCF_900184885.1	PRJNA224116	SAMEA104102609	FXZL00000000.1	na	239935	239935	Akkermansia muciniphila		MOUSE_M89_JASPER.fasta	latest	Scaffold	Major	Full	2017-07-29	MOUSE_M89_JASPER.fasta	WAGENINGEN UNIVERSITY, LABORATORY OF SYSTEMS AND SYNTHETIC BIOLOGY.	GCA_900184885.1	identical	ftp://ftp.ncbi.nlm.nih.gov/genomes/all/GCF/900/184/885/GCF_900184885.1_MOUSE_M89_JASPER.fasta			2		TRUE	TRUE
GCF_900184965.1	PRJNA224116	SAMEA104102608	FXYA00000000.1	na	239935	239935	Akkermansia muciniphila		Mouse_2_MG.fasta	latest	Scaffold	Major	Full	2017-07-29	Mouse_2_MG.fasta	WAGENINGEN UNIVERSITY, LABORATORY OF SYSTEMS AND SYNTHETIC BIOLOGY.	GCA_900184965.1	identical	ftp://ftp.ncbi.nlm.nih.gov/genomes/all/GCF/900/184/965/GCF_900184965.1_Mouse_2_MG.fasta			2		TRUE	TRUE
GCF_900184985.1	PRJNA224116	SAMEA104102607	FXYC00000000.1	na	239935	239935	Akkermansia muciniphila		Mouse_1_89.fasta	latest	Contig	Major	Full	2017-07-29	Mouse_1_89.fasta	WAGENINGEN UNIVERSITY, LABORATORY OF SYSTEMS AND SYNTHETIC BIOLOGY.	GCA_900184985.1	identical	ftp://ftp.ncbi.nlm.nih.gov/genomes/all/GCF/900/184/985/GCF_900184985.1_Mouse_1_89.fasta			2		TRUE	TRUE
GCF_900199625.1	PRJNA224116	SAMEA104165075	UEYM00000000.1	na	562	562	Escherichia coli	strain=MEc1		latest	Contig	Major	Full	2018-07-08	MEc1	INSTITUT PASTEUR	GCA_900199625.1	identical	ftp://ftp.ncbi.nlm.nih.gov/genomes/all/GCF/900/199/625/GCF_900199625.1_MEc1			2		TRUE	TRUE
GCF_900248245.1	PRJNA224116	SAMEA3725555	OFSM00000000.1	representative genome	879566	879566	Acetatifactor muris		GP69	latest	Contig	Major	Full	2018-01-18	Amuris69	TUM	GCA_900248245.1	identical	ftp://ftp.ncbi.nlm.nih.gov/genomes/all/GCF/900/248/245/GCF_900248245.1_Amuris69			2		TRUE	TRUE
GCF_900461125.1	PRJNA224116	SAMEA44522668	UFVT00000000.1	representative genome	1532	1532	Blautia coccoides	strain=NCTC11035		latest	Contig	Major	Full	2018-08-08	49699_D02	SC	GCA_900461125.1	identical	ftp://ftp.ncbi.nlm.nih.gov/genomes/all/GCF/900/461/125/GCF_900461125.1_49699_D02		assembly from type material	2		TRUE	TRUE
GCF_900475295.1	PRJNA224116	SAMEA3696439		na	40041	1336	Streptococcus equi subsp. zooepidemicus	strain=NCTC6176		latest	Complete Genome	Major	Full	2018-06-17	43188_D01	SC	GCA_900475295.1	identical	ftp://ftp.ncbi.nlm.nih.gov/genomes/all/GCF/900/475/295/GCF_900475295.1_43188_D01			2		TRUE	TRUE
GCF_900637565.1	PRJNA224116	SAMEA4504045		na	35755	35755	Corynebacterium kutscheri	strain=NCTC949		latest	Complete Genome	Major	Full	2018-12-20	51470_B02	SC	GCA_900637565.1	identical	ftp://ftp.ncbi.nlm.nih.gov/genomes/all/GCF/900/637/565/GCF_900637565.1_51470_B02			2		TRUE	TRUE
GCF_900637605.1	PRJNA224116	SAMEA4530649		na	35755	35755	Corynebacterium kutscheri	strain=NCTC11138		latest	Complete Genome	Major	Full	2018-12-20	52121_H02	SC	GCA_900637605.1	identical	ftp://ftp.ncbi.nlm.nih.gov/genomes/all/GCF/900/637/605/GCF_900637605.1_52121_H02		assembly from type material	2		TRUE	TRUE
GCF_900637805.1	PRJNA224116	SAMEA26398918		na	758	758	Rodentibacter pneumotropicus	strain=NCTC8284		latest	Complete Genome	Major	Full	2018-12-20	52592_E01	SC	GCA_900637805.1	identical	ftp://ftp.ncbi.nlm.nih.gov/genomes/all/GCF/900/637/805/GCF_900637805.1_52592_E01			2		TRUE	TRUE
GCF_900660485.1	PRJNA224116	SAMEA4412700		representative genome	2120	2120	Mycoplasma neurolyticum	strain=NCTC10166		latest	Complete Genome	Major	Full	2019-01-29	50648_E01-3	SC	GCA_900660485.1	identical	ftp://ftp.ncbi.nlm.nih.gov/genomes/all/GCF/900/660/485/GCF_900660485.1_50648_E01-3		assembly from type material	2		TRUE	TRUE
GCF_900660725.1	PRJNA224116	SAMEA104224794		representative genome	2094	2094	Mycoplasma arginini	strain=NCTC10129		latest	Complete Genome	Major	Full	2019-01-29	57792_D01-3	SC	GCA_900660725.1	identical	ftp://ftp.ncbi.nlm.nih.gov/genomes/all/GCF/900/660/725/GCF_900660725.1_57792_D01-3		assembly from type material	2		TRUE	TRUE
ERR1211980	PRJEB10572	SAMEA3725512			1775266		Ruminococcaceae bacterium DSM 27579																Ruminococcaceae bacterium	TRUE	TRUE	miBC
ERR1212009	PRJEB10572	SAMEA3725542			169435		Anaerotruncus colihominis																Anaerotruncus colihominis	TRUE	TRUE	miBC
ERR1212013	PRJEB10572	SAMEA3725545			1522		[Clostridium] innocuum																[Clostridium] innocuum	TRUE	TRUE	miBC
ERR1212018	PRJEB10572	SAMEA3725549			821		Bacteroides vulgatus																Bacteroides vulgatus	TRUE	TRUE	miBC
ERR1212019	PRJEB10572	SAMEA3725550			1540		Clostridioides mangenotii																Clostridioides mangenotii	TRUE	TRUE	miBC
ERR1212022	PRJEB10572	SAMEA3725553			932217		Anaerosalibacter bizertensis																Anaerosalibacter bizertensis	TRUE	TRUE	miBC
ERR1212027	PRJEB10572	SAMEA3725557			1386		Bacillus																Bacillus	TRUE	TRUE	miBC
ERR1211999	PRJEB10572	SAMEA3725533			1288		Staphylococcus xylosus																Staphylococcus xylosus	TRUE	TRUE	miBC
ERR1212003	PRJEB10572	SAMEA3725537			1490		Paraclostridium bifermentans																Paraclostridium bifermentans	TRUE	TRUE	miBC
ERR1212004	PRJEB10572	SAMEA3725538			508451		Lactobacillus taiwanensis																Lactobacillus taiwanensis	TRUE	TRUE	miBC
ERR1212010	PRJEB10572	SAMEA3725516			1775271		Erysipelotrichaceae bacterium DSM 29481																Erysipelotrichaceae bacterium	TRUE	TRUE	miBC
ERR1212017	PRJEB10572	SAMEA3725548			584		Proteus mirabilis																Proteus mirabilis	TRUE	TRUE	miBC
ERR1212020	PRJEB10572	SAMEA3725551			36841		Terrisporobacter glycolicus																Terrisporobacter glycolicus	TRUE	TRUE	miBC
ERR1212023	PRJEB10572	SAMEA3725523			671267		Bacteroides sartorii																Bacteroides sartorii	TRUE	TRUE	miBC
ERR1212028	PRJEB10572	SAMEA3725558			1485		Clostridium																Clostridium	TRUE	TRUE	miBC
ERR1212030	PRJEB10572	SAMEA3725560			69824		[Clostridium] cocleatum																[Clostridium] cocleatum	TRUE	TRUE	miBC
ERR1211981	PRJEB10572	SAMEA3725525			1337051		Murimonas intestini																Murimonas intestini	TRUE	TRUE	miBC
ERR1211988	PRJEB10572	SAMEA3725513			1796636		Frisingicoccus caecimuris																Frisingicoccus caecimuris	TRUE	TRUE	miBC
ERR1212012	PRJEB10572	SAMEA3725544			1532		Blautia coccoides																Blautia coccoides	TRUE	TRUE	miBC
ERR1212026	PRJEB10572	SAMEA3725556			1505		Paeniclostridium sordellii																Paeniclostridium sordellii	TRUE	TRUE	miBC
ERR1211991	PRJEB10572	SAMEA3725528			823		Parabacteroides distasonis																Parabacteroides distasonis	TRUE	TRUE	miBC
ERR1211996	PRJEB10572	SAMEA3725521			747656		Streptococcus danieliae																Streptococcus danieliae	TRUE	TRUE	miBC
ERR1212000	PRJEB10572	SAMEA3725534			1353		Enterococcus gallinarum																Enterococcus gallinarum	TRUE	TRUE	miBC
ERR1212029	PRJEB10572	SAMEA3725559			1494		Clostridium cochlearium																Clostridium cochlearium	TRUE	TRUE	miBC
ERR1212031	PRJEB10572	SAMEA3725561			947835		Lactobacillus rodentium																Lactobacillus rodentium	TRUE	TRUE	miBC
ERR1211987	PRJEB10572	SAMEA3725526			228574		Paenibacillus lactis																Paenibacillus lactis	TRUE	TRUE	miBC
ERR1211989	PRJEB10572	SAMEA3725510			1796615		Blautia caecimuris																Blautia caecimuris	TRUE	TRUE	miBC
ERR1211992	PRJEB10572	SAMEA3725509			1796610		Adlercreutzia muris																Adlercreutzia muris	TRUE	TRUE	miBC
ERR1211993	PRJEB10572	SAMEA3725515			1775272		Clostridiaceae bacterium DSM 28593																Clostridiaceae bacterium	TRUE	TRUE	miBC
ERR1212001	PRJEB10572	SAMEA3725535			85831		Bacteroides acidifaciens																Bacteroides acidifaciens	TRUE	TRUE	miBC
ERR1212015	PRJEB10572	SAMEA3725522			239759		Alistipes																Alistipes	TRUE	TRUE	miBC
ERR1211986	PRJEB10572	SAMEA3725517			1775270		Erysipelotrichaceae bacterium DSM 29487																Erysipelotrichaceae bacterium	TRUE	TRUE	miBC
ERR1211990	PRJEB10572	SAMEA3725527			131109		Actinomyces bowdenii																Actinomyces bowdenii	TRUE	TRUE	miBC
ERR1212002	PRJEB10572	SAMEA3725536			371601		Bacteroides xylanisolvens																Bacteroides xylanisolvens	TRUE	TRUE	miBC
ERR1212007	PRJEB10572	SAMEA3725519			1796644		Pasteurella caecimuris																Pasteurella caecimuris	TRUE	TRUE	miBC
ERR1212011	PRJEB10572	SAMEA3725543			1512		[Clostridium] symbiosum																[Clostridium] symbiosum	TRUE	TRUE	miBC
ERR1212021	PRJEB10572	SAMEA3725552			1547		Erysipelatoclostridium ramosum																Erysipelatoclostridium ramosum	TRUE	TRUE	miBC
ERR1212032	PRJEB10572	SAMEA3725524			1297617		Intestinimonas butyriciproducens																Intestinimonas butyriciproducens	TRUE	TRUE	miBC
ERR1211982	PRJEB10572	SAMEA3725511			1796618		Cuneatibacter caecimuris																Cuneatibacter caecimuris	TRUE	TRUE	miBC
ERR1211983	PRJEB10572	SAMEA3725518			1796634		Muricomes intestini																Muricomes intestini	TRUE	TRUE	miBC
ERR1211984	PRJEB10572	SAMEA3725514			1796622		Extibacter muris																Extibacter muris	TRUE	TRUE	miBC
ERR1211994	PRJEB10572	SAMEA3725529			208479		Enterocloster bolteae																Enterocloster bolteae	TRUE	TRUE	miBC
ERR1211997	PRJEB10572	SAMEA3725531			562		Escherichia coli																Escherichia coli	TRUE	TRUE	miBC
ERR1212005	PRJEB10572	SAMEA3725539			747645		Parvibacter caecicola																Parvibacter caecicola	TRUE	TRUE	miBC
ERR1212014	PRJEB10572	SAMEA3725546			1509		Clostridium sporogenes																Clostridium sporogenes	TRUE	TRUE	miBC
ERR1212016	PRJEB10572	SAMEA3725547			328812		Parabacteroides goldsteinii																Parabacteroides goldsteinii	TRUE	TRUE	miBC
ERR1212024	PRJEB10572	SAMEA3725554			405946		Oceanobacillus caeni																Oceanobacillus caeni	TRUE	TRUE	miBC
ERR1212006	PRJEB10572	SAMEA3725540			671266		Enterorhabdus caecimuris																Enterorhabdus caecimuris	TRUE	TRUE	miBC
ERR1211985	PRJEB10572	SAMEA3725520			580026		Enterorhabdus mucosicola																Enterorhabdus mucosicola	TRUE	TRUE	miBC
ERR1211995	PRJEB10572	SAMEA3725530			1622		Lactobacillus murinus																Lactobacillus murinus	TRUE	TRUE	miBC
ERR1211998	PRJEB10572	SAMEA3725532			1354		Enterococcus hirae																Enterococcus hirae	TRUE	TRUE	miBC
ERR1212008	PRJEB10572	SAMEA3725541			1710		Cellulosimicrobium cellulans																Cellulosimicrobium cellulans	TRUE	TRUE	miBC
ERR1212025	PRJEB10572	SAMEA3725555			879566		Acetatifactor muris																Acetatifactor muris	TRUE	TRUE	miBC
