# Supplementary material for: Comprehensive mouse microbiota genome catalog reveals major difference to its human counterpart
Source: PLoS Comput Biol. 2022 Mar 8;18(3):e1009947. doi: 10.1371/journal.pcbi.1009947 (PMC8932566; doi:10.1371/journal.pcbi.1009947)
Supplement: S2 Table — The table contains the metagenome samples used for the generation of CMMG. The CMMG_Id corresponds to the SRA read id, except for the samples sequenced by our lab. The table contains information retrieved from NCBI that was available for most of the samples: Name, description, Link to bioproject, collection data, country, and submission center. The column ‘Source’ specifies the organ from which the sample was taken. The column ‘Mouse strain’ indicates the strain specification of the host. If the information was available in any of the metadata. Samples of the cold-adapted microbiota under the bioproject accession PRJNA646351 were sequenced for this study. (XLSM) [file pcbi.1009947.s010.xlsm]

## Sheet: Table_S2_biosamples
Sample	SRA_Run_Id	Name	Sample Title	Description	BioProject	BioProject Title	Source	Country	collection date	INSDC center name	BioSample	Mouse strain
C10	ERR1989816	F_T6_CR_2	Caloric restricted male mouse		PRJEB20796	Metagenomics of caloric restricted mice	Cecum	Switzerland	2015-02-24	University of Geneva	SAMEA104091427	C57BL/6
C11	ERR1989817	F_T6_CR_3	Caloric restricted male mouse		PRJEB20796	Metagenomics of caloric restricted mice	Cecum	Switzerland	2015-02-24	University of Geneva	SAMEA104091428	C57BL/6
C12	ERR1989818	F_T6_CR_4	Caloric restricted male mouse		PRJEB20796	Metagenomics of caloric restricted mice	Cecum	Switzerland	2015-02-24	University of Geneva	SAMEA104091429	C57BL/6
C13	ERR1989819	F_T6_CR_5	Male control mouse at RT and ad libitum food		PRJEB20796	Metagenomics of caloric restricted mice	Cecum	Switzerland	2015-02-24	University of Geneva	SAMEA104091430	C57BL/6
C14	ERR1989820	F_T6_CR_6	Male control mouse at RT and ad libitum food		PRJEB20796	Metagenomics of caloric restricted mice	Cecum	Switzerland	2015-02-24	University of Geneva	SAMEA104091431	C57BL/6
C15	ERR1989821	F_T6_CR_7	Caloric restricted male mouse		PRJEB20796	Metagenomics of caloric restricted mice	Cecum	Switzerland	2015-02-24	University of Geneva	SAMEA104091432	C57BL/6
C16	ERR1989822	F_T6_CR_8	Caloric restricted male mouse		PRJEB20796	Metagenomics of caloric restricted mice	Cecum	Switzerland	2015-02-24	University of Geneva	SAMEA104091433	C57BL/6
C1	ERR1989807	F_T6_AL_1	Male control mouse at RT and ad libitum food		PRJEB20796	Metagenomics of caloric restricted mice	Cecum	Switzerland	2015-02-24	University of Geneva	SAMEA104091418	C57BL/6
C2	ERR1989808	F_T6_AL_2	Male control mouse at RT and ad libitum food		PRJEB20796	Metagenomics of caloric restricted mice	Cecum	Switzerland	2015-02-24	University of Geneva	SAMEA104091419	C57BL/6
C3	ERR1989809	F_T6_AL_3	Male control mouse at RT and ad libitum food		PRJEB20796	Metagenomics of caloric restricted mice	Cecum	Switzerland	2015-02-24	University of Geneva	SAMEA104091420	C57BL/6
C4	ERR1989810	F_T6_AL_4	Male control mouse at RT and ad libitum food		PRJEB20796	Metagenomics of caloric restricted mice	Cecum	Switzerland	2015-02-24	University of Geneva	SAMEA104091421	C57BL/6
C5	ERR1989811	F_T6_AL_5	Male control mouse at RT and ad libitum food		PRJEB20796	Metagenomics of caloric restricted mice	Cecum	Switzerland	2015-02-24	University of Geneva	SAMEA104091422	C57BL/6
C6	ERR1989812	F_T6_AL_6	Male control mouse at RT and ad libitum food		PRJEB20796	Metagenomics of caloric restricted mice	Cecum	Switzerland	2015-02-24	University of Geneva	SAMEA104091423	C57BL/6
C7	ERR1989813	F_T6_AL_7	Caloric restricted male mouse		PRJEB20796	Metagenomics of caloric restricted mice	Cecum	Switzerland	2015-02-24	University of Geneva	SAMEA104091424	C57BL/6
C8	ERR1989814	F_T6_AL_8	Caloric restricted male mouse		PRJEB20796	Metagenomics of caloric restricted mice	Cecum	Switzerland	2015-02-24	University of Geneva	SAMEA104091425	C57BL/6
C9	ERR1989815	F_T6_CR_1	Caloric restricted male mouse		PRJEB20796	Metagenomics of caloric restricted mice	Cecum	Switzerland	2015-02-24	University of Geneva	SAMEA104091426	C57BL/6
CC1	SRR12641940	CC1	Cold exposed male mouse	Cecum sample of Cold exposed male mouse 1	PRJNA646351	Metagenomics of cold exposed mice	Cecum	Switzerland		University of Geneva	SAMN16133327	C57BL/6J
CC2	SRR12506348	CC2	Cold exposed male mouse	Cecum sample of Cold exposed male mouse 2	PRJNA646351	Metagenomics of cold exposed mice	Cecum	Switzerland		University of Geneva	SAMN04201157	C57BL/6J
CC3	SRR12506347	CC3	Cold exposed male mouse	Cecum sample of Cold exposed male mouse 3	PRJNA646351	Metagenomics of cold exposed mice	Cecum	Switzerland		University of Geneva	SAMN04201158	C57BL/6J
CC4	SRR12506346	CC4	Cold exposed male mouse	Cecum sample of Cold exposed male mouse 4	PRJNA646351	Metagenomics of cold exposed mice	Cecum	Switzerland		University of Geneva	SAMN04201159	C57BL/6J
CC5	SRR12506343	CC5	Cold exposed male mouse	Cecum sample of Cold exposed male mouse 5	PRJNA646351	Metagenomics of cold exposed mice	Cecum	Switzerland		University of Geneva	SAMN04201160	C57BL/6J
CC6	SRR12506342	CC6	Cold exposed male mouse	Cecum sample of Cold exposed male mouse 6	PRJNA646351	Metagenomics of cold exposed mice	Cecum	Switzerland		University of Geneva	SAMN04201161	C57BL/6J
CC7	SRR12641939	CC7	Cold exposed male mouse	Cecum sample of Cold exposed male mouse 7	PRJNA646351	Metagenomics of cold exposed mice	Cecum	Switzerland		University of Geneva	SAMN16133328	C57BL/6J
CC8	SRR12641938	CC8	Cold exposed male mouse	Cecum sample of Cold exposed male mouse 8	PRJNA646351	Metagenomics of cold exposed mice	Cecum	Switzerland		University of Geneva	SAMN16133329	C57BL/6J
CR1	SRR12506357	CR1	Male control mouse at RT and ad libitum food	Cecum sample of Male control mouse at RT and ad libitum food 1	PRJNA646351	Metagenomics of cold exposed mice	Cecum	Switzerland		University of Geneva	SAMN04201153	C57BL/6J
CR2	SRR12506356	CR2	Male control mouse at RT and ad libitum food	Cecum sample of Male control mouse at RT and ad libitum food 2	PRJNA646351	Metagenomics of cold exposed mice	Cecum	Switzerland		University of Geneva	SAMN04201154	C57BL/6J
CR4	SRR12506353	CR4	Male control mouse at RT and ad libitum food	Cecum sample of Male control mouse at RT and ad libitum food 4	PRJNA646351	Metagenomics of cold exposed mice	Cecum	Switzerland		University of Geneva	SAMN04201156	C57BL/6J
CR5	SRR12641937	CR5	Male control mouse at RT and ad libitum food	Cecum sample of Male control mouse at RT and ad libitum food 5	PRJNA646351	Metagenomics of cold exposed mice	Cecum	Switzerland		University of Geneva	SAMN16133330	C57BL/6J
CR6	SRR12641936	CR6	Male control mouse at RT and ad libitum food	Cecum sample of Male control mouse at RT and ad libitum food 6	PRJNA646351	Metagenomics of cold exposed mice	Cecum	Switzerland		University of Geneva	SAMN16133331	C57BL/6J
CR7	SRR12641935	CR7	Male control mouse at RT and ad libitum food	Cecum sample of Male control mouse at RT and ad libitum food 7	PRJNA646351	Metagenomics of cold exposed mice	Cecum	Switzerland		University of Geneva	SAMN16133332	C57BL/6J
CR8	SRR12641934	CR8	Male control mouse at RT and ad libitum food	Cecum sample of Male control mouse at RT and ad libitum food 8	PRJNA646351	Metagenomics of cold exposed mice	Cecum	Switzerland		University of Geneva	SAMN16133333	C57BL/6J
ERR1145758	ERR1145758	Total metagenome of luminal content of group HFHS	Total metagenome of luminal content of group HFHS		PRJEB9833	Spatial disturbances in altered mucosal and luminal gut viromes of diet-induced obese mice	Feces			KYUNG HEE UNIVERSITY	SAMEA3675599
ERR1145759	ERR1145759	Total metagenome of mucosal content of group HFHS	Total metagenome of mucosal content of group HFHS		PRJEB9833	Spatial disturbances in altered mucosal and luminal gut viromes of diet-induced obese mice	Feces			KYUNG HEE UNIVERSITY	SAMEA3675600
ERR1562569	ERR1562569	Cecal metagenomic DNA	S1-Mock		PRJEB15095	A DSS colitis mouse model was used to assess the microbial metabolic landscape during inflammation.	Cecum			UNIVERSITY OF TEXAS SOUTHWESTERN	SAMEA4376696	C57BL/6
ERR1562570	ERR1562570	Cecal metagenomic DNA	S2-Mock		PRJEB15095	A DSS colitis mouse model was used to assess the microbial metabolic landscape during inflammation.	Cecum			UNIVERSITY OF TEXAS SOUTHWESTERN	SAMEA4376697	C57BL/6
ERR1562571	ERR1562571	Cecal metagenomic DNA	S3-Mock		PRJEB15095	A DSS colitis mouse model was used to assess the microbial metabolic landscape during inflammation.	Cecum			UNIVERSITY OF TEXAS SOUTHWESTERN	SAMEA4376698	C57BL/6
ERR1562572	ERR1562572	Cecal metagenomic DNA	S4-Mock		PRJEB15095	A DSS colitis mouse model was used to assess the microbial metabolic landscape during inflammation.	Cecum			UNIVERSITY OF TEXAS SOUTHWESTERN	SAMEA4376699	C57BL/6
ERR1562573	ERR1562573	Cecal metagenomic DNA	S5-Mock		PRJEB15095	A DSS colitis mouse model was used to assess the microbial metabolic landscape during inflammation.	Cecum			UNIVERSITY OF TEXAS SOUTHWESTERN	SAMEA4376700	C57BL/6
ERR1562574	ERR1562574	Cecal metagenomic DNA	S6-Mock		PRJEB15095	A DSS colitis mouse model was used to assess the microbial metabolic landscape during inflammation.	Cecum			UNIVERSITY OF TEXAS SOUTHWESTERN	SAMEA4376701	C57BL/6
ERR1562575	ERR1562575	Cecal metagenomic DNA	S7-Tungsten		PRJEB15095	A DSS colitis mouse model was used to assess the microbial metabolic landscape during inflammation.	Cecum			UNIVERSITY OF TEXAS SOUTHWESTERN	SAMEA4376702	C57BL/6
ERR1562576	ERR1562576	Cecal metagenomic DNA	S8-Tungsten		PRJEB15095	A DSS colitis mouse model was used to assess the microbial metabolic landscape during inflammation.	Cecum			UNIVERSITY OF TEXAS SOUTHWESTERN	SAMEA4376703	C57BL/6
ERR1562577	ERR1562577	Cecal metagenomic DNA	S9-Tungsten		PRJEB15095	A DSS colitis mouse model was used to assess the microbial metabolic landscape during inflammation.	Cecum			UNIVERSITY OF TEXAS SOUTHWESTERN	SAMEA4376704	C57BL/6
ERR1562578	ERR1562578	Cecal metagenomic DNA	S10-Tungsten		PRJEB15095	A DSS colitis mouse model was used to assess the microbial metabolic landscape during inflammation.	Cecum			UNIVERSITY OF TEXAS SOUTHWESTERN	SAMEA4376705	C57BL/6
ERR1562579	ERR1562579	Cecal metagenomic DNA	S11-Tungsten		PRJEB15095	A DSS colitis mouse model was used to assess the microbial metabolic landscape during inflammation.	Cecum			UNIVERSITY OF TEXAS SOUTHWESTERN	SAMEA4376706	C57BL/6
ERR1562580	ERR1562580	Cecal metagenomic DNA	S12-Tungsten		PRJEB15095	A DSS colitis mouse model was used to assess the microbial metabolic landscape during inflammation.	Cecum			UNIVERSITY OF TEXAS SOUTHWESTERN	SAMEA4376707	C57BL/6
ERR1562581	ERR1562581	Cecal metagenomic DNA	S13-DSS		PRJEB15095	A DSS colitis mouse model was used to assess the microbial metabolic landscape during inflammation.	Cecum			UNIVERSITY OF TEXAS SOUTHWESTERN	SAMEA4376708	C57BL/6
ERR1562582	ERR1562582	Cecal metagenomic DNA	S14-DSS		PRJEB15095	A DSS colitis mouse model was used to assess the microbial metabolic landscape during inflammation.	Cecum			UNIVERSITY OF TEXAS SOUTHWESTERN	SAMEA4376709	C57BL/6
ERR1562583	ERR1562583	Cecal metagenomic DNA	S15-DSS		PRJEB15095	A DSS colitis mouse model was used to assess the microbial metabolic landscape during inflammation.	Cecum			UNIVERSITY OF TEXAS SOUTHWESTERN	SAMEA4376710	C57BL/6
ERR1562584	ERR1562584	Cecal metagenomic DNA	S16-DSS		PRJEB15095	A DSS colitis mouse model was used to assess the microbial metabolic landscape during inflammation.	Cecum			UNIVERSITY OF TEXAS SOUTHWESTERN	SAMEA4376711	C57BL/6
ERR1562585	ERR1562585	Cecal metagenomic DNA	S17-DSS		PRJEB15095	A DSS colitis mouse model was used to assess the microbial metabolic landscape during inflammation.	Cecum			UNIVERSITY OF TEXAS SOUTHWESTERN	SAMEA4376712	C57BL/6
ERR1562586	ERR1562586	Cecal metagenomic DNA	S18-DSS		PRJEB15095	A DSS colitis mouse model was used to assess the microbial metabolic landscape during inflammation.	Cecum			UNIVERSITY OF TEXAS SOUTHWESTERN	SAMEA4376713	C57BL/6
ERR1562587	ERR1562587	Cecal metagenomic DNA	S19-DSS_Tungsten		PRJEB15095	A DSS colitis mouse model was used to assess the microbial metabolic landscape during inflammation.	Cecum			UNIVERSITY OF TEXAS SOUTHWESTERN	SAMEA4376714	C57BL/6
ERR1562588	ERR1562588	Cecal metagenomic DNA	S20-DSS_Tungsten		PRJEB15095	A DSS colitis mouse model was used to assess the microbial metabolic landscape during inflammation.	Cecum			UNIVERSITY OF TEXAS SOUTHWESTERN	SAMEA4376715	C57BL/6
ERR1562589	ERR1562589	Cecal metagenomic DNA	S21-DSS_Tungsten		PRJEB15095	A DSS colitis mouse model was used to assess the microbial metabolic landscape during inflammation.	Cecum			UNIVERSITY OF TEXAS SOUTHWESTERN	SAMEA4376716	C57BL/6
ERR1562590	ERR1562590	Cecal metagenomic DNA	S22-DSS_Tungsten		PRJEB15095	A DSS colitis mouse model was used to assess the microbial metabolic landscape during inflammation.	Cecum			UNIVERSITY OF TEXAS SOUTHWESTERN	SAMEA4376717	C57BL/6
ERR1562591	ERR1562591	Cecal metagenomic DNA	S23-DSS_Tungsten		PRJEB15095	A DSS colitis mouse model was used to assess the microbial metabolic landscape during inflammation.	Cecum			UNIVERSITY OF TEXAS SOUTHWESTERN	SAMEA4376718	C57BL/6
ERR1562592	ERR1562592	Cecal metagenomic DNA	S24-DSS_Tungsten		PRJEB15095	A DSS colitis mouse model was used to assess the microbial metabolic landscape during inflammation.	Cecum			UNIVERSITY OF TEXAS SOUTHWESTERN	SAMEA4376719	C57BL/6
ERR1725801	ERR1725801	metagenomics	cycHFD0_3		PRJEB17697	Persistent microbiome alterations modulate the rate of post-dieting weight regain				WEIZMANN INSTITUTE OF SCIENCE	SAMEA4542494	C57BL/6
ERR1725804	ERR1725804	metagenomics	cycHFD1_1		PRJEB17697	Persistent microbiome alterations modulate the rate of post-dieting weight regain				WEIZMANN INSTITUTE OF SCIENCE	SAMEA4542497	C57BL/6
ERR1725805	ERR1725805	metagenomics	cycHFD1_2		PRJEB17697	Persistent microbiome alterations modulate the rate of post-dieting weight regain				WEIZMANN INSTITUTE OF SCIENCE	SAMEA4542498	C57BL/6
ERR1725807	ERR1725807	metagenomics	cycHFD1_4		PRJEB17697	Persistent microbiome alterations modulate the rate of post-dieting weight regain				WEIZMANN INSTITUTE OF SCIENCE	SAMEA4542500	C57BL/6
ERR1725818	ERR1725818	metagenomics	HFD0_5		PRJEB17697	Persistent microbiome alterations modulate the rate of post-dieting weight regain				WEIZMANN INSTITUTE OF SCIENCE	SAMEA4542511	C57BL/6
ERR1725833	ERR1725833	metagenomics	NC0_5		PRJEB17697	Persistent microbiome alterations modulate the rate of post-dieting weight regain				WEIZMANN INSTITUTE OF SCIENCE	SAMEA4542526	C57BL/6
ERR1725834	ERR1725834	metagenomics	NC1_1		PRJEB17697	Persistent microbiome alterations modulate the rate of post-dieting weight regain				WEIZMANN INSTITUTE OF SCIENCE	SAMEA4542527	C57BL/6
ERR1725836	ERR1725836	metagenomics	NC1_3		PRJEB17697	Persistent microbiome alterations modulate the rate of post-dieting weight regain				WEIZMANN INSTITUTE OF SCIENCE	SAMEA4542529	C57BL/6
ERR1725837	ERR1725837	metagenomics	NC1_4		PRJEB17697	Persistent microbiome alterations modulate the rate of post-dieting weight regain				WEIZMANN INSTITUTE OF SCIENCE	SAMEA4542530	C57BL/6
ERR1725838	ERR1725838	metagenomics	NC1_5		PRJEB17697	Persistent microbiome alterations modulate the rate of post-dieting weight regain				WEIZMANN INSTITUTE OF SCIENCE	SAMEA4542531	C57BL/6
ERR192252	ERR192252	Gut microbiota of mice in control group	Control		PRJEB3374	Gut microbiota community and functions of mouse exposed to single As, single Fe, and combined As and Fe	Feces	China		Nanjing University, China	SAMEA2039681
ERR192254	ERR192254	Gut microbiota of mice in As group	As		PRJEB3374	Gut microbiota community and functions of mouse exposed to single As, single Fe, and combined As and Fe	Feces	China		Nanjing University, China	SAMEA2039682
ERR192256	ERR192256	Gut microbiota of mice in Fe group	Fe		PRJEB3374	Gut microbiota community and functions of mouse exposed to single As, single Fe, and combined As and Fe	Feces	China		Nanjing University, China	SAMEA2039767
ERR192258	ERR192258	Gut microbiota of mice in As and Fe group	As and Fe		PRJEB3374	Gut microbiota community and functions of mouse exposed to single As, single Fe, and combined As and Fe	Feces	China		Nanjing University, China	SAMEA2039768
ERR2011065	ERR2011065	C_CR_3	1		PRJEB21357	gut mcrobiome research	Feces	USA	2015	Michael Hooker Research Center	SAMEA104128457
ERR2011066	ERR2011066	C_CR_2	2		PRJEB21357	gut mcrobiome research	Feces	USA	2015	Michael Hooker Research Center	SAMEA104128458
ERR2011067	ERR2011067	C_CR_1	3		PRJEB21357	gut mcrobiome research	Feces	USA	2015	Michael Hooker Research Center	SAMEA104128459
ERR2011068	ERR2011068	C_AL_6	4		PRJEB21357	gut mcrobiome research	Feces	USA	2015	Michael Hooker Research Center	SAMEA104128460
ERR2011069	ERR2011069	C_CR_5	5		PRJEB21357	gut mcrobiome research	Feces	USA	2015	Michael Hooker Research Center	SAMEA104128461
ERR2011070	ERR2011070	C_AL_1	6		PRJEB21357	gut mcrobiome research	Feces	USA	2015	Michael Hooker Research Center	SAMEA104128462
ERR2011071	ERR2011071	C_AL_2	7		PRJEB21357	gut mcrobiome research	Feces	USA	2015	Michael Hooker Research Center	SAMEA104128463
ERR2011072	ERR2011072	C_CR_6	8		PRJEB21357	gut mcrobiome research	Feces	USA	2015	Michael Hooker Research Center	SAMEA104128464
ERR2011073	ERR2011073	C_CR_4	9		PRJEB21357	gut mcrobiome research	Feces	USA	2015	Michael Hooker Research Center	SAMEA104128465
ERR2011074	ERR2011074	C_AL_5	10		PRJEB21357	gut mcrobiome research	Feces	USA	2015	Michael Hooker Research Center	SAMEA104128466
ERR2011075	ERR2011075	C_AL_3	11		PRJEB21357	gut mcrobiome research	Feces	USA	2015	Michael Hooker Research Center	SAMEA104128467
ERR2011076	ERR2011076	C_AL_4	12		PRJEB21357	gut mcrobiome research	Feces	USA	2015	Michael Hooker Research Center	SAMEA104128468
ERR2059929	ERR2059929	C_AL_8	MFL1	fecal bacterial metagenome	PRJEB22007	Lysogeny is prevalent and widely distributed in the murin gut microbiota	Feces			KYUNG HEE UNIVERSITY	SAMEA104188564	C57BL/6J
ERR2059930	ERR2059930	Bact_FORTH_LFD_7wk_2	MFL2	fecal bacterial metagenome	PRJEB22007	Lysogeny is prevalent and widely distributed in the murin gut microbiota	Feces			KYUNG HEE UNIVERSITY	SAMEA104188565	C57BL/6J
ERR2059931	ERR2059931	Bact_FORTH_LFD_7wk_3	MFL3	fecal bacterial metagenome	PRJEB22007	Lysogeny is prevalent and widely distributed in the murin gut microbiota	Feces			KYUNG HEE UNIVERSITY	SAMEA104188566	C57BL/6J
ERR2059932	ERR2059932	Bact_FORTH_HFHS_1	MFH1	fecal bacterial metagenome	PRJEB22007	Lysogeny is prevalent and widely distributed in the murin gut microbiota	Feces			KYUNG HEE UNIVERSITY	SAMEA104188567	C57BL/6J
ERR2059933	ERR2059933	Bact_FORTH_HFHS_2	MFH2	fecal bacterial metagenome	PRJEB22007	Lysogeny is prevalent and widely distributed in the murin gut microbiota	Feces			KYUNG HEE UNIVERSITY	SAMEA104188568	C57BL/6J
ERR2059934	ERR2059934	Bact_FORTH_HFHS_3	MFH3	fecal bacterial metagenome	PRJEB22007	Lysogeny is prevalent and widely distributed in the murin gut microbiota	Feces			KYUNG HEE UNIVERSITY	SAMEA104188569	C57BL/6J
ERR2059935	ERR2059935	Bact_FORTH_LFPP_1	MFP1	fecal bacterial metagenome	PRJEB22007	Lysogeny is prevalent and widely distributed in the murin gut microbiota	Feces			KYUNG HEE UNIVERSITY	SAMEA104188570	C57BL/6J
ERR2059936	ERR2059936	Bact_FORTH_LFPP_2	MFP2	fecal bacterial metagenome	PRJEB22007	Lysogeny is prevalent and widely distributed in the murin gut microbiota	Feces			KYUNG HEE UNIVERSITY	SAMEA104188571	C57BL/6J
ERR2059937	ERR2059937	Bact_FORTH_LFPP_3	MFP3	fecal bacterial metagenome	PRJEB22007	Lysogeny is prevalent and widely distributed in the murin gut microbiota	Feces			KYUNG HEE UNIVERSITY	SAMEA104188572	C57BL/6J
ERR2059938	ERR2059938	Bact_FORTH_LFD_16wk_1	MFR1	fecal bacterial metagenome	PRJEB22007	Lysogeny is prevalent and widely distributed in the murin gut microbiota	Feces			KYUNG HEE UNIVERSITY	SAMEA104188573	C57BL/6J
ERR2059939	ERR2059939	Bact_FORTH_LFD_16wk_2	MFR2	fecal bacterial metagenome	PRJEB22007	Lysogeny is prevalent and widely distributed in the murin gut microbiota	Feces			KYUNG HEE UNIVERSITY	SAMEA104188574	C57BL/6J
ERR2059940	ERR2059940	Bact_FORTH_LFD_16wk_3	MFR3	fecal bacterial metagenome	PRJEB22007	Lysogeny is prevalent and widely distributed in the murin gut microbiota	Feces			KYUNG HEE UNIVERSITY	SAMEA104188575	C57BL/6J
ERR2059941	ERR2059941	Bact_BACK_LFD_7wk_1	MRL1	fecal bacterial metagenome	PRJEB22007	Lysogeny is prevalent and widely distributed in the murin gut microbiota	Feces			KYUNG HEE UNIVERSITY	SAMEA104188576	C57BL/6J
ERR2059942	ERR2059942	Bact_BACK_LFD_7wk_2	MRL2	fecal bacterial metagenome	PRJEB22007	Lysogeny is prevalent and widely distributed in the murin gut microbiota	Feces			KYUNG HEE UNIVERSITY	SAMEA104188577	C57BL/6J
ERR2059943	ERR2059943	Bact_BACK_LFD_7wk_3	MRL3	fecal bacterial metagenome	PRJEB22007	Lysogeny is prevalent and widely distributed in the murin gut microbiota	Feces			KYUNG HEE UNIVERSITY	SAMEA104188578	C57BL/6J
ERR2059944	ERR2059944	Bact_BACK_LFPP_1	MRP1	fecal bacterial metagenome	PRJEB22007	Lysogeny is prevalent and widely distributed in the murin gut microbiota	Feces			KYUNG HEE UNIVERSITY	SAMEA104188579	C57BL/6J
ERR2059945	ERR2059945	Bact_BACK_LFPP_2	MRP2	fecal bacterial metagenome	PRJEB22007	Lysogeny is prevalent and widely distributed in the murin gut microbiota	Feces			KYUNG HEE UNIVERSITY	SAMEA104188580	C57BL/6J
ERR2059946	ERR2059946	Bact_BACK_LFPP_3	MRP3	fecal bacterial metagenome	PRJEB22007	Lysogeny is prevalent and widely distributed in the murin gut microbiota	Feces			KYUNG HEE UNIVERSITY	SAMEA104188581	C57BL/6J
ERR2059947	ERR2059947	Bact_BACK_HFHS_1	MRH1	fecal bacterial metagenome	PRJEB22007	Lysogeny is prevalent and widely distributed in the murin gut microbiota	Feces			KYUNG HEE UNIVERSITY	SAMEA104188582	C57BL/6J
ERR2059948	ERR2059948	Bact_BACK_HFHS_2	MRH2	fecal bacterial metagenome	PRJEB22007	Lysogeny is prevalent and widely distributed in the murin gut microbiota	Feces			KYUNG HEE UNIVERSITY	SAMEA104188583	C57BL/6J
ERR2059949	ERR2059949	C_CR_8	MRH3	fecal bacterial metagenome	PRJEB22007	Lysogeny is prevalent and widely distributed in the murin gut microbiota	Feces			KYUNG HEE UNIVERSITY	SAMEA104188584	C57BL/6J
ERR2059950	ERR2059950	C_CR_7	MRR1	fecal bacterial metagenome	PRJEB22007	Lysogeny is prevalent and widely distributed in the murin gut microbiota	Feces			KYUNG HEE UNIVERSITY	SAMEA104188585	C57BL/6J
ERR2059951	ERR2059951	C_AL_7	MRR2	fecal bacterial metagenome	PRJEB22007	Lysogeny is prevalent and widely distributed in the murin gut microbiota	Feces			KYUNG HEE UNIVERSITY	SAMEA104188586	C57BL/6J
ERR2059952	ERR2059952	Bact_BACK_LFD_16wk_3	MRR3	fecal bacterial metagenome	PRJEB22007	Lysogeny is prevalent and widely distributed in the murin gut microbiota	Feces			KYUNG HEE UNIVERSITY	SAMEA104188587	C57BL/6J
ERR2136550	ERR2136550	Fecal metagenomics from mice with experimental colitis	663M_t0	Saline control mouse Day 0, whole metagenome reads	PRJEB22710	Bacterial and virus like particle (VLP) metagenomics of experimental colitis in mice.	Feces			UNIVERSITY OF COLORADO DENVER, SCHOOL OF MEDICINE	SAMEA104312997	C57BL6/J
ERR2136551	ERR2136551	Fecal metagenomics from mice with experimental colitis	665M_t0	Saline control mouse Day 0, whole metagenome reads	PRJEB22710	Bacterial and virus like particle (VLP) metagenomics of experimental colitis in mice.	Feces			UNIVERSITY OF COLORADO DENVER, SCHOOL OF MEDICINE	SAMEA104312998	C57BL6/J
ERR2136552	ERR2136552	Fecal metagenomics from mice with experimental colitis	666M_t0	Saline control mouse Day 0, whole metagenome reads	PRJEB22710	Bacterial and virus like particle (VLP) metagenomics of experimental colitis in mice.	Feces			UNIVERSITY OF COLORADO DENVER, SCHOOL OF MEDICINE	SAMEA104312999	C57BL6/J
ERR2136553	ERR2136553	Fecal metagenomics from mice with experimental colitis	667M_t0	T cell treated mouse Day 0, whole metagenome reads	PRJEB22710	Bacterial and virus like particle (VLP) metagenomics of experimental colitis in mice.	Feces			UNIVERSITY OF COLORADO DENVER, SCHOOL OF MEDICINE	SAMEA104313000	C57BL6/J
ERR2136554	ERR2136554	Fecal metagenomics from mice with experimental colitis	668M_t0	T cell treated mouse Day 0, whole metagenome reads	PRJEB22710	Bacterial and virus like particle (VLP) metagenomics of experimental colitis in mice.	Feces			UNIVERSITY OF COLORADO DENVER, SCHOOL OF MEDICINE	SAMEA104313001	C57BL6/J
ERR2136555	ERR2136555	Fecal metagenomics from mice with experimental colitis	669M_t0	T cell treated mouse Day 0, whole metagenome reads	PRJEB22710	Bacterial and virus like particle (VLP) metagenomics of experimental colitis in mice.	Feces			UNIVERSITY OF COLORADO DENVER, SCHOOL OF MEDICINE	SAMEA104313002	C57BL6/J
ERR2136556	ERR2136556	Fecal metagenomics from mice with experimental colitis	663M_t14	Saline control mouse Day 14, whole metagenome reads	PRJEB22710	Bacterial and virus like particle (VLP) metagenomics of experimental colitis in mice.	Feces			UNIVERSITY OF COLORADO DENVER, SCHOOL OF MEDICINE	SAMEA104313003	C57BL6/J
ERR2136557	ERR2136557	Fecal metagenomics from mice with experimental colitis	665M_t14	Saline control mouse Day 14, whole metagenome reads	PRJEB22710	Bacterial and virus like particle (VLP) metagenomics of experimental colitis in mice.	Feces			UNIVERSITY OF COLORADO DENVER, SCHOOL OF MEDICINE	SAMEA104313004	C57BL6/J
ERR2136558	ERR2136558	Fecal metagenomics from mice with experimental colitis	666M_t14	Saline control mouse Day 14, whole metagenome reads	PRJEB22710	Bacterial and virus like particle (VLP) metagenomics of experimental colitis in mice.	Feces			UNIVERSITY OF COLORADO DENVER, SCHOOL OF MEDICINE	SAMEA104313005	C57BL6/J
ERR2136559	ERR2136559	Fecal metagenomics from mice with experimental colitis	667M_t14	T cell treated mouse Day 14, whole metagenome reads	PRJEB22710	Bacterial and virus like particle (VLP) metagenomics of experimental colitis in mice.	Feces			UNIVERSITY OF COLORADO DENVER, SCHOOL OF MEDICINE	SAMEA104313006	C57BL6/J
ERR2136560	ERR2136560	Fecal metagenomics from mice with experimental colitis	668M_t14	T cell treated mouse Day 14, whole metagenome reads	PRJEB22710	Bacterial and virus like particle (VLP) metagenomics of experimental colitis in mice.	Feces			UNIVERSITY OF COLORADO DENVER, SCHOOL OF MEDICINE	SAMEA104313007	C57BL6/J
ERR2136561	ERR2136561	Fecal metagenomics from mice with experimental colitis	669M_t14	T cell treated mouse Day 14, whole metagenome reads	PRJEB22710	Bacterial and virus like particle (VLP) metagenomics of experimental colitis in mice.	Feces			UNIVERSITY OF COLORADO DENVER, SCHOOL OF MEDICINE	SAMEA104313008	C57BL6/J
ERR2136562	ERR2136562	Fecal metagenomics from mice with experimental colitis	663M_t42	Saline control mouse Day 42, whole metagenome reads	PRJEB22710	Bacterial and virus like particle (VLP) metagenomics of experimental colitis in mice.	Feces			UNIVERSITY OF COLORADO DENVER, SCHOOL OF MEDICINE	SAMEA104313009	C57BL6/J
ERR2136563	ERR2136563	Fecal metagenomics from mice with experimental colitis	665M_t42	Saline control mouse Day 42, whole metagenome reads	PRJEB22710	Bacterial and virus like particle (VLP) metagenomics of experimental colitis in mice.	Feces			UNIVERSITY OF COLORADO DENVER, SCHOOL OF MEDICINE	SAMEA104313010	C57BL6/J
ERR2136564	ERR2136564	Fecal metagenomics from mice with experimental colitis	666M_t42	Saline control mouse Day 42, whole metagenome reads	PRJEB22710	Bacterial and virus like particle (VLP) metagenomics of experimental colitis in mice.	Feces			UNIVERSITY OF COLORADO DENVER, SCHOOL OF MEDICINE	SAMEA104313011	C57BL6/J
ERR2136565	ERR2136565	Fecal metagenomics from mice with experimental colitis	667M_t42	T cell treated mouse Day 42, whole metagenome reads	PRJEB22710	Bacterial and virus like particle (VLP) metagenomics of experimental colitis in mice.	Feces			UNIVERSITY OF COLORADO DENVER, SCHOOL OF MEDICINE	SAMEA104313012	C57BL6/J
ERR2136566	ERR2136566	Fecal metagenomics from mice with experimental colitis	668M_t42	T cell treated mouse Day 42, whole metagenome reads	PRJEB22710	Bacterial and virus like particle (VLP) metagenomics of experimental colitis in mice.	Feces			UNIVERSITY OF COLORADO DENVER, SCHOOL OF MEDICINE	SAMEA104313013	C57BL6/J
ERR2136567	ERR2136567	Fecal metagenomics from mice with experimental colitis	669M_t42	T cell treated mouse Day 42, whole metagenome reads	PRJEB22710	Bacterial and virus like particle (VLP) metagenomics of experimental colitis in mice.	Feces			UNIVERSITY OF COLORADO DENVER, SCHOOL OF MEDICINE	SAMEA104313014	C57BL6/J
ERR2136568	ERR2136568	Fecal metagenomics from mice with experimental colitis	663P_t0	Saline control mouse Day 0, VLP reads	PRJEB22710	Bacterial and virus like particle (VLP) metagenomics of experimental colitis in mice.	Feces			UNIVERSITY OF COLORADO DENVER, SCHOOL OF MEDICINE	SAMEA104313015	C57BL6/J
ERR2136569	ERR2136569	Fecal metagenomics from mice with experimental colitis	665P_t0	Saline control mouse Day 0, VLP reads	PRJEB22710	Bacterial and virus like particle (VLP) metagenomics of experimental colitis in mice.	Feces			UNIVERSITY OF COLORADO DENVER, SCHOOL OF MEDICINE	SAMEA104313016	C57BL6/J
ERR2136570	ERR2136570	Fecal metagenomics from mice with experimental colitis	666P_t0	Saline control mouse Day 0, VLP reads	PRJEB22710	Bacterial and virus like particle (VLP) metagenomics of experimental colitis in mice.	Feces			UNIVERSITY OF COLORADO DENVER, SCHOOL OF MEDICINE	SAMEA104313017	C57BL6/J
ERR2136571	ERR2136571	Fecal metagenomics from mice with experimental colitis	667P_t0	T cell treated mouse Day 0, VLP reads	PRJEB22710	Bacterial and virus like particle (VLP) metagenomics of experimental colitis in mice.	Feces			UNIVERSITY OF COLORADO DENVER, SCHOOL OF MEDICINE	SAMEA104313018	C57BL6/J
ERR2136572	ERR2136572	Fecal metagenomics from mice with experimental colitis	668P_t0	T cell treated mouse Day 0, VLP reads	PRJEB22710	Bacterial and virus like particle (VLP) metagenomics of experimental colitis in mice.	Feces			UNIVERSITY OF COLORADO DENVER, SCHOOL OF MEDICINE	SAMEA104313019	C57BL6/J
ERR2136573	ERR2136573	Fecal metagenomics from mice with experimental colitis	669P_t0	T cell treated mouse Day 0, VLP reads	PRJEB22710	Bacterial and virus like particle (VLP) metagenomics of experimental colitis in mice.	Feces			UNIVERSITY OF COLORADO DENVER, SCHOOL OF MEDICINE	SAMEA104313020	C57BL6/J
ERR2136574	ERR2136574	Fecal metagenomics from mice with experimental colitis	663P_t14	Saline control mouse Day 14, VLP reads	PRJEB22710	Bacterial and virus like particle (VLP) metagenomics of experimental colitis in mice.	Feces			UNIVERSITY OF COLORADO DENVER, SCHOOL OF MEDICINE	SAMEA104313021	C57BL6/J
ERR2136575	ERR2136575	Fecal metagenomics from mice with experimental colitis	665P_t14	Saline control mouse Day 14, VLP reads	PRJEB22710	Bacterial and virus like particle (VLP) metagenomics of experimental colitis in mice.	Feces			UNIVERSITY OF COLORADO DENVER, SCHOOL OF MEDICINE	SAMEA104313022	C57BL6/J
ERR2136576	ERR2136576	Fecal metagenomics from mice with experimental colitis	666P_t14	Saline control mouse Day 14, VLP reads	PRJEB22710	Bacterial and virus like particle (VLP) metagenomics of experimental colitis in mice.	Feces			UNIVERSITY OF COLORADO DENVER, SCHOOL OF MEDICINE	SAMEA104313023	C57BL6/J
ERR2136577	ERR2136577	Fecal metagenomics from mice with experimental colitis	667P_t14	T cell treated mouse Day 14, VLP reads	PRJEB22710	Bacterial and virus like particle (VLP) metagenomics of experimental colitis in mice.	Feces			UNIVERSITY OF COLORADO DENVER, SCHOOL OF MEDICINE	SAMEA104313024	C57BL6/J
ERR2136578	ERR2136578	Fecal metagenomics from mice with experimental colitis	668P_t14	T cell treated mouse Day 14, VLP reads	PRJEB22710	Bacterial and virus like particle (VLP) metagenomics of experimental colitis in mice.	Feces			UNIVERSITY OF COLORADO DENVER, SCHOOL OF MEDICINE	SAMEA104313025	C57BL6/J
ERR2136579	ERR2136579	Fecal metagenomics from mice with experimental colitis	669P_t14	T cell treated mouse Day 14, VLP reads	PRJEB22710	Bacterial and virus like particle (VLP) metagenomics of experimental colitis in mice.	Feces			UNIVERSITY OF COLORADO DENVER, SCHOOL OF MEDICINE	SAMEA104313026	C57BL6/J
ERR2136580	ERR2136580	Fecal metagenomics from mice with experimental colitis	663P_t42	Saline control mouse Day 42, VLP reads	PRJEB22710	Bacterial and virus like particle (VLP) metagenomics of experimental colitis in mice.	Feces			UNIVERSITY OF COLORADO DENVER, SCHOOL OF MEDICINE	SAMEA104313027	C57BL6/J
ERR2136581	ERR2136581	Fecal metagenomics from mice with experimental colitis	665P_t42	Saline control mouse Day 42, VLP reads	PRJEB22710	Bacterial and virus like particle (VLP) metagenomics of experimental colitis in mice.	Feces			UNIVERSITY OF COLORADO DENVER, SCHOOL OF MEDICINE	SAMEA104313028	C57BL6/J
ERR2136582	ERR2136582	Fecal metagenomics from mice with experimental colitis	666P_t42	Saline control mouse Day 42, VLP reads	PRJEB22710	Bacterial and virus like particle (VLP) metagenomics of experimental colitis in mice.	Feces			UNIVERSITY OF COLORADO DENVER, SCHOOL OF MEDICINE	SAMEA104313029	C57BL6/J
ERR2136583	ERR2136583	Fecal metagenomics from mice with experimental colitis	667P_t42	T cell treated mouse Day 42, VLP reads	PRJEB22710	Bacterial and virus like particle (VLP) metagenomics of experimental colitis in mice.	Feces			UNIVERSITY OF COLORADO DENVER, SCHOOL OF MEDICINE	SAMEA104313030	C57BL6/J
ERR2136585	ERR2136585	Fecal metagenomics from mice with experimental colitis	669P_t42	T cell treated mouse Day 42, VLP reads	PRJEB22710	Bacterial and virus like particle (VLP) metagenomics of experimental colitis in mice.	Feces			UNIVERSITY OF COLORADO DENVER, SCHOOL OF MEDICINE	SAMEA104313032	C57BL6/J
ERR2497911	ERR2497911	Fecal metagenomics from mice with experimental colitis	683M_t30	Saline control mouse Day 30, whole metagenome reads	PRJEB22710	Bacterial and virus like particle (VLP) metagenomics of experimental colitis in mice.	Feces			UNIVERSITY OF COLORADO DENVER, SCHOOL OF MEDICINE	SAMEA1061669	C57BL6/J
ERR2497912	ERR2497912	Fecal metagenomics from mice with experimental colitis	692M_t30	Saline control mouse Day 30, whole metagenome reads	PRJEB22710	Bacterial and virus like particle (VLP) metagenomics of experimental colitis in mice.	Feces			UNIVERSITY OF COLORADO DENVER, SCHOOL OF MEDICINE	SAMEA1061670	C57BL6/J
ERR2497913	ERR2497913	Fecal metagenomics from mice with experimental colitis	693M_t30	Saline control mouse Day 30, whole metagenome reads	PRJEB22710	Bacterial and virus like particle (VLP) metagenomics of experimental colitis in mice.	Feces			UNIVERSITY OF COLORADO DENVER, SCHOOL OF MEDICINE	SAMEA1061671	C57BL6/J
ERR2497914	ERR2497914	Fecal metagenomics from mice with experimental colitis	690M_t30	T cell treated mouse Day 30, whole metagenome reads	PRJEB22710	Bacterial and virus like particle (VLP) metagenomics of experimental colitis in mice.	Feces			UNIVERSITY OF COLORADO DENVER, SCHOOL OF MEDICINE	SAMEA1061672	C57BL6/J
ERR2497915	ERR2497915	Fecal metagenomics from mice with experimental colitis	691M_t30	T cell treated mouse Day 30, whole metagenome reads	PRJEB22710	Bacterial and virus like particle (VLP) metagenomics of experimental colitis in mice.	Feces			UNIVERSITY OF COLORADO DENVER, SCHOOL OF MEDICINE	SAMEA1061673	C57BL6/J
ERR2497916	ERR2497916	Fecal metagenomics from mice with experimental colitis	698M_t30	T cell treated mouse Day 30, whole metagenome reads	PRJEB22710	Bacterial and virus like particle (VLP) metagenomics of experimental colitis in mice.	Feces			UNIVERSITY OF COLORADO DENVER, SCHOOL OF MEDICINE	SAMEA1061674	C57BL6/J
ERR2497917	ERR2497917	Fecal metagenomics from mice with experimental colitis	683P_t30	Saline control mouse Day 30, VLP reads	PRJEB22710	Bacterial and virus like particle (VLP) metagenomics of experimental colitis in mice.	Feces			UNIVERSITY OF COLORADO DENVER, SCHOOL OF MEDICINE	SAMEA1061675	C57BL6/J
ERR2497918	ERR2497918	Fecal metagenomics from mice with experimental colitis	692P_t30	Saline control mouse Day 30, VLP reads	PRJEB22710	Bacterial and virus like particle (VLP) metagenomics of experimental colitis in mice.	Feces			UNIVERSITY OF COLORADO DENVER, SCHOOL OF MEDICINE	SAMEA1061676	C57BL6/J
ERR2497919	ERR2497919	Fecal metagenomics from mice with experimental colitis	693P_t30	Saline control mouse Day 30, VLP reads	PRJEB22710	Bacterial and virus like particle (VLP) metagenomics of experimental colitis in mice.	Feces			UNIVERSITY OF COLORADO DENVER, SCHOOL OF MEDICINE	SAMEA1061677	C57BL6/J
ERR2497920	ERR2497920	Fecal metagenomics from mice with experimental colitis	690P_t30	T cell treated control mouse Day 30, VLP reads	PRJEB22710	Bacterial and virus like particle (VLP) metagenomics of experimental colitis in mice.	Feces			UNIVERSITY OF COLORADO DENVER, SCHOOL OF MEDICINE	SAMEA1061678	C57BL6/J
ERR2497921	ERR2497921	Fecal metagenomics from mice with experimental colitis	691P_t30	T cell treated control mouse Day 30, VLP reads	PRJEB22710	Bacterial and virus like particle (VLP) metagenomics of experimental colitis in mice.	Feces			UNIVERSITY OF COLORADO DENVER, SCHOOL OF MEDICINE	SAMEA1061679	C57BL6/J
ERR2497922	ERR2497922	Fecal metagenomics from mice with experimental colitis	698P_t30	T cell treated control mouse Day 30, VLP reads	PRJEB22710	Bacterial and virus like particle (VLP) metagenomics of experimental colitis in mice.	Feces			UNIVERSITY OF COLORADO DENVER, SCHOOL OF MEDICINE	SAMEA1061680	C57BL6/J
ERR2752417	ERR2752417	feces metagenome	CNS0006482		PRJEB28161	TNBS mice metagenomics	Feces			CNGB	SAMEA4852922
ERR2752418	ERR2752418	feces metagenome	CNS0006469		PRJEB28161	TNBS mice metagenomics	Feces			CNGB	SAMEA4852911
ERR2752419	ERR2752419	feces metagenome	CNS0006471		PRJEB28161	TNBS mice metagenomics	Feces			CNGB	SAMEA4852910
ERR2752420	ERR2752420	feces metagenome	CNS0006480		PRJEB28161	TNBS mice metagenomics	Feces			CNGB	SAMEA4852912
ERR2752421	ERR2752421	feces metagenome	CNS0006474		PRJEB28161	TNBS mice metagenomics	Feces			CNGB	SAMEA4852921
ERR2752422	ERR2752422	feces metagenome	CNS0006475		PRJEB28161	TNBS mice metagenomics	Feces			CNGB	SAMEA4852908
ERR2752423	ERR2752423	feces metagenome	CNS0006470		PRJEB28161	TNBS mice metagenomics	Feces			CNGB	SAMEA4852919
ERR2752424	ERR2752424	feces metagenome	CNS0006478		PRJEB28161	TNBS mice metagenomics	Feces			CNGB	SAMEA4852917
ERR2752425	ERR2752425	feces metagenome	CNS0006481		PRJEB28161	TNBS mice metagenomics	Feces			CNGB	SAMEA4852916
ERR2752426	ERR2752426	feces metagenome	CNS0006479		PRJEB28161	TNBS mice metagenomics	Feces			CNGB	SAMEA4852907
ERR2752427	ERR2752427	feces metagenome	CNS0006468		PRJEB28161	TNBS mice metagenomics	Feces			CNGB	SAMEA4852915
ERR2752428	ERR2752428	feces metagenome	CNS0006473		PRJEB28161	TNBS mice metagenomics	Feces			CNGB	SAMEA4852913
ERR2752429	ERR2752429	feces metagenome	CNS0006476		PRJEB28161	TNBS mice metagenomics	Feces			CNGB	SAMEA4852920
ERR2752430	ERR2752430	feces metagenome	CNS0006472		PRJEB28161	TNBS mice metagenomics	Feces			CNGB	SAMEA4852914
ERR2752431	ERR2752431	feces metagenome	CNS0006477		PRJEB28161	TNBS mice metagenomics	Feces			CNGB	SAMEA4852909
ERR2844015	ERR2844015	Mice intestinal microbiome	DNA1-2	Metagenomic and metatranscriptomic sequences of mice intestinal	PRJEB29020	Mice intestinal microbiome				HANYANG UNIVERSITY	SAMEA4979699
ERR2844016	ERR2844016	Mice intestinal microbiome	DNA2-3	Metagenomic and metatranscriptomic sequences of mice intestinal	PRJEB29020	Mice intestinal microbiome				HANYANG UNIVERSITY	SAMEA4979700
ERR3199521	ERR3199521	The stool of mouse	NC415	feces	PRJEB31298	Study on the diversity of gut microorganisms in mice infected with different toxic H7N9 viruses	Feces	China	2017-10-25	National Key Laboratory of Agricultural Microbiology	SAMEA5382855	C57BL/6¬†
ERR3199522	ERR3199522	The stool of mouse	NC909	feces	PRJEB31298	Study on the diversity of gut microorganisms in mice infected with different toxic H7N9 viruses	Feces	China	2017-10-25	National Key Laboratory of Agricultural Microbiology	SAMEA5382929	C57BL/6¬†
ERR3199523	ERR3199523	The stool of mouse	HB1002	feces	PRJEB31298	Study on the diversity of gut microorganisms in mice infected with different toxic H7N9 viruses	Feces	China	2017-10-25	National Key Laboratory of Agricultural Microbiology	SAMEA5382308	C57BL/6¬†
ERR3199524	ERR3199524	The stool of mouse	GX.DG311	feces	PRJEB31298	Study on the diversity of gut microorganisms in mice infected with different toxic H7N9 viruses	Feces	China	2017-10-25	National Key Laboratory of Agricultural Microbiology	SAMEA5382081	C57BL/6¬†
ERR3199525	ERR3199525	The stool of mouse	GX.DG502	feces	PRJEB31298	Study on the diversity of gut microorganisms in mice infected with different toxic H7N9 viruses	Feces	China	2017-10-25	National Key Laboratory of Agricultural Microbiology	SAMEA5382097	C57BL/6¬†
ERR3199526	ERR3199526	The stool of mouse	GX.DG900	feces	PRJEB31298	Study on the diversity of gut microorganisms in mice infected with different toxic H7N9 viruses	Feces	China	2017-10-25	National Key Laboratory of Agricultural Microbiology	SAMEA5382137	C57BL/6¬†
ERR3199527	ERR3199527	The stool of mouse	GX.DG100	feces	PRJEB31298	Study on the diversity of gut microorganisms in mice infected with different toxic H7N9 viruses	Feces	China	2017-10-25	National Key Laboratory of Agricultural Microbiology	SAMEA5382000	C57BL/6¬†
ERR3199528	ERR3199528	The stool of mouse	NC802	feces	PRJEB31298	Study on the diversity of gut microorganisms in mice infected with different toxic H7N9 viruses	Feces	China	2017-10-25	National Key Laboratory of Agricultural Microbiology	SAMEA5382906	C57BL/6¬†
ERR3199529	ERR3199529	The stool of mouse	NC310	feces	PRJEB31298	Study on the diversity of gut microorganisms in mice infected with different toxic H7N9 viruses	Feces	China	2017-10-25	National Key Laboratory of Agricultural Microbiology	SAMEA5382834	C57BL/6¬†
ERR3199530	ERR3199530	The stool of mouse	HB509	feces	PRJEB31298	Study on the diversity of gut microorganisms in mice infected with different toxic H7N9 viruses	Feces	China	2017-10-25	National Key Laboratory of Agricultural Microbiology	SAMEA5382395	C57BL/6¬†
ERR3199531	ERR3199531	The stool of mouse	GX.SG905	feces	PRJEB31298	Study on the diversity of gut microorganisms in mice infected with different toxic H7N9 viruses	Feces	China	2017-10-25	National Key Laboratory of Agricultural Microbiology	SAMEA5382295	C57BL/6¬†
ERR3199532	ERR3199532	The stool of mouse	NC1009	feces	PRJEB31298	Study on the diversity of gut microorganisms in mice infected with different toxic H7N9 viruses	Feces	China	2017-10-25	National Key Laboratory of Agricultural Microbiology	SAMEA5382785	C57BL/6¬†
ERR3199533	ERR3199533	The stool of mouse	GX.DG1405	feces	PRJEB31298	Study on the diversity of gut microorganisms in mice infected with different toxic H7N9 viruses	Feces	China	2017-10-25	National Key Laboratory of Agricultural Microbiology	SAMEA5382050	C57BL/6¬†
ERR3199534	ERR3199534	The stool of mouse	GX.DG110	feces	PRJEB31298	Study on the diversity of gut microorganisms in mice infected with different toxic H7N9 viruses	Feces	China	2017-10-25	National Key Laboratory of Agricultural Microbiology	SAMEA5382020	C57BL/6¬†
ERR3199535	ERR3199535	The stool of mouse	GX.DG609	feces	PRJEB31298	Study on the diversity of gut microorganisms in mice infected with different toxic H7N9 viruses	Feces	China	2017-10-25	National Key Laboratory of Agricultural Microbiology	SAMEA5382115	C57BL/6¬†
ERR3199536	ERR3199536	The stool of mouse	HB305	feces	PRJEB31298	Study on the diversity of gut microorganisms in mice infected with different toxic H7N9 viruses	Feces	China	2017-10-25	National Key Laboratory of Agricultural Microbiology	SAMEA5382359	C57BL/6¬†
ERR3199537	ERR3199537	The stool of mouse	GX.DG1311	feces	PRJEB31298	Study on the diversity of gut microorganisms in mice infected with different toxic H7N9 viruses	Feces	China	2017-10-25	National Key Laboratory of Agricultural Microbiology	SAMEA5382044	C57BL/6¬†
ERR3199538	ERR3199538	The stool of mouse	NC900	feces	PRJEB31298	Study on the diversity of gut microorganisms in mice infected with different toxic H7N9 viruses	Feces	China	2017-10-25	National Key Laboratory of Agricultural Microbiology	SAMEA5382920	C57BL/6¬†
ERR3199539	ERR3199539	The stool of mouse	NC102	feces	PRJEB31298	Study on the diversity of gut microorganisms in mice infected with different toxic H7N9 viruses	Feces	China	2017-10-25	National Key Laboratory of Agricultural Microbiology	SAMEA5382794	C57BL/6¬†
ERR3199540	ERR3199540	The stool of mouse	GX.DG402	feces	PRJEB31298	Study on the diversity of gut microorganisms in mice infected with different toxic H7N9 viruses	Feces	China	2017-10-25	National Key Laboratory of Agricultural Microbiology	SAMEA5382087	C57BL/6¬†
ERR3199541	ERR3199541	The stool of mouse	GX.DG808	feces	PRJEB31298	Study on the diversity of gut microorganisms in mice infected with different toxic H7N9 viruses	Feces	China	2017-10-25	National Key Laboratory of Agricultural Microbiology	SAMEA5382134	C57BL/6¬†
ERR3199542	ERR3199542	The stool of mouse	HB210	feces	PRJEB31298	Study on the diversity of gut microorganisms in mice infected with different toxic H7N9 viruses	Feces	China	2017-10-25	National Key Laboratory of Agricultural Microbiology	SAMEA5382348	C57BL/6¬†
ERR3199543	ERR3199543	The stool of mouse	NC502	feces	PRJEB31298	Study on the diversity of gut microorganisms in mice infected with different toxic H7N9 viruses	Feces	China	2017-10-25	National Key Laboratory of Agricultural Microbiology	SAMEA5382858	C57BL/6¬†
ERR3199544	ERR3199544	The stool of mouse	GX.SG911	feces	PRJEB31298	Study on the diversity of gut microorganisms in mice infected with different toxic H7N9 viruses	Feces	China	2017-10-25	National Key Laboratory of Agricultural Microbiology	SAMEA5382301	C57BL/6¬†
ERR3199545	ERR3199545	The stool of mouse	HB408	feces	PRJEB31298	Study on the diversity of gut microorganisms in mice infected with different toxic H7N9 viruses	Feces	China	2017-10-25	National Key Laboratory of Agricultural Microbiology	SAMEA5382378	C57BL/6¬†
ERR3199546	ERR3199546	The stool of mouse	GX.DG1402	feces	PRJEB31298	Study on the diversity of gut microorganisms in mice infected with different toxic H7N9 viruses	Feces	China	2017-10-25	National Key Laboratory of Agricultural Microbiology	SAMEA5382047	C57BL/6¬†
ERR3199547	ERR3199547	The stool of mouse	GX.DG802	feces	PRJEB31298	Study on the diversity of gut microorganisms in mice infected with different toxic H7N9 viruses	Feces	China	2017-10-25	National Key Laboratory of Agricultural Microbiology	SAMEA5382128	C57BL/6¬†
ERR3199548	ERR3199548	The stool of mouse	NC905	feces	PRJEB31298	Study on the diversity of gut microorganisms in mice infected with different toxic H7N9 viruses	Feces	China	2017-10-25	National Key Laboratory of Agricultural Microbiology	SAMEA5382925	C57BL/6¬†
ERR3199549	ERR3199549	The stool of mouse	HB110	feces	PRJEB31298	Study on the diversity of gut microorganisms in mice infected with different toxic H7N9 viruses	Feces	China	2017-10-25	National Key Laboratory of Agricultural Microbiology	SAMEA5382332	C57BL/6¬†
ERR3199550	ERR3199550	The stool of mouse	GX.DG809	feces	PRJEB31298	Study on the diversity of gut microorganisms in mice infected with different toxic H7N9 viruses	Feces	China	2017-10-25	National Key Laboratory of Agricultural Microbiology	SAMEA5382135	C57BL/6¬†
ERR3199551	ERR3199551	The stool of mouse	GX.SG910	feces	PRJEB31298	Study on the diversity of gut microorganisms in mice infected with different toxic H7N9 viruses	Feces	China	2017-10-25	National Key Laboratory of Agricultural Microbiology	SAMEA5382300	C57BL/6¬†
ERR3199552	ERR3199552	The stool of mouse	HB709	feces	PRJEB31298	Study on the diversity of gut microorganisms in mice infected with different toxic H7N9 viruses	Feces	China	2017-10-25	National Key Laboratory of Agricultural Microbiology	SAMEA5382428	C57BL/6¬†
ERR3199553	ERR3199553	The stool of mouse	HB710	feces	PRJEB31298	Study on the diversity of gut microorganisms in mice infected with different toxic H7N9 viruses	Feces	China	2017-10-25	National Key Laboratory of Agricultural Microbiology	SAMEA5382429	C57BL/6¬†
ERR3199554	ERR3199554	The stool of mouse	GX.SG305	feces	PRJEB31298	Study on the diversity of gut microorganisms in mice infected with different toxic H7N9 viruses	Feces	China	2017-10-25	National Key Laboratory of Agricultural Microbiology	SAMEA5382199	C57BL/6¬†
ERR3199555	ERR3199555	The stool of mouse	GX.DG409	feces	PRJEB31298	Study on the diversity of gut microorganisms in mice infected with different toxic H7N9 viruses	Feces	China	2017-10-25	National Key Laboratory of Agricultural Microbiology	SAMEA5382094	C57BL/6¬†
ERR3199556	ERR3199556	The stool of mouse	NC711	feces	PRJEB31298	Study on the diversity of gut microorganisms in mice infected with different toxic H7N9 viruses	Feces	China	2017-10-25	National Key Laboratory of Agricultural Microbiology	SAMEA5382899	C57BL/6¬†
ERR3199557	ERR3199557	The stool of mouse	GX.DG202	feces	PRJEB31298	Study on the diversity of gut microorganisms in mice infected with different toxic H7N9 viruses	Feces	China	2017-10-25	National Key Laboratory of Agricultural Microbiology	SAMEA5382058	C57BL/6¬†
ERR3199558	ERR3199558	The stool of mouse	GX.DG510	feces	PRJEB31298	Study on the diversity of gut microorganisms in mice infected with different toxic H7N9 viruses	Feces	China	2017-10-25	National Key Laboratory of Agricultural Microbiology	SAMEA5382105	C57BL/6¬†
ERR3199559	ERR3199559	The stool of mouse	NC211	feces	PRJEB31298	Study on the diversity of gut microorganisms in mice infected with different toxic H7N9 viruses	Feces	China	2017-10-25	National Key Laboratory of Agricultural Microbiology	SAMEA5382819	C57BL/6¬†
ERR3199560	ERR3199560	The stool of mouse	GX.SG210	feces	PRJEB31298	Study on the diversity of gut microorganisms in mice infected with different toxic H7N9 viruses	Feces	China	2017-10-25	National Key Laboratory of Agricultural Microbiology	SAMEA5382188	C57BL/6¬†
ERR3199561	ERR3199561	The stool of mouse	GX.SG915	feces	PRJEB31298	Study on the diversity of gut microorganisms in mice infected with different toxic H7N9 viruses	Feces	China	2017-10-25	National Key Laboratory of Agricultural Microbiology	SAMEA5382305	C57BL/6¬†
ERR3199562	ERR3199562	The stool of mouse	GX.DG1208	feces	PRJEB31298	Study on the diversity of gut microorganisms in mice infected with different toxic H7N9 viruses	Feces	China	2017-10-25	National Key Laboratory of Agricultural Microbiology	SAMEA5382030	C57BL/6¬†
ERR3199563	ERR3199563	The stool of mouse	GX.DG300	feces	PRJEB31298	Study on the diversity of gut microorganisms in mice infected with different toxic H7N9 viruses	Feces	China	2017-10-25	National Key Laboratory of Agricultural Microbiology	SAMEA5382070	C57BL/6¬†
ERR3199564	ERR3199564	The stool of mouse	NC1000	feces	PRJEB31298	Study on the diversity of gut microorganisms in mice infected with different toxic H7N9 viruses	Feces	China	2017-10-25	National Key Laboratory of Agricultural Microbiology	SAMEA5382467	C57BL/6¬†
ERR3199565	ERR3199565	The stool of mouse	GX.DG1100	feces	PRJEB31298	Study on the diversity of gut microorganisms in mice infected with different toxic H7N9 viruses	Feces	China	2017-10-25	National Key Laboratory of Agricultural Microbiology	SAMEA5382010	C57BL/6¬†
ERR3199566	ERR3199566	The stool of mouse	GX.SG800	feces	PRJEB31298	Study on the diversity of gut microorganisms in mice infected with different toxic H7N9 viruses	Feces	China	2017-10-25	National Key Laboratory of Agricultural Microbiology	SAMEA5382274	C57BL/6¬†
ERR3199567	ERR3199567	The stool of mouse	HB1010	feces	PRJEB31298	Study on the diversity of gut microorganisms in mice infected with different toxic H7N9 viruses	Feces	China	2017-10-25	National Key Laboratory of Agricultural Microbiology	SAMEA5382317	C57BL/6¬†
ERR3199568	ERR3199568	The stool of mouse	GX.DG505	feces	PRJEB31298	Study on the diversity of gut microorganisms in mice infected with different toxic H7N9 viruses	Feces	China	2017-10-25	National Key Laboratory of Agricultural Microbiology	SAMEA5382100	C57BL/6¬†
ERR3199569	ERR3199569	The stool of mouse	GX.SG609	feces	PRJEB31298	Study on the diversity of gut microorganisms in mice infected with different toxic H7N9 viruses	Feces	China	2017-10-25	National Key Laboratory of Agricultural Microbiology	SAMEA5382251	C57BL/6¬†
ERR3199570	ERR3199570	The stool of mouse	HB600	feces	PRJEB31298	Study on the diversity of gut microorganisms in mice infected with different toxic H7N9 viruses	Feces	China	2017-10-25	National Key Laboratory of Agricultural Microbiology	SAMEA5382402	C57BL/6¬†
ERR3199571	ERR3199571	The stool of mouse	GX.SG1000	feces	PRJEB31298	Study on the diversity of gut microorganisms in mice infected with different toxic H7N9 viruses	Feces	China	2017-10-25	National Key Laboratory of Agricultural Microbiology	SAMEA5382146	C57BL/6¬†
ERR3199572	ERR3199572	The stool of mouse	GX.DG605	feces	PRJEB31298	Study on the diversity of gut microorganisms in mice infected with different toxic H7N9 viruses	Feces	China	2017-10-25	National Key Laboratory of Agricultural Microbiology	SAMEA5382111	C57BL/6¬†
ERR3199573	ERR3199573	The stool of mouse	HB905	feces	PRJEB31298	Study on the diversity of gut microorganisms in mice infected with different toxic H7N9 viruses	Feces	China	2017-10-25	National Key Laboratory of Agricultural Microbiology	SAMEA5382456	C57BL/6¬†
ERR3199574	ERR3199574	The stool of mouse	GX.SG108	feces	PRJEB31298	Study on the diversity of gut microorganisms in mice infected with different toxic H7N9 viruses	Feces	China	2017-10-25	National Key Laboratory of Agricultural Microbiology	SAMEA5382170	C57BL/6¬†
ERR3199575	ERR3199575	The stool of mouse	GX.SG200	feces	PRJEB31298	Study on the diversity of gut microorganisms in mice infected with different toxic H7N9 viruses	Feces	China	2017-10-25	National Key Laboratory of Agricultural Microbiology	SAMEA5382178	C57BL/6¬†
ERR3199576	ERR3199576	The stool of mouse	HB409	feces	PRJEB31298	Study on the diversity of gut microorganisms in mice infected with different toxic H7N9 viruses	Feces	China	2017-10-25	National Key Laboratory of Agricultural Microbiology	SAMEA5382379	C57BL/6¬†
ERR3199577	ERR3199577	The stool of mouse	NC515	feces	PRJEB31298	Study on the diversity of gut microorganisms in mice infected with different toxic H7N9 viruses	Feces	China	2017-10-25	National Key Laboratory of Agricultural Microbiology	SAMEA5382871	C57BL/6¬†
ERR3199578	ERR3199578	The stool of mouse	GX.DG1408	feces	PRJEB31298	Study on the diversity of gut microorganisms in mice infected with different toxic H7N9 viruses	Feces	China	2017-10-25	National Key Laboratory of Agricultural Microbiology	SAMEA5382053	C57BL/6¬†
ERR3199579	ERR3199579	The stool of mouse	HB902	feces	PRJEB31298	Study on the diversity of gut microorganisms in mice infected with different toxic H7N9 viruses	Feces	China	2017-10-25	National Key Laboratory of Agricultural Microbiology	SAMEA5382453	C57BL/6¬†
ERR3199580	ERR3199580	The stool of mouse	GX.SG502	feces	PRJEB31298	Study on the diversity of gut microorganisms in mice infected with different toxic H7N9 viruses	Feces	China	2017-10-25	National Key Laboratory of Agricultural Microbiology	SAMEA5382228	C57BL/6¬†
ERR3199581	ERR3199581	The stool of mouse	HB715	feces	PRJEB31298	Study on the diversity of gut microorganisms in mice infected with different toxic H7N9 viruses	Feces	China	2017-10-25	National Key Laboratory of Agricultural Microbiology	SAMEA5382434	C57BL/6¬†
ERR3199582	ERR3199582	The stool of mouse	GX.DG400	feces	PRJEB31298	Study on the diversity of gut microorganisms in mice infected with different toxic H7N9 viruses	Feces	China	2017-10-25	National Key Laboratory of Agricultural Microbiology	SAMEA5382085	C57BL/6¬†
ERR3199583	ERR3199583	The stool of mouse	GX.SG908	feces	PRJEB31298	Study on the diversity of gut microorganisms in mice infected with different toxic H7N9 viruses	Feces	China	2017-10-25	National Key Laboratory of Agricultural Microbiology	SAMEA5382298	C57BL/6¬†
ERR3199584	ERR3199584	The stool of mouse	HB400	feces	PRJEB31298	Study on the diversity of gut microorganisms in mice infected with different toxic H7N9 viruses	Feces	China	2017-10-25	National Key Laboratory of Agricultural Microbiology	SAMEA5382370	C57BL/6¬†
ERR3199585	ERR3199585	The stool of mouse	HB1005	feces	PRJEB31298	Study on the diversity of gut microorganisms in mice infected with different toxic H7N9 viruses	Feces	China	2017-10-25	National Key Laboratory of Agricultural Microbiology	SAMEA5382311	C57BL/6¬†
ERR3199586	ERR3199586	The stool of mouse	GX.SG815	feces	PRJEB31298	Study on the diversity of gut microorganisms in mice infected with different toxic H7N9 viruses	Feces	China	2017-10-25	National Key Laboratory of Agricultural Microbiology	SAMEA5382289	C57BL/6¬†
ERR3199587	ERR3199587	The stool of mouse	GX.DG1005	feces	PRJEB31298	Study on the diversity of gut microorganisms in mice infected with different toxic H7N9 viruses	Feces	China	2017-10-25	National Key Laboratory of Agricultural Microbiology	SAMEA5381995	C57BL/6¬†
ERR3199588	ERR3199588	The stool of mouse	GX.SG705	feces	PRJEB31298	Study on the diversity of gut microorganisms in mice infected with different toxic H7N9 viruses	Feces	China	2017-10-25	National Key Laboratory of Agricultural Microbiology	SAMEA5382263	C57BL/6¬†
ERR3199589	ERR3199589	The stool of mouse	GX.SG215	feces	PRJEB31298	Study on the diversity of gut microorganisms in mice infected with different toxic H7N9 viruses	Feces	China	2017-10-25	National Key Laboratory of Agricultural Microbiology	SAMEA5382193	C57BL/6¬†
ERR3199590	ERR3199590	The stool of mouse	NC109	feces	PRJEB31298	Study on the diversity of gut microorganisms in mice infected with different toxic H7N9 viruses	Feces	China	2017-10-25	National Key Laboratory of Agricultural Microbiology	SAMEA5382801	C57BL/6¬†
ERR3199591	ERR3199591	The stool of mouse	NC910	feces	PRJEB31298	Study on the diversity of gut microorganisms in mice infected with different toxic H7N9 viruses	Feces	China	2017-10-25	National Key Laboratory of Agricultural Microbiology	SAMEA5382930	C57BL/6¬†
ERR3199592	ERR3199592	The stool of mouse	HB505	feces	PRJEB31298	Study on the diversity of gut microorganisms in mice infected with different toxic H7N9 viruses	Feces	China	2017-10-25	National Key Laboratory of Agricultural Microbiology	SAMEA5382391	C57BL/6¬†
ERR3199593	ERR3199593	The stool of mouse	HB611	feces	PRJEB31298	Study on the diversity of gut microorganisms in mice infected with different toxic H7N9 viruses	Feces	China	2017-10-25	National Key Laboratory of Agricultural Microbiology	SAMEA5382413	C57BL/6¬†
ERR3199594	ERR3199594	The stool of mouse	HB1011	feces	PRJEB31298	Study on the diversity of gut microorganisms in mice infected with different toxic H7N9 viruses	Feces	China	2017-10-25	National Key Laboratory of Agricultural Microbiology	SAMEA5382318	C57BL/6¬†
ERR3199595	ERR3199595	The stool of mouse	GX.DG1209	feces	PRJEB31298	Study on the diversity of gut microorganisms in mice infected with different toxic H7N9 viruses	Feces	China	2017-10-25	National Key Laboratory of Agricultural Microbiology	SAMEA5382031	C57BL/6¬†
ERR3199596	ERR3199596	The stool of mouse	NC405	feces	PRJEB31298	Study on the diversity of gut microorganisms in mice infected with different toxic H7N9 viruses	Feces	China	2017-10-25	National Key Laboratory of Agricultural Microbiology	SAMEA5382845	C57BL/6¬†
ERR3199597	ERR3199597	The stool of mouse	HB909	feces	PRJEB31298	Study on the diversity of gut microorganisms in mice infected with different toxic H7N9 viruses	Feces	China	2017-10-25	National Key Laboratory of Agricultural Microbiology	SAMEA5382460	C57BL/6¬†
ERR3199598	ERR3199598	The stool of mouse	GX.DG1302	feces	PRJEB31298	Study on the diversity of gut microorganisms in mice infected with different toxic H7N9 viruses	Feces	China	2017-10-25	National Key Laboratory of Agricultural Microbiology	SAMEA5382035	C57BL/6¬†
ERR3199599	ERR3199599	The stool of mouse	HB115	feces	PRJEB31298	Study on the diversity of gut microorganisms in mice infected with different toxic H7N9 viruses	Feces	China	2017-10-25	National Key Laboratory of Agricultural Microbiology	SAMEA5382337	C57BL/6¬†
ERR3199600	ERR3199600	The stool of mouse	HB700	feces	PRJEB31298	Study on the diversity of gut microorganisms in mice infected with different toxic H7N9 viruses	Feces	China	2017-10-25	National Key Laboratory of Agricultural Microbiology	SAMEA5382419	C57BL/6¬†
ERR3199601	ERR3199601	The stool of mouse	GX.DG1300	feces	PRJEB31298	Study on the diversity of gut microorganisms in mice infected with different toxic H7N9 viruses	Feces	China	2017-10-25	National Key Laboratory of Agricultural Microbiology	SAMEA5382033	C57BL/6¬†
ERR3199602	ERR3199602	The stool of mouse	HB608	feces	PRJEB31298	Study on the diversity of gut microorganisms in mice infected with different toxic H7N9 viruses	Feces	China	2017-10-25	National Key Laboratory of Agricultural Microbiology	SAMEA5382410	C57BL/6¬†
ERR3199603	ERR3199603	The stool of mouse	GX.SG111	feces	PRJEB31298	Study on the diversity of gut microorganisms in mice infected with different toxic H7N9 viruses	Feces	China	2017-10-25	National Key Laboratory of Agricultural Microbiology	SAMEA5382173	C57BL/6¬†
ERR3199604	ERR3199604	The stool of mouse	HB502	feces	PRJEB31298	Study on the diversity of gut microorganisms in mice infected with different toxic H7N9 viruses	Feces	China	2017-10-25	National Key Laboratory of Agricultural Microbiology	SAMEA5382388	C57BL/6¬†
ERR3199605	ERR3199605	The stool of mouse	GX.SG509	feces	PRJEB31298	Study on the diversity of gut microorganisms in mice infected with different toxic H7N9 viruses	Feces	China	2017-10-25	National Key Laboratory of Agricultural Microbiology	SAMEA5382235	C57BL/6¬†
ERR3199606	ERR3199606	The stool of mouse	GX.SG515	feces	PRJEB31298	Study on the diversity of gut microorganisms in mice infected with different toxic H7N9 viruses	Feces	China	2017-10-25	National Key Laboratory of Agricultural Microbiology	SAMEA5382241	C57BL/6¬†
ERR3199607	ERR3199607	The stool of mouse	GX.DG1205	feces	PRJEB31298	Study on the diversity of gut microorganisms in mice infected with different toxic H7N9 viruses	Feces	China	2017-10-25	National Key Laboratory of Agricultural Microbiology	SAMEA5382027	C57BL/6¬†
ERR3199608	ERR3199608	The stool of mouse	GX.DG705	feces	PRJEB31298	Study on the diversity of gut microorganisms in mice infected with different toxic H7N9 viruses	Feces	China	2017-10-25	National Key Laboratory of Agricultural Microbiology	SAMEA5382121	C57BL/6¬†
ERR3199609	ERR3199609	The stool of mouse	GX.DG810	feces	PRJEB31298	Study on the diversity of gut microorganisms in mice infected with different toxic H7N9 viruses	Feces	China	2017-10-25	National Key Laboratory of Agricultural Microbiology	SAMEA5382136	C57BL/6¬†
ERR3199610	ERR3199610	The stool of mouse	NC705	feces	PRJEB31298	Study on the diversity of gut microorganisms in mice infected with different toxic H7N9 viruses	Feces	China	2017-10-25	National Key Laboratory of Agricultural Microbiology	SAMEA5382893	C57BL/6¬†
ERR3199611	ERR3199611	The stool of mouse	NC300	feces	PRJEB31298	Study on the diversity of gut microorganisms in mice infected with different toxic H7N9 viruses	Feces	China	2017-10-25	National Key Laboratory of Agricultural Microbiology	SAMEA5382824	C57BL/6¬†
ERR3199612	ERR3199612	The stool of mouse	HB308	feces	PRJEB31298	Study on the diversity of gut microorganisms in mice infected with different toxic H7N9 viruses	Feces	China	2017-10-25	National Key Laboratory of Agricultural Microbiology	SAMEA5382362	C57BL/6¬†
ERR3199613	ERR3199613	The stool of mouse	NC508	feces	PRJEB31298	Study on the diversity of gut microorganisms in mice infected with different toxic H7N9 viruses	Feces	China	2017-10-25	National Key Laboratory of Agricultural Microbiology	SAMEA5382864	C57BL/6¬†
ERR3199614	ERR3199614	The stool of mouse	HB911	feces	PRJEB31298	Study on the diversity of gut microorganisms in mice infected with different toxic H7N9 viruses	Feces	China	2017-10-25	National Key Laboratory of Agricultural Microbiology	SAMEA5382462	C57BL/6¬†
ERR3199615	ERR3199615	The stool of mouse	GX.DG209	feces	PRJEB31298	Study on the diversity of gut microorganisms in mice infected with different toxic H7N9 viruses	Feces	China	2017-10-25	National Key Laboratory of Agricultural Microbiology	SAMEA5382065	C57BL/6¬†
ERR3199616	ERR3199616	The stool of mouse	GX.SG811	feces	PRJEB31298	Study on the diversity of gut microorganisms in mice infected with different toxic H7N9 viruses	Feces	China	2017-10-25	National Key Laboratory of Agricultural Microbiology	SAMEA5382285	C57BL/6¬†
ERR3199617	ERR3199617	The stool of mouse	GX.DG1410	feces	PRJEB31298	Study on the diversity of gut microorganisms in mice infected with different toxic H7N9 viruses	Feces	China	2017-10-25	National Key Laboratory of Agricultural Microbiology	SAMEA5382055	C57BL/6¬†
ERR3199618	ERR3199618	The stool of mouse	GX.DG1002	feces	PRJEB31298	Study on the diversity of gut microorganisms in mice infected with different toxic H7N9 viruses	Feces	China	2017-10-25	National Key Laboratory of Agricultural Microbiology	SAMEA5381992	C57BL/6¬†
ERR3199619	ERR3199619	The stool of mouse	GX.SG205	feces	PRJEB31298	Study on the diversity of gut microorganisms in mice infected with different toxic H7N9 viruses	Feces	China	2017-10-25	National Key Laboratory of Agricultural Microbiology	SAMEA5382183	C57BL/6¬†
ERR3199620	ERR3199620	The stool of mouse	GX.DG1400	feces	PRJEB31298	Study on the diversity of gut microorganisms in mice infected with different toxic H7N9 viruses	Feces	China	2017-10-25	National Key Laboratory of Agricultural Microbiology	SAMEA5382045	C57BL/6¬†
ERR3199621	ERR3199621	The stool of mouse	GX.DG700	feces	PRJEB31298	Study on the diversity of gut microorganisms in mice infected with different toxic H7N9 viruses	Feces	China	2017-10-25	National Key Laboratory of Agricultural Microbiology	SAMEA5382116	C57BL/6¬†
ERR3199622	ERR3199622	The stool of mouse	HB211	feces	PRJEB31298	Study on the diversity of gut microorganisms in mice infected with different toxic H7N9 viruses	Feces	China	2017-10-25	National Key Laboratory of Agricultural Microbiology	SAMEA5382349	C57BL/6¬†
ERR3199623	ERR3199623	The stool of mouse	NC411	feces	PRJEB31298	Study on the diversity of gut microorganisms in mice infected with different toxic H7N9 viruses	Feces	China	2017-10-25	National Key Laboratory of Agricultural Microbiology	SAMEA5382851	C57BL/6¬†
ERR3199624	ERR3199624	The stool of mouse	HB815	feces	PRJEB31298	Study on the diversity of gut microorganisms in mice infected with different toxic H7N9 viruses	Feces	China	2017-10-25	National Key Laboratory of Agricultural Microbiology	SAMEA5382450	C57BL/6¬†
ERR3199625	ERR3199625	The stool of mouse	GX.DG1308	feces	PRJEB31298	Study on the diversity of gut microorganisms in mice infected with different toxic H7N9 viruses	Feces	China	2017-10-25	National Key Laboratory of Agricultural Microbiology	SAMEA5382041	C57BL/6¬†
ERR3199626	ERR3199626	The stool of mouse	NC315	feces	PRJEB31298	Study on the diversity of gut microorganisms in mice infected with different toxic H7N9 viruses	Feces	China	2017-10-25	National Key Laboratory of Agricultural Microbiology	SAMEA5382839	C57BL/6¬†
ERR3199627	ERR3199627	The stool of mouse	GX.DG405	feces	PRJEB31298	Study on the diversity of gut microorganisms in mice infected with different toxic H7N9 viruses	Feces	China	2017-10-25	National Key Laboratory of Agricultural Microbiology	SAMEA5382090	C57BL/6¬†
ERR3199628	ERR3199628	The stool of mouse	GX.DG709	feces	PRJEB31298	Study on the diversity of gut microorganisms in mice infected with different toxic H7N9 viruses	Feces	China	2017-10-25	National Key Laboratory of Agricultural Microbiology	SAMEA5382125	C57BL/6¬†
ERR3199629	ERR3199629	The stool of mouse	GX.SG110	feces	PRJEB31298	Study on the diversity of gut microorganisms in mice infected with different toxic H7N9 viruses	Feces	China	2017-10-25	National Key Laboratory of Agricultural Microbiology	SAMEA5382172	C57BL/6¬†
ERR3199630	ERR3199630	The stool of mouse	GX.SG611	feces	PRJEB31298	Study on the diversity of gut microorganisms in mice infected with different toxic H7N9 viruses	Feces	China	2017-10-25	National Key Laboratory of Agricultural Microbiology	SAMEA5382253	C57BL/6¬†
ERR3199631	ERR3199631	The stool of mouse	GX.SG410	feces	PRJEB31298	Study on the diversity of gut microorganisms in mice infected with different toxic H7N9 viruses	Feces	China	2017-10-25	National Key Laboratory of Agricultural Microbiology	SAMEA5382220	C57BL/6¬†
ERR3199632	ERR3199632	The stool of mouse	GX.DG508	feces	PRJEB31298	Study on the diversity of gut microorganisms in mice infected with different toxic H7N9 viruses	Feces	China	2017-10-25	National Key Laboratory of Agricultural Microbiology	SAMEA5382103	C57BL/6¬†
ERR3199633	ERR3199633	The stool of mouse	NC408	feces	PRJEB31298	Study on the diversity of gut microorganisms in mice infected with different toxic H7N9 viruses	Feces	China	2017-10-25	National Key Laboratory of Agricultural Microbiology	SAMEA5382848	C57BL/6¬†
ERR3199634	ERR3199634	The stool of mouse	GX.DG205	feces	PRJEB31298	Study on the diversity of gut microorganisms in mice infected with different toxic H7N9 viruses	Feces	China	2017-10-25	National Key Laboratory of Agricultural Microbiology	SAMEA5382061	C57BL/6¬†
ERR3199635	ERR3199635	The stool of mouse	GX.DG908	feces	PRJEB31298	Study on the diversity of gut microorganisms in mice infected with different toxic H7N9 viruses	Feces	China	2017-10-25	National Key Laboratory of Agricultural Microbiology	SAMEA5382145	C57BL/6¬†
ERR3199636	ERR3199636	The stool of mouse	HB511	feces	PRJEB31298	Study on the diversity of gut microorganisms in mice infected with different toxic H7N9 viruses	Feces	China	2017-10-25	National Key Laboratory of Agricultural Microbiology	SAMEA5382397	C57BL/6¬†
ERR3199637	ERR3199637	The stool of mouse	GX.DG702	feces	PRJEB31298	Study on the diversity of gut microorganisms in mice infected with different toxic H7N9 viruses	Feces	China	2017-10-25	National Key Laboratory of Agricultural Microbiology	SAMEA5382118	C57BL/6¬†
ERR3199638	ERR3199638	The stool of mouse	GX.DG1109	feces	PRJEB31298	Study on the diversity of gut microorganisms in mice infected with different toxic H7N9 viruses	Feces	China	2017-10-25	National Key Laboratory of Agricultural Microbiology	SAMEA5382019	C57BL/6¬†
ERR3199639	ERR3199639	The stool of mouse	NC908	feces	PRJEB31298	Study on the diversity of gut microorganisms in mice infected with different toxic H7N9 viruses	Feces	China	2017-10-25	National Key Laboratory of Agricultural Microbiology	SAMEA5382928	C57BL/6¬†
ERR3199640	ERR3199640	The stool of mouse	NC410	feces	PRJEB31298	Study on the diversity of gut microorganisms in mice infected with different toxic H7N9 viruses	Feces	China	2017-10-25	National Key Laboratory of Agricultural Microbiology	SAMEA5382850	C57BL/6¬†
ERR3199641	ERR3199641	The stool of mouse	NC600	feces	PRJEB31298	Study on the diversity of gut microorganisms in mice infected with different toxic H7N9 viruses	Feces	China	2017-10-25	National Key Laboratory of Agricultural Microbiology	SAMEA5382872	C57BL/6¬†
ERR3199642	ERR3199642	The stool of mouse	GX.DG602	feces	PRJEB31298	Study on the diversity of gut microorganisms in mice infected with different toxic H7N9 viruses	Feces	China	2017-10-25	National Key Laboratory of Agricultural Microbiology	SAMEA5382108	C57BL/6¬†
ERR3199643	ERR3199643	The stool of mouse	NC110	feces	PRJEB31298	Study on the diversity of gut microorganisms in mice infected with different toxic H7N9 viruses	Feces	China	2017-10-25	National Key Laboratory of Agricultural Microbiology	SAMEA5382802	C57BL/6¬†
ERR3199644	ERR3199644	The stool of mouse	GX.DG1305	feces	PRJEB31298	Study on the diversity of gut microorganisms in mice infected with different toxic H7N9 viruses	Feces	China	2017-10-25	National Key Laboratory of Agricultural Microbiology	SAMEA5382038	C57BL/6¬†
ERR3199645	ERR3199645	The stool of mouse	GX.DG608	feces	PRJEB31298	Study on the diversity of gut microorganisms in mice infected with different toxic H7N9 viruses	Feces	China	2017-10-25	National Key Laboratory of Agricultural Microbiology	SAMEA5382114	C57BL/6¬†
ERR3199646	ERR3199646	The stool of mouse	HB100	feces	PRJEB31298	Study on the diversity of gut microorganisms in mice infected with different toxic H7N9 viruses	Feces	China	2017-10-25	National Key Laboratory of Agricultural Microbiology	SAMEA5382316	C57BL/6¬†
ERR3199647	ERR3199647	The stool of mouse	HB108	feces	PRJEB31298	Study on the diversity of gut microorganisms in mice infected with different toxic H7N9 viruses	Feces	China	2017-10-25	National Key Laboratory of Agricultural Microbiology	SAMEA5382330	C57BL/6¬†
ERR3199648	ERR3199648	The stool of mouse	NC609	feces	PRJEB31298	Study on the diversity of gut microorganisms in mice infected with different toxic H7N9 viruses	Feces	China	2017-10-25	National Key Laboratory of Agricultural Microbiology	SAMEA5382881	C57BL/6¬†
ERR3199649	ERR3199649	The stool of mouse	GX.DG1108	feces	PRJEB31298	Study on the diversity of gut microorganisms in mice infected with different toxic H7N9 viruses	Feces	China	2017-10-25	National Key Laboratory of Agricultural Microbiology	SAMEA5382018	C57BL/6¬†
ERR3199650	ERR3199650	The stool of mouse	HB310	feces	PRJEB31298	Study on the diversity of gut microorganisms in mice infected with different toxic H7N9 viruses	Feces	China	2017-10-25	National Key Laboratory of Agricultural Microbiology	SAMEA5382364	C57BL/6¬†
ERR3199651	ERR3199651	The stool of mouse	GX.SG1009	feces	PRJEB31298	Study on the diversity of gut microorganisms in mice infected with different toxic H7N9 viruses	Feces	China	2017-10-25	National Key Laboratory of Agricultural Microbiology	SAMEA5382155	C57BL/6¬†
ERR3199652	ERR3199652	The stool of mouse	GX.SG802	feces	PRJEB31298	Study on the diversity of gut microorganisms in mice infected with different toxic H7N9 viruses	Feces	China	2017-10-25	National Key Laboratory of Agricultural Microbiology	SAMEA5382276	C57BL/6¬†
ERR3199653	ERR3199653	The stool of mouse	GX.DG800	feces	PRJEB31298	Study on the diversity of gut microorganisms in mice infected with different toxic H7N9 viruses	Feces	China	2017-10-25	National Key Laboratory of Agricultural Microbiology	SAMEA5382126	C57BL/6¬†
ERR3199654	ERR3199654	The stool of mouse	NC615	feces	PRJEB31298	Study on the diversity of gut microorganisms in mice infected with different toxic H7N9 viruses	Feces	China	2017-10-25	National Key Laboratory of Agricultural Microbiology	SAMEA5382887	C57BL/6¬†
ERR3199655	ERR3199655	The stool of mouse	HB805	feces	PRJEB31298	Study on the diversity of gut microorganisms in mice infected with different toxic H7N9 viruses	Feces	China	2017-10-25	National Key Laboratory of Agricultural Microbiology	SAMEA5382440	C57BL/6¬†
ERR3199656	ERR3199656	The stool of mouse	HB800	feces	PRJEB31298	Study on the diversity of gut microorganisms in mice infected with different toxic H7N9 viruses	Feces	China	2017-10-25	National Key Laboratory of Agricultural Microbiology	SAMEA5382435	C57BL/6¬†
ERR3199657	ERR3199657	The stool of mouse	HB1009	feces	PRJEB31298	Study on the diversity of gut microorganisms in mice infected with different toxic H7N9 viruses	Feces	China	2017-10-25	National Key Laboratory of Agricultural Microbiology	SAMEA5382315	C57BL/6¬†
ERR3199658	ERR3199658	The stool of mouse	GX.SG309	feces	PRJEB31298	Study on the diversity of gut microorganisms in mice infected with different toxic H7N9 viruses	Feces	China	2017-10-25	National Key Laboratory of Agricultural Microbiology	SAMEA5382203	C57BL/6¬†
ERR3199659	ERR3199659	The stool of mouse	GX.DG805	feces	PRJEB31298	Study on the diversity of gut microorganisms in mice infected with different toxic H7N9 viruses	Feces	China	2017-10-25	National Key Laboratory of Agricultural Microbiology	SAMEA5382131	C57BL/6¬†
ERR3199660	ERR3199660	The stool of mouse	GX.DG1309	feces	PRJEB31298	Study on the diversity of gut microorganisms in mice infected with different toxic H7N9 viruses	Feces	China	2017-10-25	National Key Laboratory of Agricultural Microbiology	SAMEA5382042	C57BL/6¬†
ERR3199661	ERR3199661	The stool of mouse	GX.SG1005	feces	PRJEB31298	Study on the diversity of gut microorganisms in mice infected with different toxic H7N9 viruses	Feces	China	2017-10-25	National Key Laboratory of Agricultural Microbiology	SAMEA5382151	C57BL/6¬†
ERR3199662	ERR3199662	The stool of mouse	GX.DG211	feces	PRJEB31298	Study on the diversity of gut microorganisms in mice infected with different toxic H7N9 viruses	Feces	China	2017-10-25	National Key Laboratory of Agricultural Microbiology	SAMEA5382067	C57BL/6¬†
ERR3199663	ERR3199663	The stool of mouse	GX.SG302	feces	PRJEB31298	Study on the diversity of gut microorganisms in mice infected with different toxic H7N9 viruses	Feces	China	2017-10-25	National Key Laboratory of Agricultural Microbiology	SAMEA5382196	C57BL/6¬†
ERR3199664	ERR3199664	The stool of mouse	NC610	feces	PRJEB31298	Study on the diversity of gut microorganisms in mice infected with different toxic H7N9 viruses	Feces	China	2017-10-25	National Key Laboratory of Agricultural Microbiology	SAMEA5382882	C57BL/6¬†
ERR3199665	ERR3199665	The stool of mouse	GX.SG211	feces	PRJEB31298	Study on the diversity of gut microorganisms in mice infected with different toxic H7N9 viruses	Feces	China	2017-10-25	National Key Laboratory of Agricultural Microbiology	SAMEA5382189	C57BL/6¬†
ERR3199666	ERR3199666	The stool of mouse	GX.SG702	feces	PRJEB31298	Study on the diversity of gut microorganisms in mice infected with different toxic H7N9 viruses	Feces	China	2017-10-25	National Key Laboratory of Agricultural Microbiology	SAMEA5382260	C57BL/6¬†
ERR3199667	ERR3199667	The stool of mouse	HB102	feces	PRJEB31298	Study on the diversity of gut microorganisms in mice infected with different toxic H7N9 viruses	Feces	China	2017-10-25	National Key Laboratory of Agricultural Microbiology	SAMEA5382324	C57BL/6¬†
ERR3199668	ERR3199668	The stool of mouse	NC805	feces	PRJEB31298	Study on the diversity of gut microorganisms in mice infected with different toxic H7N9 viruses	Feces	China	2017-10-25	National Key Laboratory of Agricultural Microbiology	SAMEA5382909	C57BL/6¬†
ERR3199669	ERR3199669	The stool of mouse	GX.DG1310	feces	PRJEB31298	Study on the diversity of gut microorganisms in mice infected with different toxic H7N9 viruses	Feces	China	2017-10-25	National Key Laboratory of Agricultural Microbiology	SAMEA5382043	C57BL/6¬†
ERR3199670	ERR3199670	The stool of mouse	GX.SG700	feces	PRJEB31298	Study on the diversity of gut microorganisms in mice infected with different toxic H7N9 viruses	Feces	China	2017-10-25	National Key Laboratory of Agricultural Microbiology	SAMEA5382258	C57BL/6¬†
ERR3199671	ERR3199671	The stool of mouse	NC1015	feces	PRJEB31298	Study on the diversity of gut microorganisms in mice infected with different toxic H7N9 viruses	Feces	China	2017-10-25	National Key Laboratory of Agricultural Microbiology	SAMEA5382792	C57BL/6¬†
ERR3199672	ERR3199672	The stool of mouse	NC611	feces	PRJEB31298	Study on the diversity of gut microorganisms in mice infected with different toxic H7N9 viruses	Feces	China	2017-10-25	National Key Laboratory of Agricultural Microbiology	SAMEA5382883	C57BL/6¬†
ERR3199673	ERR3199673	The stool of mouse	GX.SG500	feces	PRJEB31298	Study on the diversity of gut microorganisms in mice infected with different toxic H7N9 viruses	Feces	China	2017-10-25	National Key Laboratory of Agricultural Microbiology	SAMEA5382226	C57BL/6¬†
ERR3199674	ERR3199674	The stool of mouse	GX.DG1210	feces	PRJEB31298	Study on the diversity of gut microorganisms in mice infected with different toxic H7N9 viruses	Feces	China	2017-10-25	National Key Laboratory of Agricultural Microbiology	SAMEA5382032	C57BL/6¬†
ERR3199675	ERR3199675	The stool of mouse	GX.SG409	feces	PRJEB31298	Study on the diversity of gut microorganisms in mice infected with different toxic H7N9 viruses	Feces	China	2017-10-25	National Key Laboratory of Agricultural Microbiology	SAMEA5382219	C57BL/6¬†
ERR3199676	ERR3199676	The stool of mouse	NC608	feces	PRJEB31298	Study on the diversity of gut microorganisms in mice infected with different toxic H7N9 viruses	Feces	China	2017-10-25	National Key Laboratory of Agricultural Microbiology	SAMEA5382880	C57BL/6¬†
ERR3199677	ERR3199677	The stool of mouse	GX.SG1008	feces	PRJEB31298	Study on the diversity of gut microorganisms in mice infected with different toxic H7N9 viruses	Feces	China	2017-10-25	National Key Laboratory of Agricultural Microbiology	SAMEA5382154	C57BL/6¬†
ERR3199678	ERR3199678	The stool of mouse	HB315	feces	PRJEB31298	Study on the diversity of gut microorganisms in mice infected with different toxic H7N9 viruses	Feces	China	2017-10-25	National Key Laboratory of Agricultural Microbiology	SAMEA5382369	C57BL/6¬†
ERR3199679	ERR3199679	The stool of mouse	NC509	feces	PRJEB31298	Study on the diversity of gut microorganisms in mice infected with different toxic H7N9 viruses	Feces	China	2017-10-25	National Key Laboratory of Agricultural Microbiology	SAMEA5382865	C57BL/6¬†
ERR3199680	ERR3199680	The stool of mouse	GX.SG608	feces	PRJEB31298	Study on the diversity of gut microorganisms in mice infected with different toxic H7N9 viruses	Feces	China	2017-10-25	National Key Laboratory of Agricultural Microbiology	SAMEA5382250	C57BL/6¬†
ERR3199681	ERR3199681	The stool of mouse	GX.DG1008	feces	PRJEB31298	Study on the diversity of gut microorganisms in mice infected with different toxic H7N9 viruses	Feces	China	2017-10-25	National Key Laboratory of Agricultural Microbiology	SAMEA5381998	C57BL/6¬†
ERR3199682	ERR3199682	The stool of mouse	GX.DG1202	feces	PRJEB31298	Study on the diversity of gut microorganisms in mice infected with different toxic H7N9 viruses	Feces	China	2017-10-25	National Key Laboratory of Agricultural Microbiology	SAMEA5382024	C57BL/6¬†
ERR3199683	ERR3199683	The stool of mouse	GX.DG500	feces	PRJEB31298	Study on the diversity of gut microorganisms in mice infected with different toxic H7N9 viruses	Feces	China	2017-10-25	National Key Laboratory of Agricultural Microbiology	SAMEA5382095	C57BL/6¬†
ERR3199684	ERR3199684	The stool of mouse	HB915	feces	PRJEB31298	Study on the diversity of gut microorganisms in mice infected with different toxic H7N9 viruses	Feces	China	2017-10-25	National Key Laboratory of Agricultural Microbiology	SAMEA5382466	C57BL/6¬†
ERR3199685	ERR3199685	The stool of mouse	NC308	feces	PRJEB31298	Study on the diversity of gut microorganisms in mice infected with different toxic H7N9 viruses	Feces	China	2017-10-25	National Key Laboratory of Agricultural Microbiology	SAMEA5382832	C57BL/6¬†
ERR3199686	ERR3199686	The stool of mouse	GX.SG1015	feces	PRJEB31298	Study on the diversity of gut microorganisms in mice infected with different toxic H7N9 viruses	Feces	China	2017-10-25	National Key Laboratory of Agricultural Microbiology	SAMEA5382162	C57BL/6¬†
ERR3199687	ERR3199687	The stool of mouse	GX.SG308	feces	PRJEB31298	Study on the diversity of gut microorganisms in mice infected with different toxic H7N9 viruses	Feces	China	2017-10-25	National Key Laboratory of Agricultural Microbiology	SAMEA5382202	C57BL/6¬†
ERR3199688	ERR3199688	The stool of mouse	HB1008	feces	PRJEB31298	Study on the diversity of gut microorganisms in mice infected with different toxic H7N9 viruses	Feces	China	2017-10-25	National Key Laboratory of Agricultural Microbiology	SAMEA5382314	C57BL/6¬†
ERR3199689	ERR3199689	The stool of mouse	HB402	feces	PRJEB31298	Study on the diversity of gut microorganisms in mice infected with different toxic H7N9 viruses	Feces	China	2017-10-25	National Key Laboratory of Agricultural Microbiology	SAMEA5382372	C57BL/6¬†
ERR3199690	ERR3199690	The stool of mouse	NC605	feces	PRJEB31298	Study on the diversity of gut microorganisms in mice infected with different toxic H7N9 viruses	Feces	China	2017-10-25	National Key Laboratory of Agricultural Microbiology	SAMEA5382877	C57BL/6¬†
ERR3199691	ERR3199691	The stool of mouse	NC602	feces	PRJEB31298	Study on the diversity of gut microorganisms in mice infected with different toxic H7N9 viruses	Feces	China	2017-10-25	National Key Laboratory of Agricultural Microbiology	SAMEA5382874	C57BL/6¬†
ERR3199692	ERR3199692	The stool of mouse	GX.DG111	feces	PRJEB31298	Study on the diversity of gut microorganisms in mice infected with different toxic H7N9 viruses	Feces	China	2017-10-25	National Key Laboratory of Agricultural Microbiology	SAMEA5382021	C57BL/6¬†
ERR3199693	ERR3199693	The stool of mouse	GX.SG810	feces	PRJEB31298	Study on the diversity of gut microorganisms in mice infected with different toxic H7N9 viruses	Feces	China	2017-10-25	National Key Laboratory of Agricultural Microbiology	SAMEA5382284	C57BL/6¬†
ERR3199694	ERR3199694	The stool of mouse	NC500	feces	PRJEB31298	Study on the diversity of gut microorganisms in mice infected with different toxic H7N9 viruses	Feces	China	2017-10-25	National Key Laboratory of Agricultural Microbiology	SAMEA5382856	C57BL/6¬†
ERR3199695	ERR3199695	The stool of mouse	NC202	feces	PRJEB31298	Study on the diversity of gut microorganisms in mice infected with different toxic H7N9 viruses	Feces	China	2017-10-25	National Key Laboratory of Agricultural Microbiology	SAMEA5382810	C57BL/6¬†
ERR3199696	ERR3199696	The stool of mouse	GX.SG202	feces	PRJEB31298	Study on the diversity of gut microorganisms in mice infected with different toxic H7N9 viruses	Feces	China	2017-10-25	National Key Laboratory of Agricultural Microbiology	SAMEA5382180	C57BL/6¬†
ERR3199697	ERR3199697	The stool of mouse	NC311	feces	PRJEB31298	Study on the diversity of gut microorganisms in mice infected with different toxic H7N9 viruses	Feces	China	2017-10-25	National Key Laboratory of Agricultural Microbiology	SAMEA5382835	C57BL/6¬†
ERR346579	ERR346579	Mouse fecal sample for COPRO-Seq	M6_12hpv		PRJEB4370	A gnotobiotic mouse model of phage-bacterial host dynamics in the human gut	Feces		2010	Washington University in Saint Louis	SAMEA2159312	C57BL/6J
ERR346580	ERR346580	Mouse fecal sample for COPRO-Seq	M6_24hpv		PRJEB4370	A gnotobiotic mouse model of phage-bacterial host dynamics in the human gut	Feces		2010	Washington University in Saint Louis	SAMEA2148723	C57BL/6J
ERR675498	ERR675498	Stool sample from mouse strain : SV129	1		PRJEB7759	A Catalogue of the Mouse Gut Metagenome	Feces	Norway	2012	Beijing Genome Institute	SAMEA3134356	C57BL/6
ERR675499	ERR675499	Stool sample from mouse strain : SV129	2		PRJEB7759	A Catalogue of the Mouse Gut Metagenome	Feces	Norway	2012	Beijing Genome Institute	SAMEA3134357	C57BL/6
ERR675500	ERR675500	Stool sample from mouse strain : SV129	4		PRJEB7759	A Catalogue of the Mouse Gut Metagenome	Feces	Norway	2012	Beijing Genome Institute	SAMEA3134358	C57BL/6
ERR675501	ERR675501	Stool sample from mouse strain : SV129	5		PRJEB7759	A Catalogue of the Mouse Gut Metagenome	Feces	Norway	2012	Beijing Genome Institute	SAMEA3134359	C57BL/6
ERR675502	ERR675502	Stool sample from mouse strain : SV129	7		PRJEB7759	A Catalogue of the Mouse Gut Metagenome	Feces	Norway	2012	Beijing Genome Institute	SAMEA3134360	C57BL/6
ERR675503	ERR675503	Stool sample from mouse strain : SV129	8		PRJEB7759	A Catalogue of the Mouse Gut Metagenome	Feces	Norway	2012	Beijing Genome Institute	SAMEA3134361	C57BL/6
ERR675504	ERR675504	Stool sample from mouse strain : SV129	10		PRJEB7759	A Catalogue of the Mouse Gut Metagenome	Feces	Norway	2012	Beijing Genome Institute	SAMEA3134362	C57BL/6
ERR675505	ERR675505	Stool sample from mouse strain : SV129	11		PRJEB7759	A Catalogue of the Mouse Gut Metagenome	Feces	Norway	2012	Beijing Genome Institute	SAMEA3134363	C57BL/6
ERR675506	ERR675506	Stool sample from mouse strain : SV129	13		PRJEB7759	A Catalogue of the Mouse Gut Metagenome	Feces	Norway	2012	Beijing Genome Institute	SAMEA3134364	C57BL/6
ERR675507	ERR675507	Stool sample from mouse strain : SV129	14		PRJEB7759	A Catalogue of the Mouse Gut Metagenome	Feces	Norway	2012	Beijing Genome Institute	SAMEA3134365	C57BL/6
ERR675508	ERR675508	Stool sample from mouse strain : SV129	16		PRJEB7759	A Catalogue of the Mouse Gut Metagenome	Feces	Norway	2012	Beijing Genome Institute	SAMEA3134366	C57BL/6
ERR675509	ERR675509	Stool sample from mouse strain : SV129	17		PRJEB7759	A Catalogue of the Mouse Gut Metagenome	Feces	Norway	2012	Beijing Genome Institute	SAMEA3134367	C57BL/6
ERR675510	ERR675510	Stool sample from mouse strain : SV129	19		PRJEB7759	A Catalogue of the Mouse Gut Metagenome	Feces	Norway	2012	Beijing Genome Institute	SAMEA3134368	C57BL/6
ERR675511	ERR675511	Stool sample from mouse strain : SV129	20		PRJEB7759	A Catalogue of the Mouse Gut Metagenome	Feces	Norway	2012	Beijing Genome Institute	SAMEA3134369	C57BL/6
ERR675512	ERR675512	Stool sample from mouse strain : SV129	22		PRJEB7759	A Catalogue of the Mouse Gut Metagenome	Feces	Norway	2012	Beijing Genome Institute	SAMEA3134370	C57BL/6
ERR675513	ERR675513	Stool sample from mouse strain : SV129	23		PRJEB7759	A Catalogue of the Mouse Gut Metagenome	Feces	Norway	2012	Beijing Genome Institute	SAMEA3134371	C57BL/6
ERR675514	ERR675514	Stool sample from mouse strain : SV129	25		PRJEB7759	A Catalogue of the Mouse Gut Metagenome	Feces	Norway	2012	Beijing Genome Institute	SAMEA3134372	C57BL/6
ERR675515	ERR675515	Stool sample from mouse strain : SV129	26		PRJEB7759	A Catalogue of the Mouse Gut Metagenome	Feces	Norway	2012	Beijing Genome Institute	SAMEA3134373	C57BL/6
ERR675516	ERR675516	Stool sample from mouse strain : SV129	28		PRJEB7759	A Catalogue of the Mouse Gut Metagenome	Feces	Norway	2012	Beijing Genome Institute	SAMEA3134374	C57BL/6
ERR675517	ERR675517	Stool sample from mouse strain : SV129	29		PRJEB7759	A Catalogue of the Mouse Gut Metagenome	Feces	Norway	2012	Beijing Genome Institute	SAMEA3134375	C57BL/6
ERR675518	ERR675518	Stool sample from mouse strain : C57/BL6	31		PRJEB7759	A Catalogue of the Mouse Gut Metagenome	Feces	Norway	2012	Beijing Genome Institute	SAMEA3134376	C57BL/6
ERR675519	ERR675519	Stool sample from mouse strain : C57/BL6	32		PRJEB7759	A Catalogue of the Mouse Gut Metagenome	Feces	Norway	2012	Beijing Genome Institute	SAMEA3134377	C57BL/6
ERR675520	ERR675520	Stool sample from mouse strain : C57/BL6	34		PRJEB7759	A Catalogue of the Mouse Gut Metagenome	Feces	Norway	2012	Beijing Genome Institute	SAMEA3134378	C57BL/6
ERR675521	ERR675521	Stool sample from mouse strain : C57/BL6	35		PRJEB7759	A Catalogue of the Mouse Gut Metagenome	Feces	Norway	2012	Beijing Genome Institute	SAMEA3134379	C57BL/6
ERR675522	ERR675522	Stool sample from mouse strain : C57/BL6	37		PRJEB7759	A Catalogue of the Mouse Gut Metagenome	Feces	Norway	2012	Beijing Genome Institute	SAMEA3134380	C57BL/6
ERR675523	ERR675523	Stool sample from mouse strain : C57/BL6	38		PRJEB7759	A Catalogue of the Mouse Gut Metagenome	Feces	Norway	2012	Beijing Genome Institute	SAMEA3134381	C57BL/6
ERR675524	ERR675524	Stool sample from mouse strain : C57/BL6	40		PRJEB7759	A Catalogue of the Mouse Gut Metagenome	Feces	Norway	2012	Beijing Genome Institute	SAMEA3134382	C57BL/6
ERR675525	ERR675525	Stool sample from mouse strain : C57/BL6	41		PRJEB7759	A Catalogue of the Mouse Gut Metagenome	Feces	Norway	2012	Beijing Genome Institute	SAMEA3134383	C57BL/6
ERR675526	ERR675526	Stool sample from mouse strain : C57/BL6	43		PRJEB7759	A Catalogue of the Mouse Gut Metagenome	Feces	Norway	2012	Beijing Genome Institute	SAMEA3134384	C57BL/6
ERR675527	ERR675527	Stool sample from mouse strain : C57/BL6	46		PRJEB7759	A Catalogue of the Mouse Gut Metagenome	Feces	Norway	2012	Beijing Genome Institute	SAMEA3134385	C57BL/6
ERR675528	ERR675528	Stool sample from mouse strain : C57/BL6	47		PRJEB7759	A Catalogue of the Mouse Gut Metagenome	Feces	Norway	2012	Beijing Genome Institute	SAMEA3134386	C57BL/6
ERR675529	ERR675529	Stool sample from mouse strain : C57/BL6	49		PRJEB7759	A Catalogue of the Mouse Gut Metagenome	Feces	Norway	2012	Beijing Genome Institute	SAMEA3134387	C57BL/6
ERR675530	ERR675530	Stool sample from mouse strain : C57/BL6	50		PRJEB7759	A Catalogue of the Mouse Gut Metagenome	Feces	Norway	2012	Beijing Genome Institute	SAMEA3134388	C57BL/6
ERR675531	ERR675531	Stool sample from mouse strain : C57/BL6	52		PRJEB7759	A Catalogue of the Mouse Gut Metagenome	Feces	Norway	2012	Beijing Genome Institute	SAMEA3134389	C57BL/6
ERR675532	ERR675532	Stool sample from mouse strain : C57/BL6	54		PRJEB7759	A Catalogue of the Mouse Gut Metagenome	Feces	Norway	2012	Beijing Genome Institute	SAMEA3134390	C57BL/6
ERR675533	ERR675533	Stool sample from mouse strain : C57/BL6	2021-01-01		PRJEB7759	A Catalogue of the Mouse Gut Metagenome	Feces	USA	2012	Beijing Genome Institute	SAMEA3134391	C57BL/6
ERR675534	ERR675534	Stool sample from mouse strain : C57/BL6	2021-02-01		PRJEB7759	A Catalogue of the Mouse Gut Metagenome	Feces	USA	2012	Beijing Genome Institute	SAMEA3134392	C57BL/6
ERR675535	ERR675535	Stool sample from mouse strain : C57/BL6	2021-03-01		PRJEB7759	A Catalogue of the Mouse Gut Metagenome	Feces	USA	2012	Beijing Genome Institute	SAMEA3134393	C57BL/6
ERR675536	ERR675536	Stool sample from mouse strain : C57/BL6	2021-04-01		PRJEB7759	A Catalogue of the Mouse Gut Metagenome	Feces	USA	2012	Beijing Genome Institute	SAMEA3134394	C57BL/6
ERR675537	ERR675537	Stool sample from mouse strain : C57/BL6	2021-05-01		PRJEB7759	A Catalogue of the Mouse Gut Metagenome	Feces	USA	2012	Beijing Genome Institute	SAMEA3134395	C57BL/6
ERR675538	ERR675538	Stool sample from mouse strain : C57/BL6	2021-06-01		PRJEB7759	A Catalogue of the Mouse Gut Metagenome	Feces	USA	2012	Beijing Genome Institute	SAMEA3134396	C57BL/6
ERR675539	ERR675539	Stool sample from mouse strain : C57/BL6	2021-07-01		PRJEB7759	A Catalogue of the Mouse Gut Metagenome	Feces	USA	2012	Beijing Genome Institute	SAMEA3134397	C57BL/6
ERR675540	ERR675540	Stool sample from mouse strain : C57/BL6	2021-08-01		PRJEB7759	A Catalogue of the Mouse Gut Metagenome	Feces	USA	2012	Beijing Genome Institute	SAMEA3134398	C57BL/6
ERR675541	ERR675541	Stool sample from mouse strain : C57/BL6	2021-01-02		PRJEB7759	A Catalogue of the Mouse Gut Metagenome	Feces	USA	2012	Beijing Genome Institute	SAMEA3134399	C57BL/6
ERR675542	ERR675542	Stool sample from mouse strain : C57/BL6	2021-02-02		PRJEB7759	A Catalogue of the Mouse Gut Metagenome	Feces	USA	2012	Beijing Genome Institute	SAMEA3134400	C57BL/6
ERR675543	ERR675543	Stool sample from mouse strain : C57/BL6	2021-03-02		PRJEB7759	A Catalogue of the Mouse Gut Metagenome	Feces	USA	2012	Beijing Genome Institute	SAMEA3134401	C57BL/6
ERR675544	ERR675544	Stool sample from mouse strain : C57/BL6	2021-04-02		PRJEB7759	A Catalogue of the Mouse Gut Metagenome	Feces	USA	2012	Beijing Genome Institute	SAMEA3134402	C57BL/6
ERR675545	ERR675545	Stool sample from mouse strain : C57/BL6	2021-05-02		PRJEB7759	A Catalogue of the Mouse Gut Metagenome	Feces	USA	2012	Beijing Genome Institute	SAMEA3134403	C57BL/6
ERR675546	ERR675546	Stool sample from mouse strain : C57/BL6	2021-06-02		PRJEB7759	A Catalogue of the Mouse Gut Metagenome	Feces	USA	2012	Beijing Genome Institute	SAMEA3134404	C57BL/6
ERR675547	ERR675547	Stool sample from mouse strain : C57/BL6	2021-07-02		PRJEB7759	A Catalogue of the Mouse Gut Metagenome	Feces	USA	2012	Beijing Genome Institute	SAMEA3134405	C57BL/6
ERR675548	ERR675548	Stool sample from mouse strain : C57/BL6	2021-08-02		PRJEB7759	A Catalogue of the Mouse Gut Metagenome	Feces	USA	2012	Beijing Genome Institute	SAMEA3134406	C57BL/6
ERR675549	ERR675549	Stool sample from mouse strain : C57/BL6	2021-01-03		PRJEB7759	A Catalogue of the Mouse Gut Metagenome	Feces	USA	2012	Beijing Genome Institute	SAMEA3134407	C57BL/6
ERR675550	ERR675550	Stool sample from mouse strain : C57/BL6	2021-02-03		PRJEB7759	A Catalogue of the Mouse Gut Metagenome	Feces	USA	2012	Beijing Genome Institute	SAMEA3134408	C57BL/6
ERR675551	ERR675551	Stool sample from mouse strain : C57/BL6	2021-03-03		PRJEB7759	A Catalogue of the Mouse Gut Metagenome	Feces	USA	2012	Beijing Genome Institute	SAMEA3134409	C57BL/6
ERR675552	ERR675552	Stool sample from mouse strain : C57/BL6	2021-04-03		PRJEB7759	A Catalogue of the Mouse Gut Metagenome	Feces	USA	2012	Beijing Genome Institute	SAMEA3134410	C57BL/6
ERR675553	ERR675553	Stool sample from mouse strain : C57/BL6	2021-05-03		PRJEB7759	A Catalogue of the Mouse Gut Metagenome	Feces	USA	2012	Beijing Genome Institute	SAMEA3134411	C57BL/6
ERR675554	ERR675554	Stool sample from mouse strain : C57/BL6	2021-06-03		PRJEB7759	A Catalogue of the Mouse Gut Metagenome	Feces	USA	2012	Beijing Genome Institute	SAMEA3134412	C57BL/6
ERR675555	ERR675555	Stool sample from mouse strain : C57/BL6	2021-07-03		PRJEB7759	A Catalogue of the Mouse Gut Metagenome	Feces	USA	2012	Beijing Genome Institute	SAMEA3134413	C57BL/6
ERR675556	ERR675556	Stool sample from mouse strain : C57/BL6	2021-08-03		PRJEB7759	A Catalogue of the Mouse Gut Metagenome	Feces	USA	2012	Beijing Genome Institute	SAMEA3134414	C57BL/6
ERR675557	ERR675557	Stool sample from mouse strain : BALB/c	2021-01-04		PRJEB7759	A Catalogue of the Mouse Gut Metagenome	Feces	USA	2012	Beijing Genome Institute	SAMEA3134415	C57BL/6
ERR675558	ERR675558	Stool sample from mouse strain : BALB/c	2021-02-04		PRJEB7759	A Catalogue of the Mouse Gut Metagenome	Feces	USA	2012	Beijing Genome Institute	SAMEA3134416	C57BL/6
ERR675559	ERR675559	Stool sample from mouse strain : BALB/c	2021-03-04		PRJEB7759	A Catalogue of the Mouse Gut Metagenome	Feces	USA	2012	Beijing Genome Institute	SAMEA3134417	C57BL/6
ERR675560	ERR675560	Stool sample from mouse strain : BALB/c	2021-04-04		PRJEB7759	A Catalogue of the Mouse Gut Metagenome	Feces	USA	2012	Beijing Genome Institute	SAMEA3134418	C57BL/6
ERR675561	ERR675561	Stool sample from mouse strain : BALB/c	2021-05-04		PRJEB7759	A Catalogue of the Mouse Gut Metagenome	Feces	USA	2012	Beijing Genome Institute	SAMEA3134419	C57BL/6
ERR675562	ERR675562	Stool sample from mouse strain : BALB/c	2021-06-04		PRJEB7759	A Catalogue of the Mouse Gut Metagenome	Feces	USA	2012	Beijing Genome Institute	SAMEA3134420	C57BL/6
ERR675563	ERR675563	Stool sample from mouse strain : BALB/c	2021-07-04		PRJEB7759	A Catalogue of the Mouse Gut Metagenome	Feces	USA	2012	Beijing Genome Institute	SAMEA3134421	C57BL/6
ERR675564	ERR675564	Stool sample from mouse strain : BALB/c	2021-08-04		PRJEB7759	A Catalogue of the Mouse Gut Metagenome	Feces	USA	2012	Beijing Genome Institute	SAMEA3134422	C57BL/6
ERR675565	ERR675565	Stool sample from mouse strain : SJL	2021-01-05		PRJEB7759	A Catalogue of the Mouse Gut Metagenome	Feces	USA	2012	Beijing Genome Institute	SAMEA3134423	C57BL/6
ERR675566	ERR675566	Stool sample from mouse strain : SJL	2021-02-05		PRJEB7759	A Catalogue of the Mouse Gut Metagenome	Feces	USA	2012	Beijing Genome Institute	SAMEA3134424	C57BL/6
ERR675567	ERR675567	Stool sample from mouse strain : SJL	2021-03-05		PRJEB7759	A Catalogue of the Mouse Gut Metagenome	Feces	USA	2012	Beijing Genome Institute	SAMEA3134425	C57BL/6
ERR675568	ERR675568	Stool sample from mouse strain : SJL	2021-04-05		PRJEB7759	A Catalogue of the Mouse Gut Metagenome	Feces	USA	2012	Beijing Genome Institute	SAMEA3134426	C57BL/6
ERR675569	ERR675569	Stool sample from mouse strain : SJL	2021-05-05		PRJEB7759	A Catalogue of the Mouse Gut Metagenome	Feces	USA	2012	Beijing Genome Institute	SAMEA3134427	C57BL/6
ERR675570	ERR675570	Stool sample from mouse strain : SJL	2021-06-05		PRJEB7759	A Catalogue of the Mouse Gut Metagenome	Feces	USA	2012	Beijing Genome Institute	SAMEA3134428	C57BL/6
ERR675571	ERR675571	Stool sample from mouse strain : SJL	2021-07-05		PRJEB7759	A Catalogue of the Mouse Gut Metagenome	Feces	USA	2012	Beijing Genome Institute	SAMEA3134429	C57BL/6
ERR675572	ERR675572	Stool sample from mouse strain : SJL	2021-08-05		PRJEB7759	A Catalogue of the Mouse Gut Metagenome	Feces	USA	2012	Beijing Genome Institute	SAMEA3134430	C57BL/6
ERR675573	ERR675573	Stool sample from mouse strain : 129S	2021-01-06		PRJEB7759	A Catalogue of the Mouse Gut Metagenome	Feces	USA	2012	Beijing Genome Institute	SAMEA3134431	C57BL/6
ERR675574	ERR675574	Stool sample from mouse strain : 129S	2021-02-06		PRJEB7759	A Catalogue of the Mouse Gut Metagenome	Feces	USA	2012	Beijing Genome Institute	SAMEA3134432	C57BL/6
ERR675575	ERR675575	Stool sample from mouse strain : 129S	2021-03-06		PRJEB7759	A Catalogue of the Mouse Gut Metagenome	Feces	USA	2012	Beijing Genome Institute	SAMEA3134433	C57BL/6
ERR675576	ERR675576	Stool sample from mouse strain : 129S	2021-04-06		PRJEB7759	A Catalogue of the Mouse Gut Metagenome	Feces	USA	2012	Beijing Genome Institute	SAMEA3134434	C57BL/6
ERR675577	ERR675577	Stool sample from mouse strain : 129S	2021-05-06		PRJEB7759	A Catalogue of the Mouse Gut Metagenome	Feces	USA	2012	Beijing Genome Institute	SAMEA3134435	C57BL/6
ERR675578	ERR675578	Stool sample from mouse strain : 129S	2021-06-06		PRJEB7759	A Catalogue of the Mouse Gut Metagenome	Feces	USA	2012	Beijing Genome Institute	SAMEA3134436	C57BL/6
ERR675579	ERR675579	Stool sample from mouse strain : 129S	2021-07-06		PRJEB7759	A Catalogue of the Mouse Gut Metagenome	Feces	USA	2012	Beijing Genome Institute	SAMEA3134437	C57BL/6
ERR675580	ERR675580	Stool sample from mouse strain : 129S	2021-08-06		PRJEB7759	A Catalogue of the Mouse Gut Metagenome	Feces	USA	2012	Beijing Genome Institute	SAMEA3134438	C57BL/6
ERR675581	ERR675581	Stool sample from mouse strain : SJL-C57BL/6	2021-01-07		PRJEB7759	A Catalogue of the Mouse Gut Metagenome	Feces	USA	2012	Beijing Genome Institute	SAMEA3134439	C57BL/6
ERR675582	ERR675582	Stool sample from mouse strain : SJL-C57BL/6	2021-02-07		PRJEB7759	A Catalogue of the Mouse Gut Metagenome	Feces	USA	2012	Beijing Genome Institute	SAMEA3134440	C57BL/6
ERR675583	ERR675583	Stool sample from mouse strain : SJL-C57BL/6	2021-03-07		PRJEB7759	A Catalogue of the Mouse Gut Metagenome	Feces	USA	2012	Beijing Genome Institute	SAMEA3134441	C57BL/6
ERR675584	ERR675584	Stool sample from mouse strain : SJL-C57BL/6	2021-04-07		PRJEB7759	A Catalogue of the Mouse Gut Metagenome	Feces	USA	2012	Beijing Genome Institute	SAMEA3134442	C57BL/6
ERR675585	ERR675585	Stool sample from mouse strain : SJL-C57BL/6	2021-05-07		PRJEB7759	A Catalogue of the Mouse Gut Metagenome	Feces	USA	2012	Beijing Genome Institute	SAMEA3134443	C57BL/6
ERR675586	ERR675586	Stool sample from mouse strain : SJL-C57BL/6	2021-06-07		PRJEB7759	A Catalogue of the Mouse Gut Metagenome	Feces	USA	2012	Beijing Genome Institute	SAMEA3134444	C57BL/6
ERR675587	ERR675587	Stool sample from mouse strain : SJL-C57BL/6	2021-07-07		PRJEB7759	A Catalogue of the Mouse Gut Metagenome	Feces	USA	2012	Beijing Genome Institute	SAMEA3134445	C57BL/6
ERR675588	ERR675588	Stool sample from mouse strain : SJL-C57BL/6	2021-08-07		PRJEB7759	A Catalogue of the Mouse Gut Metagenome	Feces	USA	2012	Beijing Genome Institute	SAMEA3134446	C57BL/6
ERR675589	ERR675589	Stool sample from mouse strain : NOD	2021-01-08		PRJEB7759	A Catalogue of the Mouse Gut Metagenome	Feces	USA	2012	Beijing Genome Institute	SAMEA3134447	C57BL/6
ERR675590	ERR675590	Stool sample from mouse strain : NOD	2021-02-08		PRJEB7759	A Catalogue of the Mouse Gut Metagenome	Feces	USA	2012	Beijing Genome Institute	SAMEA3134448	C57BL/6
ERR675591	ERR675591	Stool sample from mouse strain : NOD	2021-03-08		PRJEB7759	A Catalogue of the Mouse Gut Metagenome	Feces	USA	2012	Beijing Genome Institute	SAMEA3134449	C57BL/6
ERR675592	ERR675592	Stool sample from mouse strain : NOD	2021-04-08		PRJEB7759	A Catalogue of the Mouse Gut Metagenome	Feces	USA	2012	Beijing Genome Institute	SAMEA3134450	C57BL/6
ERR675593	ERR675593	Stool sample from mouse strain : NOD	2021-05-08		PRJEB7759	A Catalogue of the Mouse Gut Metagenome	Feces	USA	2012	Beijing Genome Institute	SAMEA3134451	C57BL/6
ERR675594	ERR675594	Stool sample from mouse strain : NOD	2021-06-08		PRJEB7759	A Catalogue of the Mouse Gut Metagenome	Feces	USA	2012	Beijing Genome Institute	SAMEA3134452	C57BL/6
ERR675595	ERR675595	Stool sample from mouse strain : NOD	2021-07-08		PRJEB7759	A Catalogue of the Mouse Gut Metagenome	Feces	USA	2012	Beijing Genome Institute	SAMEA3134453	C57BL/6
ERR675596	ERR675596	Stool sample from mouse strain : NOD	2021-08-08		PRJEB7759	A Catalogue of the Mouse Gut Metagenome	Feces	USA	2012	Beijing Genome Institute	SAMEA3134454	C57BL/6
ERR675597	ERR675597	Stool sample from mouse strain : SV129	1A-dyr1-07		PRJEB7759	A Catalogue of the Mouse Gut Metagenome	Feces	Denmark	2012	Beijing Genome Institute	SAMEA3134455	C57BL/6
ERR675598	ERR675598	Stool sample from mouse strain : SV129	1A-dyr2-07		PRJEB7759	A Catalogue of the Mouse Gut Metagenome	Feces	Denmark	2012	Beijing Genome Institute	SAMEA3134456	C57BL/6
ERR675599	ERR675599	Stool sample from mouse strain : SV129	1A-dyr3-06		PRJEB7759	A Catalogue of the Mouse Gut Metagenome	Feces	Denmark	2012	Beijing Genome Institute	SAMEA3134457	C57BL/6
ERR675600	ERR675600	Stool sample from mouse strain : SV129	1A-dyr3-07		PRJEB7759	A Catalogue of the Mouse Gut Metagenome	Feces	Denmark	2012	Beijing Genome Institute	SAMEA3134458	C57BL/6
ERR675601	ERR675601	Stool sample from mouse strain : SV129	1A-dyr4-07		PRJEB7759	A Catalogue of the Mouse Gut Metagenome	Feces	Denmark	2012	Beijing Genome Institute	SAMEA3134459	C57BL/6
ERR675602	ERR675602	Stool sample from mouse strain : SV129	1A-dyr5-06		PRJEB7759	A Catalogue of the Mouse Gut Metagenome	Feces	Denmark	2012	Beijing Genome Institute	SAMEA3134460	C57BL/6
ERR675603	ERR675603	Stool sample from mouse strain : SV129	1A-dyr5-07		PRJEB7759	A Catalogue of the Mouse Gut Metagenome	Feces	Denmark	2012	Beijing Genome Institute	SAMEA3134461	C57BL/6
ERR675604	ERR675604	Stool sample from mouse strain : C57/BL6	1B-dyr11-07		PRJEB7759	A Catalogue of the Mouse Gut Metagenome	Feces	Denmark	2012	Beijing Genome Institute	SAMEA3134462	C57BL/6
ERR675605	ERR675605	Stool sample from mouse strain : C57/BL6	1B-dyr12-07		PRJEB7759	A Catalogue of the Mouse Gut Metagenome	Feces	Denmark	2012	Beijing Genome Institute	SAMEA3134463	C57BL/6
ERR675606	ERR675606	Stool sample from mouse strain : C57/BL6	1B-dyr7-07		PRJEB7759	A Catalogue of the Mouse Gut Metagenome	Feces	Denmark	2012	Beijing Genome Institute	SAMEA3134464	C57BL/6
ERR675607	ERR675607	Stool sample from mouse strain : C57/BL6	1B-dyr9-07		PRJEB7759	A Catalogue of the Mouse Gut Metagenome	Feces	Denmark	2012	Beijing Genome Institute	SAMEA3134465	C57BL/6
ERR675608	ERR675608	Stool sample from mouse strain : SV129	2A-dyr13-06		PRJEB7759	A Catalogue of the Mouse Gut Metagenome	Feces	Denmark	2012	Beijing Genome Institute	SAMEA3134466	C57BL/6
ERR675609	ERR675609	Stool sample from mouse strain : SV129	2A-dyr13-07		PRJEB7759	A Catalogue of the Mouse Gut Metagenome	Feces	Denmark	2012	Beijing Genome Institute	SAMEA3134467	C57BL/6
ERR675611	ERR675611	Stool sample from mouse strain : SV129	2A-dyr14-06		PRJEB7759	A Catalogue of the Mouse Gut Metagenome	Feces	Denmark	2012	Beijing Genome Institute	SAMEA3134468	C57BL/6
ERR675613	ERR675613	Stool sample from mouse strain : SV129	2A-dyr14-07		PRJEB7759	A Catalogue of the Mouse Gut Metagenome	Feces	Denmark	2012	Beijing Genome Institute	SAMEA3134469	C57BL/6
ERR675615	ERR675615	Stool sample from mouse strain : SV129	2A-dyr16-06		PRJEB7759	A Catalogue of the Mouse Gut Metagenome	Feces	Denmark	2012	Beijing Genome Institute	SAMEA3134470	C57BL/6
ERR675617	ERR675617	Stool sample from mouse strain : SV129	2A-dyr16-07		PRJEB7759	A Catalogue of the Mouse Gut Metagenome	Feces	Denmark	2012	Beijing Genome Institute	SAMEA3134471	C57BL/6
ERR675618	ERR675618	Stool sample from mouse strain : C57/BL6	2B-dyr19-06		PRJEB7759	A Catalogue of the Mouse Gut Metagenome	Feces	Denmark	2012	Beijing Genome Institute	SAMEA3134472	C57BL/6
ERR675619	ERR675619	Stool sample from mouse strain : C57/BL6	2B-dyr23-07		PRJEB7759	A Catalogue of the Mouse Gut Metagenome	Feces	Denmark	2012	Beijing Genome Institute	SAMEA3134473	C57BL/6
ERR675622	ERR675622	Stool sample from mouse strain : C57/BL6	2B-dyr24-07		PRJEB7759	A Catalogue of the Mouse Gut Metagenome	Feces	Denmark	2012	Beijing Genome Institute	SAMEA3134475	C57BL/6
ERR675623	ERR675623	Stool sample from mouse strain : SV129	3A-dyr30-06		PRJEB7759	A Catalogue of the Mouse Gut Metagenome	Feces	Denmark	2012	Beijing Genome Institute	SAMEA3134476	C57BL/6
ERR675626	ERR675626	Stool sample from mouse strain : C57/BL6	3B-dyr36-06		PRJEB7759	A Catalogue of the Mouse Gut Metagenome	Feces	Denmark	2012	Beijing Genome Institute	SAMEA3134478	C57BL/6
ERR675627	ERR675627	Stool sample from mouse strain : C57BL/6	D Fe1		PRJEB7759	A Catalogue of the Mouse Gut Metagenome	Feces	Denmark	2012	Beijing Genome Institute	SAMEA3134479	C57BL/6
ERR675628	ERR675628	Stool sample from mouse strain : C57BL/6	D Fe10		PRJEB7759	A Catalogue of the Mouse Gut Metagenome	Feces	Denmark	2012	Beijing Genome Institute	SAMEA3134480	C57BL/6
ERR675629	ERR675629	Stool sample from mouse strain : C57BL/6	D Fe2		PRJEB7759	A Catalogue of the Mouse Gut Metagenome	Feces	Denmark	2012	Beijing Genome Institute	SAMEA3134481	C57BL/6
ERR675630	ERR675630	Stool sample from mouse strain : C57BL/6	D Fe3		PRJEB7759	A Catalogue of the Mouse Gut Metagenome	Feces	Denmark	2012	Beijing Genome Institute	SAMEA3134482	C57BL/6
ERR675631	ERR675631	Stool sample from mouse strain : C57BL/6	D Fe4		PRJEB7759	A Catalogue of the Mouse Gut Metagenome	Feces	Denmark	2012	Beijing Genome Institute	SAMEA3134483	C57BL/6
ERR675632	ERR675632	Stool sample from mouse strain : C57BL/6	D Fe5		PRJEB7759	A Catalogue of the Mouse Gut Metagenome	Feces	Denmark	2012	Beijing Genome Institute	SAMEA3134484	C57BL/6
ERR675633	ERR675633	Stool sample from mouse strain : C57BL/6	D Fe6		PRJEB7759	A Catalogue of the Mouse Gut Metagenome	Feces	Denmark	2012	Beijing Genome Institute	SAMEA3134485	C57BL/6
ERR675634	ERR675634	Stool sample from mouse strain : C57BL/6	D Fe7		PRJEB7759	A Catalogue of the Mouse Gut Metagenome	Feces	Denmark	2012	Beijing Genome Institute	SAMEA3134486	C57BL/6
ERR675635	ERR675635	Stool sample from mouse strain : C57BL/6	D Fe8		PRJEB7759	A Catalogue of the Mouse Gut Metagenome	Feces	Denmark	2012	Beijing Genome Institute	SAMEA3134487	C57BL/6
ERR675636	ERR675636	Stool sample from mouse strain : C57BL/6	D Fe9		PRJEB7759	A Catalogue of the Mouse Gut Metagenome	Feces	Denmark	2012	Beijing Genome Institute	SAMEA3134488	C57BL/6
ERR675637	ERR675637	Stool sample from mouse strain : C57/BL6	G1-1A		PRJEB7759	A Catalogue of the Mouse Gut Metagenome	Feces	USA	2012	Beijing Genome Institute	SAMEA3134489	C57BL/6
ERR675638	ERR675638	Stool sample from mouse strain : C57/BL6	G1-2A		PRJEB7759	A Catalogue of the Mouse Gut Metagenome	Feces	USA	2012	Beijing Genome Institute	SAMEA3134490	C57BL/6
ERR675639	ERR675639	Stool sample from mouse strain : C57/BL6	G1-3A		PRJEB7759	A Catalogue of the Mouse Gut Metagenome	Feces	USA	2012	Beijing Genome Institute	SAMEA3134491	C57BL/6
ERR675640	ERR675640	Stool sample from mouse strain : C57/BL6	G1-4A		PRJEB7759	A Catalogue of the Mouse Gut Metagenome	Feces	USA	2012	Beijing Genome Institute	SAMEA3134492	C57BL/6
ERR675641	ERR675641	Stool sample from mouse strain : C57/BL6	G1-5A		PRJEB7759	A Catalogue of the Mouse Gut Metagenome	Feces	USA	2012	Beijing Genome Institute	SAMEA3134493	C57BL/6
ERR675642	ERR675642	Stool sample from mouse strain : C57/BL6	G1-6A		PRJEB7759	A Catalogue of the Mouse Gut Metagenome	Feces	USA	2012	Beijing Genome Institute	SAMEA3134494	C57BL/6
ERR675643	ERR675643	Stool sample from mouse strain : C57/BL6	G1-7A		PRJEB7759	A Catalogue of the Mouse Gut Metagenome	Feces	USA	2012	Beijing Genome Institute	SAMEA3134495	C57BL/6
ERR675644	ERR675644	Stool sample from mouse strain : C57/BL6	G1-8A		PRJEB7759	A Catalogue of the Mouse Gut Metagenome	Feces	USA	2012	Beijing Genome Institute	SAMEA3134496	C57BL/6
ERR675645	ERR675645	Stool sample from mouse strain : C57/BL6	Group2-1A		PRJEB7759	A Catalogue of the Mouse Gut Metagenome	Feces	USA	2012	Beijing Genome Institute	SAMEA3134497	C57BL/6
ERR675646	ERR675646	Stool sample from mouse strain : C57/BL6	Group2-2A		PRJEB7759	A Catalogue of the Mouse Gut Metagenome	Feces	USA	2012	Beijing Genome Institute	SAMEA3134498	C57BL/6
ERR675647	ERR675647	Stool sample from mouse strain : C57/BL6	Group2-3A		PRJEB7759	A Catalogue of the Mouse Gut Metagenome	Feces	USA	2012	Beijing Genome Institute	SAMEA3134499	C57BL/6
ERR675648	ERR675648	Stool sample from mouse strain : C57/BL6	Group2-4A		PRJEB7759	A Catalogue of the Mouse Gut Metagenome	Feces	USA	2012	Beijing Genome Institute	SAMEA3134500	C57BL/6
ERR675649	ERR675649	Stool sample from mouse strain : C57/BL6	Group2-5A		PRJEB7759	A Catalogue of the Mouse Gut Metagenome	Feces	USA	2012	Beijing Genome Institute	SAMEA3134501	C57BL/6
ERR675650	ERR675650	Stool sample from mouse strain : C57/BL6	Group2-6A		PRJEB7759	A Catalogue of the Mouse Gut Metagenome	Feces	USA	2012	Beijing Genome Institute	SAMEA3134502	C57BL/6
ERR675651	ERR675651	Stool sample from mouse strain : C57/BL6	Group2-7A		PRJEB7759	A Catalogue of the Mouse Gut Metagenome	Feces	USA	2012	Beijing Genome Institute	SAMEA3134503	C57BL/6
ERR675652	ERR675652	Stool sample from mouse strain : C57/BL6	Group2-8A		PRJEB7759	A Catalogue of the Mouse Gut Metagenome	Feces	USA	2012	Beijing Genome Institute	SAMEA3134504	C57BL/6
ERR675653	ERR675653	Stool sample from mouse strain : C57/BL6	MC-0-1		PRJEB7759	A Catalogue of the Mouse Gut Metagenome	Feces	China	2012	Beijing Genome Institute	SAMEA3134505	C57BL/6
ERR675654	ERR675654	Stool sample from mouse strain : C57/BL6	MC-0-3		PRJEB7759	A Catalogue of the Mouse Gut Metagenome	Feces	China	2012	Beijing Genome Institute	SAMEA3134506	C57BL/6
ERR675655	ERR675655	Stool sample from mouse strain : C57/BL6	MC-6-1		PRJEB7759	A Catalogue of the Mouse Gut Metagenome	Feces	China	2012	Beijing Genome Institute	SAMEA3134507	C57BL/6
ERR675656	ERR675656	Stool sample from mouse strain : C57/BL6	MC-6-2		PRJEB7759	A Catalogue of the Mouse Gut Metagenome	Feces	China	2012	Beijing Genome Institute	SAMEA3134508	C57BL/6
ERR675657	ERR675657	Stool sample from mouse strain : C57/BL6	MC-6-3		PRJEB7759	A Catalogue of the Mouse Gut Metagenome	Feces	China	2012	Beijing Genome Institute	SAMEA3134509	C57BL/6
ERR675658	ERR675658	Stool sample from mouse strain : C57/BL6	MC-6-4		PRJEB7759	A Catalogue of the Mouse Gut Metagenome	Feces	China	2012	Beijing Genome Institute	SAMEA3134510	C57BL/6
ERR675659	ERR675659	Stool sample from mouse strain : C57/BL6	MC-6-5		PRJEB7759	A Catalogue of the Mouse Gut Metagenome	Feces	China	2012	Beijing Genome Institute	SAMEA3134511	C57BL/6
ERR675660	ERR675660	Stool sample from mouse strain : C57/BL6	MH-0-3		PRJEB7759	A Catalogue of the Mouse Gut Metagenome	Feces	China	2012	Beijing Genome Institute	SAMEA3134512	C57BL/6
ERR675661	ERR675661	Stool sample from mouse strain : C57/BL6	MH-0-4		PRJEB7759	A Catalogue of the Mouse Gut Metagenome	Feces	China	2012	Beijing Genome Institute	SAMEA3134513	C57BL/6
ERR675662	ERR675662	Stool sample from mouse strain : C57/BL6	MH-0-5		PRJEB7759	A Catalogue of the Mouse Gut Metagenome	Feces	China	2012	Beijing Genome Institute	SAMEA3134514	C57BL/6
ERR675663	ERR675663	Stool sample from mouse strain : C57/BL6	MH-6-1		PRJEB7759	A Catalogue of the Mouse Gut Metagenome	Feces	China	2012	Beijing Genome Institute	SAMEA3134515	C57BL/6
ERR675664	ERR675664	Stool sample from mouse strain : C57/BL6	MH-6-2		PRJEB7759	A Catalogue of the Mouse Gut Metagenome	Feces	China	2012	Beijing Genome Institute	SAMEA3134516	C57BL/6
ERR675665	ERR675665	Stool sample from mouse strain : C57/BL6	MH-6-3		PRJEB7759	A Catalogue of the Mouse Gut Metagenome	Feces	China	2012	Beijing Genome Institute	SAMEA3134517	C57BL/6
ERR675666	ERR675666	Stool sample from mouse strain : C57/BL6	MH-6-4		PRJEB7759	A Catalogue of the Mouse Gut Metagenome	Feces	China	2012	Beijing Genome Institute	SAMEA3134518	C57BL/6
ERR675667	ERR675667	Stool sample from mouse strain : C57/BL6	MH-6-5		PRJEB7759	A Catalogue of the Mouse Gut Metagenome	Feces	China	2012	Beijing Genome Institute	SAMEA3134519	C57BL/6
ERR675668	ERR675668	Stool sample from mouse strain : C57Bl/6	S Fe1		PRJEB7759	A Catalogue of the Mouse Gut Metagenome	Feces	Sweden	2012	Beijing Genome Institute	SAMEA3134520	C57BL/6
ERR675669	ERR675669	Stool sample from mouse strain : C57Bl/6	S Fe10		PRJEB7759	A Catalogue of the Mouse Gut Metagenome	Feces	Sweden	2012	Beijing Genome Institute	SAMEA3134521	C57BL/6
ERR675670	ERR675670	Stool sample from mouse strain : Swiss web	S Fe11		PRJEB7759	A Catalogue of the Mouse Gut Metagenome	Feces	Sweden	2012	Beijing Genome Institute	SAMEA3134522	C57BL/6
ERR675671	ERR675671	Stool sample from mouse strain : Swiss web	S Fe12		PRJEB7759	A Catalogue of the Mouse Gut Metagenome	Feces	Sweden	2012	Beijing Genome Institute	SAMEA3134523	C57BL/6
ERR675672	ERR675672	Stool sample from mouse strain : Swiss web	S Fe13		PRJEB7759	A Catalogue of the Mouse Gut Metagenome	Feces	Sweden	2012	Beijing Genome Institute	SAMEA3134524	C57BL/6
ERR675673	ERR675673	Stool sample from mouse strain : Swiss web	S Fe14		PRJEB7759	A Catalogue of the Mouse Gut Metagenome	Feces	Sweden	2012	Beijing Genome Institute	SAMEA3134525	C57BL/6
ERR675674	ERR675674	Stool sample from mouse strain : Swiss web	S Fe15		PRJEB7759	A Catalogue of the Mouse Gut Metagenome	Feces	Sweden	2012	Beijing Genome Institute	SAMEA3134526	C57BL/6
ERR675675	ERR675675	Stool sample from mouse strain : Swiss web	S Fe16		PRJEB7759	A Catalogue of the Mouse Gut Metagenome	Feces	Sweden	2012	Beijing Genome Institute	SAMEA3134527	C57BL/6
ERR675676	ERR675676	Stool sample from mouse strain : Swiss web	S Fe17		PRJEB7759	A Catalogue of the Mouse Gut Metagenome	Feces	Sweden	2012	Beijing Genome Institute	SAMEA3134528	C57BL/6
ERR675677	ERR675677	Stool sample from mouse strain : Swiss web	S Fe18		PRJEB7759	A Catalogue of the Mouse Gut Metagenome	Feces	Sweden	2012	Beijing Genome Institute	SAMEA3134529	C57BL/6
ERR675678	ERR675678	Stool sample from mouse strain : Swiss web	S Fe19		PRJEB7759	A Catalogue of the Mouse Gut Metagenome	Feces	Sweden	2012	Beijing Genome Institute	SAMEA3134530	C57BL/6
ERR675679	ERR675679	Stool sample from mouse strain : C57Bl/6	S Fe2		PRJEB7759	A Catalogue of the Mouse Gut Metagenome	Feces	Sweden	2012	Beijing Genome Institute	SAMEA3134531	C57BL/6
ERR675680	ERR675680	Stool sample from mouse strain : Swiss web	S Fe20		PRJEB7759	A Catalogue of the Mouse Gut Metagenome	Feces	Sweden	2012	Beijing Genome Institute	SAMEA3134532	C57BL/6
ERR675681	ERR675681	Stool sample from mouse strain : C57Bl/6	S Fe3		PRJEB7759	A Catalogue of the Mouse Gut Metagenome	Feces	Sweden	2012	Beijing Genome Institute	SAMEA3134533	C57BL/6
ERR675682	ERR675682	Stool sample from mouse strain : C57Bl/6	S Fe4		PRJEB7759	A Catalogue of the Mouse Gut Metagenome	Feces	Sweden	2012	Beijing Genome Institute	SAMEA3134534	C57BL/6
ERR675683	ERR675683	Stool sample from mouse strain : C57Bl/6	S Fe5		PRJEB7759	A Catalogue of the Mouse Gut Metagenome	Feces	Sweden	2012	Beijing Genome Institute	SAMEA3134535	C57BL/6
ERR675684	ERR675684	Stool sample from mouse strain : C57Bl/6	S Fe6		PRJEB7759	A Catalogue of the Mouse Gut Metagenome	Feces	Sweden	2012	Beijing Genome Institute	SAMEA3134536	C57BL/6
ERR675685	ERR675685	Stool sample from mouse strain : C57Bl/6	S Fe7		PRJEB7759	A Catalogue of the Mouse Gut Metagenome	Feces	Sweden	2012	Beijing Genome Institute	SAMEA3134537	C57BL/6
ERR675686	ERR675686	Stool sample from mouse strain : C57Bl/6	S Fe8		PRJEB7759	A Catalogue of the Mouse Gut Metagenome	Feces	Sweden	2012	Beijing Genome Institute	SAMEA3134538	C57BL/6
ERR675687	ERR675687	Stool sample from mouse strain : C57Bl/6	S Fe9		PRJEB7759	A Catalogue of the Mouse Gut Metagenome	Feces	Sweden	2012	Beijing Genome Institute	SAMEA3134539	C57BL/6
ERR899270	ERR899270				PRJEB9443	Integrated microbiome and host profiling in a mouse model of colitis suggests host immune activity drives changes in the gut micro-environment that influence both microbial community structure and gene expression					SAMEA3403109	C57BL/6
ERR899271	ERR899271				PRJEB9443	Integrated microbiome and host profiling in a mouse model of colitis suggests host immune activity drives changes in the gut micro-environment that influence both microbial community structure and gene expression					SAMEA3403119	C57BL/6
ERR899277	ERR899277				PRJEB9443	Integrated microbiome and host profiling in a mouse model of colitis suggests host immune activity drives changes in the gut micro-environment that influence both microbial community structure and gene expression					SAMEA3403104	C57BL/6
ERR899278	ERR899278				PRJEB9443	Integrated microbiome and host profiling in a mouse model of colitis suggests host immune activity drives changes in the gut micro-environment that influence both microbial community structure and gene expression					SAMEA3403100	C57BL/6
ERR899280	ERR899280				PRJEB9443	Integrated microbiome and host profiling in a mouse model of colitis suggests host immune activity drives changes in the gut micro-environment that influence both microbial community structure and gene expression					SAMEA3403113	C57BL/6
ERR899281	ERR899281				PRJEB9443	Integrated microbiome and host profiling in a mouse model of colitis suggests host immune activity drives changes in the gut micro-environment that influence both microbial community structure and gene expression					SAMEA3403105	C57BL/6
ERR899282	ERR899282				PRJEB9443	Integrated microbiome and host profiling in a mouse model of colitis suggests host immune activity drives changes in the gut micro-environment that influence both microbial community structure and gene expression					SAMEA3403102	C57BL/6
ERR899284	ERR899284				PRJEB9443	Integrated microbiome and host profiling in a mouse model of colitis suggests host immune activity drives changes in the gut micro-environment that influence both microbial community structure and gene expression					SAMEA3403114	C57BL/6
ERR899286	ERR899286				PRJEB9443	Integrated microbiome and host profiling in a mouse model of colitis suggests host immune activity drives changes in the gut micro-environment that influence both microbial community structure and gene expression					SAMEA3403101	C57BL/6
ERR899289	ERR899289				PRJEB9443	Integrated microbiome and host profiling in a mouse model of colitis suggests host immune activity drives changes in the gut micro-environment that influence both microbial community structure and gene expression					SAMEA3403093	C57BL/6
ERR899290	ERR899290				PRJEB9443	Integrated microbiome and host profiling in a mouse model of colitis suggests host immune activity drives changes in the gut micro-environment that influence both microbial community structure and gene expression					SAMEA3403121	C57BL/6
ERR899291	ERR899291				PRJEB9443	Integrated microbiome and host profiling in a mouse model of colitis suggests host immune activity drives changes in the gut micro-environment that influence both microbial community structure and gene expression					SAMEA3403117	C57BL/6
ERR899292	ERR899292				PRJEB9443	Integrated microbiome and host profiling in a mouse model of colitis suggests host immune activity drives changes in the gut micro-environment that influence both microbial community structure and gene expression					SAMEA3403097	C57BL/6
ERR899293	ERR899293				PRJEB9443	Integrated microbiome and host profiling in a mouse model of colitis suggests host immune activity drives changes in the gut micro-environment that influence both microbial community structure and gene expression					SAMEA3403116	C57BL/6
ERR899300	ERR899300				PRJEB9443	Integrated microbiome and host profiling in a mouse model of colitis suggests host immune activity drives changes in the gut micro-environment that influence both microbial community structure and gene expression					SAMEA3403108	C57BL/6
ERR899301	ERR899301				PRJEB9443	Integrated microbiome and host profiling in a mouse model of colitis suggests host immune activity drives changes in the gut micro-environment that influence both microbial community structure and gene expression					SAMEA3403107	C57BL/6
ERR982795	ERR982795	Stool sample from mouse strain : SV129	indo_10		PRJEB10308	High fat feeding rather than obesity drives taxonomical and functional changes in the gut microbiota in mice	Feces	Denmark	2011	BGI	SAMEA3504088	C57BL/6
ERR982796	ERR982796	Stool sample from mouse strain : SV129	indo_1		PRJEB10308	High fat feeding rather than obesity drives taxonomical and functional changes in the gut microbiota in mice	Feces	Denmark	2011	BGI	SAMEA3504079	C57BL/6
ERR982797	ERR982797	Stool sample from mouse strain : SV129	indo_11		PRJEB10308	High fat feeding rather than obesity drives taxonomical and functional changes in the gut microbiota in mice	Feces	Denmark	2011	BGI	SAMEA3504089	C57BL/6
ERR982798	ERR982798	Stool sample from mouse strain : SV129	indo_12		PRJEB10308	High fat feeding rather than obesity drives taxonomical and functional changes in the gut microbiota in mice	Feces	Denmark	2011	BGI	SAMEA3504090	C57BL/6
ERR982799	ERR982799	Stool sample from mouse strain : SV129	indo_13		PRJEB10308	High fat feeding rather than obesity drives taxonomical and functional changes in the gut microbiota in mice	Feces	Denmark	2011	BGI	SAMEA3504091	C57BL/6
ERR982800	ERR982800	Stool sample from mouse strain : SV129	indo_14		PRJEB10308	High fat feeding rather than obesity drives taxonomical and functional changes in the gut microbiota in mice	Feces	Denmark	2011	BGI	SAMEA3504092	C57BL/6
ERR982801	ERR982801	Stool sample from mouse strain : SV129	indo_15		PRJEB10308	High fat feeding rather than obesity drives taxonomical and functional changes in the gut microbiota in mice	Feces	Denmark	2011	BGI	SAMEA3504093	C57BL/6
ERR982802	ERR982802	Stool sample from mouse strain : SV129	indo_16		PRJEB10308	High fat feeding rather than obesity drives taxonomical and functional changes in the gut microbiota in mice	Feces	Denmark	2011	BGI	SAMEA3504094	C57BL/6
ERR982803	ERR982803	Stool sample from mouse strain : SV129	indo_17		PRJEB10308	High fat feeding rather than obesity drives taxonomical and functional changes in the gut microbiota in mice	Feces	Denmark	2011	BGI	SAMEA3504095	C57BL/6
ERR982804	ERR982804	Stool sample from mouse strain : SV129	indo_18		PRJEB10308	High fat feeding rather than obesity drives taxonomical and functional changes in the gut microbiota in mice	Feces	Denmark	2011	BGI	SAMEA3504096	C57BL/6
ERR982805	ERR982805	Stool sample from mouse strain : SV129	indo_19		PRJEB10308	High fat feeding rather than obesity drives taxonomical and functional changes in the gut microbiota in mice	Feces	Denmark	2011	BGI	SAMEA3504097	C57BL/6
ERR982806	ERR982806	Stool sample from mouse strain : SV129	indo_20		PRJEB10308	High fat feeding rather than obesity drives taxonomical and functional changes in the gut microbiota in mice	Feces	Denmark	2011	BGI	SAMEA3504098	C57BL/6
ERR982807	ERR982807	Stool sample from mouse strain : SV129	indo_2		PRJEB10308	High fat feeding rather than obesity drives taxonomical and functional changes in the gut microbiota in mice	Feces	Denmark	2011	BGI	SAMEA3504080	C57BL/6
ERR982808	ERR982808	Stool sample from mouse strain : SV129	indo_21		PRJEB10308	High fat feeding rather than obesity drives taxonomical and functional changes in the gut microbiota in mice	Feces	Denmark	2011	BGI	SAMEA3504099	C57BL/6
ERR982809	ERR982809	Stool sample from mouse strain : SV129	indo_22		PRJEB10308	High fat feeding rather than obesity drives taxonomical and functional changes in the gut microbiota in mice	Feces	Denmark	2011	BGI	SAMEA3504100	C57BL/6
ERR982810	ERR982810	Stool sample from mouse strain : SV129	indo_23		PRJEB10308	High fat feeding rather than obesity drives taxonomical and functional changes in the gut microbiota in mice	Feces	Denmark	2011	BGI	SAMEA3504101	C57BL/6
ERR982811	ERR982811	Stool sample from mouse strain : SV129	indo_24		PRJEB10308	High fat feeding rather than obesity drives taxonomical and functional changes in the gut microbiota in mice	Feces	Denmark	2011	BGI	SAMEA3504102	C57BL/6
ERR982812	ERR982812	Stool sample from mouse strain : SV129	indo_25		PRJEB10308	High fat feeding rather than obesity drives taxonomical and functional changes in the gut microbiota in mice	Feces	Denmark	2011	BGI	SAMEA3504103	C57BL/6
ERR982813	ERR982813	Stool sample from mouse strain : SV129	indo_26		PRJEB10308	High fat feeding rather than obesity drives taxonomical and functional changes in the gut microbiota in mice	Feces	Denmark	2011	BGI	SAMEA3504104	C57BL/6
ERR982814	ERR982814	Stool sample from mouse strain : SV129	indo_27		PRJEB10308	High fat feeding rather than obesity drives taxonomical and functional changes in the gut microbiota in mice	Feces	Denmark	2011	BGI	SAMEA3504105	C57BL/6
ERR982815	ERR982815	Stool sample from mouse strain : SV129	indo_28		PRJEB10308	High fat feeding rather than obesity drives taxonomical and functional changes in the gut microbiota in mice	Feces	Denmark	2011	BGI	SAMEA3504106	C57BL/6
ERR982816	ERR982816	Stool sample from mouse strain : SV129	indo_29		PRJEB10308	High fat feeding rather than obesity drives taxonomical and functional changes in the gut microbiota in mice	Feces	Denmark	2011	BGI	SAMEA3504107	C57BL/6
ERR982817	ERR982817	Stool sample from mouse strain : SV129	indo_30		PRJEB10308	High fat feeding rather than obesity drives taxonomical and functional changes in the gut microbiota in mice	Feces	Denmark	2011	BGI	SAMEA3504108	C57BL/6
ERR982818	ERR982818	Stool sample from mouse strain : SV129	indo_3		PRJEB10308	High fat feeding rather than obesity drives taxonomical and functional changes in the gut microbiota in mice	Feces	Denmark	2011	BGI	SAMEA3504081	C57BL/6
ERR982819	ERR982819	Stool sample from mouse strain : C57/BL6	indo_31		PRJEB10308	High fat feeding rather than obesity drives taxonomical and functional changes in the gut microbiota in mice	Feces	Denmark	2011	BGI	SAMEA3504109	C57BL/6
ERR982820	ERR982820	Stool sample from mouse strain : C57/BL6	indo_32		PRJEB10308	High fat feeding rather than obesity drives taxonomical and functional changes in the gut microbiota in mice	Feces	Denmark	2011	BGI	SAMEA3504110	C57BL/6
ERR982821	ERR982821	Stool sample from mouse strain : C57/BL6	indo_33		PRJEB10308	High fat feeding rather than obesity drives taxonomical and functional changes in the gut microbiota in mice	Feces	Denmark	2011	BGI	SAMEA3504111	C57BL/6
ERR982822	ERR982822	Stool sample from mouse strain : C57/BL6	indo_34		PRJEB10308	High fat feeding rather than obesity drives taxonomical and functional changes in the gut microbiota in mice	Feces	Denmark	2011	BGI	SAMEA3504112	C57BL/6
ERR982823	ERR982823	Stool sample from mouse strain : C57/BL6	indo_35		PRJEB10308	High fat feeding rather than obesity drives taxonomical and functional changes in the gut microbiota in mice	Feces	Denmark	2011	BGI	SAMEA3504113	C57BL/6
ERR982824	ERR982824	Stool sample from mouse strain : C57/BL6	indo_36		PRJEB10308	High fat feeding rather than obesity drives taxonomical and functional changes in the gut microbiota in mice	Feces	Denmark	2011	BGI	SAMEA3504114	C57BL/6
ERR982825	ERR982825	Stool sample from mouse strain : C57/BL6	indo_37		PRJEB10308	High fat feeding rather than obesity drives taxonomical and functional changes in the gut microbiota in mice	Feces	Denmark	2011	BGI	SAMEA3504115	C57BL/6
ERR982826	ERR982826	Stool sample from mouse strain : C57/BL6	indo_38		PRJEB10308	High fat feeding rather than obesity drives taxonomical and functional changes in the gut microbiota in mice	Feces	Denmark	2011	BGI	SAMEA3504116	C57BL/6
ERR982827	ERR982827	Stool sample from mouse strain : C57/BL6	indo_39		PRJEB10308	High fat feeding rather than obesity drives taxonomical and functional changes in the gut microbiota in mice	Feces	Denmark	2011	BGI	SAMEA3504117	C57BL/6
ERR982828	ERR982828	Stool sample from mouse strain : C57/BL6	indo_40		PRJEB10308	High fat feeding rather than obesity drives taxonomical and functional changes in the gut microbiota in mice	Feces	Denmark	2011	BGI	SAMEA3504118	C57BL/6
ERR982829	ERR982829	Stool sample from mouse strain : SV129	indo_4		PRJEB10308	High fat feeding rather than obesity drives taxonomical and functional changes in the gut microbiota in mice	Feces	Denmark	2011	BGI	SAMEA3504082	C57BL/6
ERR982830	ERR982830	Stool sample from mouse strain : C57/BL6	indo_41		PRJEB10308	High fat feeding rather than obesity drives taxonomical and functional changes in the gut microbiota in mice	Feces	Denmark	2011	BGI	SAMEA3504119	C57BL/6
ERR982831	ERR982831	Stool sample from mouse strain : C57/BL6	indo_42		PRJEB10308	High fat feeding rather than obesity drives taxonomical and functional changes in the gut microbiota in mice	Feces	Denmark	2011	BGI	SAMEA3504120	C57BL/6
ERR982832	ERR982832	Stool sample from mouse strain : C57/BL6	indo_43		PRJEB10308	High fat feeding rather than obesity drives taxonomical and functional changes in the gut microbiota in mice	Feces	Denmark	2011	BGI	SAMEA3504121	C57BL/6
ERR982833	ERR982833	Stool sample from mouse strain : C57/BL6	indo_45		PRJEB10308	High fat feeding rather than obesity drives taxonomical and functional changes in the gut microbiota in mice	Feces	Denmark	2011	BGI	SAMEA3504122	C57BL/6
ERR982834	ERR982834	Stool sample from mouse strain : C57/BL6	indo_46		PRJEB10308	High fat feeding rather than obesity drives taxonomical and functional changes in the gut microbiota in mice	Feces	Denmark	2011	BGI	SAMEA3504123	C57BL/6
ERR982835	ERR982835	Stool sample from mouse strain : C57/BL6	indo_47		PRJEB10308	High fat feeding rather than obesity drives taxonomical and functional changes in the gut microbiota in mice	Feces	Denmark	2011	BGI	SAMEA3504124	C57BL/6
ERR982836	ERR982836	Stool sample from mouse strain : C57/BL6	indo_48		PRJEB10308	High fat feeding rather than obesity drives taxonomical and functional changes in the gut microbiota in mice	Feces	Denmark	2011	BGI	SAMEA3504125	C57BL/6
ERR982837	ERR982837	Stool sample from mouse strain : C57/BL6	indo_49		PRJEB10308	High fat feeding rather than obesity drives taxonomical and functional changes in the gut microbiota in mice	Feces	Denmark	2011	BGI	SAMEA3504126	C57BL/6
ERR982838	ERR982838	Stool sample from mouse strain : C57/BL6	indo_50		PRJEB10308	High fat feeding rather than obesity drives taxonomical and functional changes in the gut microbiota in mice	Feces	Denmark	2011	BGI	SAMEA3504127	C57BL/6
ERR982839	ERR982839	Stool sample from mouse strain : SV129	indo_5		PRJEB10308	High fat feeding rather than obesity drives taxonomical and functional changes in the gut microbiota in mice	Feces	Denmark	2011	BGI	SAMEA3504083	C57BL/6
ERR982840	ERR982840	Stool sample from mouse strain : C57/BL6	indo_51		PRJEB10308	High fat feeding rather than obesity drives taxonomical and functional changes in the gut microbiota in mice	Feces	Denmark	2011	BGI	SAMEA3504128	C57BL/6
ERR982841	ERR982841	Stool sample from mouse strain : C57/BL6	indo_52		PRJEB10308	High fat feeding rather than obesity drives taxonomical and functional changes in the gut microbiota in mice	Feces	Denmark	2011	BGI	SAMEA3504129	C57BL/6
ERR982842	ERR982842	Stool sample from mouse strain : C57/BL6	indo_53		PRJEB10308	High fat feeding rather than obesity drives taxonomical and functional changes in the gut microbiota in mice	Feces	Denmark	2011	BGI	SAMEA3504130	C57BL/6
ERR982843	ERR982843	Stool sample from mouse strain : C57/BL6	indo_54		PRJEB10308	High fat feeding rather than obesity drives taxonomical and functional changes in the gut microbiota in mice	Feces	Denmark	2011	BGI	SAMEA3504131	C57BL/6
ERR982844	ERR982844	Stool sample from mouse strain : C57/BL6	indo_55		PRJEB10308	High fat feeding rather than obesity drives taxonomical and functional changes in the gut microbiota in mice	Feces	Denmark	2011	BGI	SAMEA3504132	C57BL/6
ERR982845	ERR982845	Stool sample from mouse strain : SV129	indo_6		PRJEB10308	High fat feeding rather than obesity drives taxonomical and functional changes in the gut microbiota in mice	Feces	Denmark	2011	BGI	SAMEA3504084	C57BL/6
ERR982846	ERR982846	Stool sample from mouse strain : SV129	indo_7		PRJEB10308	High fat feeding rather than obesity drives taxonomical and functional changes in the gut microbiota in mice	Feces	Denmark	2011	BGI	SAMEA3504085	C57BL/6
ERR982847	ERR982847	Stool sample from mouse strain : SV129	indo_8		PRJEB10308	High fat feeding rather than obesity drives taxonomical and functional changes in the gut microbiota in mice	Feces	Denmark	2011	BGI	SAMEA3504086	C57BL/6
ERR982848	ERR982848	Stool sample from mouse strain : SV129	indo_9		PRJEB10308	High fat feeding rather than obesity drives taxonomical and functional changes in the gut microbiota in mice	Feces	Denmark	2011	BGI	SAMEA3504087	C57BL/6
ERR990521	ERR990521	miBC	CC	Metagenome of a wild type cecal content.	PRJEB10572	The mouse intestinal bacterial collection (miBC) represents a unique resource of cultivable bacteria isolates from mice that enables engineering of minimal gut consortia.	Cecum	Germany	2014-06-12	TUM	SAMEA3515984	laboratory + wild
ERR990522	ERR990522	miBC	IL	Metagenome of a wild type Ileum.	PRJEB10572	The mouse intestinal bacterial collection (miBC) represents a unique resource of cultivable bacteria isolates from mice that enables engineering of minimal gut consortia.	Ileum	Germany	2014-06-12	TUM	SAMEA3515985	laboratory + wild
ERR990523	ERR990523	miBC	FP	Metagenome of a wild type feces.	PRJEB10572	The mouse intestinal bacterial collection (miBC) represents a unique resource of cultivable bacteria isolates from mice that enables engineering of minimal gut consortia.	Feces	Germany	2014-06-12	TUM	SAMEA3515986	laboratory + wild
F25	ERR1989791	F_T6_AL_1	Male control mouse at RT and ad libitum food		PRJEB20796	Metagenomics of caloric restricted mice	Feces	Switzerland	2015-02-24	University of Geneva	SAMEA104091402	C57BL/6
F26	ERR1989792	F_T6_AL_2	Male control mouse at RT and ad libitum food		PRJEB20796	Metagenomics of caloric restricted mice	Feces	Switzerland	2015-02-24	University of Geneva	SAMEA104091403	C57BL/6
F27	ERR1989793	F_T6_AL_3	Male control mouse at RT and ad libitum food		PRJEB20796	Metagenomics of caloric restricted mice	Feces	Switzerland	2015-02-24	University of Geneva	SAMEA104091404	C57BL/6
F28	ERR1989794	F_T6_AL_4	Male control mouse at RT and ad libitum food		PRJEB20796	Metagenomics of caloric restricted mice	Feces	Switzerland	2015-02-24	University of Geneva	SAMEA104091405	C57BL/6
F29	ERR1989795	F_T6_AL_5	Male control mouse at RT and ad libitum food		PRJEB20796	Metagenomics of caloric restricted mice	Feces	Switzerland	2015-02-24	University of Geneva	SAMEA104091406	C57BL/6
F30	ERR1989796	F_T6_AL_6	Male control mouse at RT and ad libitum food		PRJEB20796	Metagenomics of caloric restricted mice	Feces	Switzerland	2015-02-24	University of Geneva	SAMEA104091407	C57BL/6
F31	ERR1989797	F_T6_AL_7	Male control mouse at RT and ad libitum food		PRJEB20796	Metagenomics of caloric restricted mice	Feces	Switzerland	2015-02-24	University of Geneva	SAMEA104091408	C57BL/6
F32	ERR1989798	F_T6_AL_8	Male control mouse at RT and ad libitum food		PRJEB20796	Metagenomics of caloric restricted mice	Feces	Switzerland	2015-02-24	University of Geneva	SAMEA104091409	C57BL/6
F33	ERR1989799	F_T6_CR_1	Caloric restricted male mouse		PRJEB20796	Metagenomics of caloric restricted mice	Feces	Switzerland	2015-02-24	University of Geneva	SAMEA104091410	C57BL/6
F34	ERR1989800	F_T6_CR_2	Caloric restricted male mouse		PRJEB20796	Metagenomics of caloric restricted mice	Feces	Switzerland	2015-02-24	University of Geneva	SAMEA104091411	C57BL/6
F35	ERR1989801	F_T6_CR_3	Caloric restricted male mouse		PRJEB20796	Metagenomics of caloric restricted mice	Feces	Switzerland	2015-02-24	University of Geneva	SAMEA104091412	C57BL/6
F36	ERR1989802	F_T6_CR_4	Caloric restricted male mouse		PRJEB20796	Metagenomics of caloric restricted mice	Feces	Switzerland	2015-02-24	University of Geneva	SAMEA104091413	C57BL/6
F37	ERR1989803	F_T6_CR_5	Caloric restricted male mouse		PRJEB20796	Metagenomics of caloric restricted mice	Feces	Switzerland	2015-02-24	University of Geneva	SAMEA104091414	C57BL/6
F38	ERR1989804	F_T6_CR_6	Caloric restricted male mouse		PRJEB20796	Metagenomics of caloric restricted mice	Feces	Switzerland	2015-02-24	University of Geneva	SAMEA104091415	C57BL/6
F39	ERR1989805	F_T6_CR_7	Caloric restricted male mouse		PRJEB20796	Metagenomics of caloric restricted mice	Feces	Switzerland	2015-02-24	University of Geneva	SAMEA104091416	C57BL/6
F40	ERR1989806	F_T6_CR_8	Caloric restricted male mouse		PRJEB20796	Metagenomics of caloric restricted mice	Feces	Switzerland	2015-02-24	University of Geneva	SAMEA104091417	C57BL/6
FC1	SRR12506345	FC1	Cold exposed male mouse	Feces sample of Cold exposed male mouse 1	PRJNA646351	Metagenomics of cold exposed mice	Feces	Switzerland		University of Geneva	SAMN04201145	C57BL/6J
FC2	SRR12506344	FC2	Cold exposed male mouse	Feces sample of Cold exposed male mouse 2	PRJNA646351	Metagenomics of cold exposed mice	Feces	Switzerland		University of Geneva	SAMN04201146	C57BL/6J
FC3	SRR12506355	FC3	Cold exposed male mouse	Feces sample of Cold exposed male mouse 3	PRJNA646351	Metagenomics of cold exposed mice	Feces	Switzerland		University of Geneva	SAMN04201147	C57BL/6J
FC4	SRR12506352	FC4	Cold exposed male mouse	Feces sample of Cold exposed male mouse 4	PRJNA646351	Metagenomics of cold exposed mice	Feces	Switzerland		University of Geneva	SAMN04201148	C57BL/6J
FC5	SRR12506351	FC5	Cold exposed male mouse	Feces sample of Cold exposed male mouse 5	PRJNA646351	Metagenomics of cold exposed mice	Feces	Switzerland		University of Geneva	SAMN04201149¬†	C57BL/6J
FC6	SRR12506350	FC6	Cold exposed male mouse	Feces sample of Cold exposed male mouse 6	PRJNA646351	Metagenomics of cold exposed mice	Feces	Switzerland		University of Geneva	SAMN04201150	C57BL/6J
FC7	SRR12506349	FC7	Cold exposed male mouse	Feces sample of Cold exposed male mouse 7	PRJNA646351	Metagenomics of cold exposed mice	Feces	Switzerland		University of Geneva	SAMN04201151	C57BL/6J
FR1	SRR12506363	FR1	Male control mouse at RT and ad libitum food	Feces sample of Male control mouse at RT and ad libitum food 1	PRJNA646351	Metagenomics of cold exposed mice	Feces	Switzerland		University of Geneva	SAMN04201187¬†	C57BL/6J
FR2	SRR12506362	FR2	Male control mouse at RT and ad libitum food	Feces sample of Male control mouse at RT and ad libitum food 2	PRJNA646351	Metagenomics of cold exposed mice	Feces	Switzerland		University of Geneva	SAMN04201188	C57BL/6J
FR3	SRR12506361	FR3	Male control mouse at RT and ad libitum food	Feces sample of Male control mouse at RT and ad libitum food 3	PRJNA646351	Metagenomics of cold exposed mice	Feces	Switzerland		University of Geneva	SAMN04201189	C57BL/6J
FR4	SRR12506360	FR4	Male control mouse at RT and ad libitum food	Feces sample of Male control mouse at RT and ad libitum food 4	PRJNA646351	Metagenomics of cold exposed mice	Feces	Switzerland		University of Geneva	SAMN04201190	C57BL/6J
FR5	SRR12506359	FR5	Male control mouse at RT and ad libitum food	Feces sample of Male control mouse at RT and ad libitum food 5	PRJNA646351	Metagenomics of cold exposed mice	Feces	Switzerland		University of Geneva	SAMN04201191	C57BL/6J
FR6	SRR12506358	FR6	Male control mouse at RT and ad libitum food	Feces sample of Male control mouse at RT and ad libitum food 6	PRJNA646351	Metagenomics of cold exposed mice	Feces	Switzerland		University of Geneva	SAMN04201144	C57BL/6J
SRR10071552	SRR10071552				PRJNA563913	Metagenomic and Metatranscriptomic Analysis of the Impact of Diet and Antibiotic Treatment on the Murine Cecal Microbiome					SAMN12695227	C57BL/6J¬†
SRR10071553	SRR10071553				PRJNA563913	Metagenomic and Metatranscriptomic Analysis of the Impact of Diet and Antibiotic Treatment on the Murine Cecal Microbiome					SAMN12695229	C57BL/6J¬†
SRR10071554	SRR10071554				PRJNA563913	Metagenomic and Metatranscriptomic Analysis of the Impact of Diet and Antibiotic Treatment on the Murine Cecal Microbiome					SAMN12695226	C57BL/6J¬†
SRR10071555	SRR10071555				PRJNA563913	Metagenomic and Metatranscriptomic Analysis of the Impact of Diet and Antibiotic Treatment on the Murine Cecal Microbiome					SAMN12695225	C57BL/6J¬†
SRR10071557	SRR10071557				PRJNA563913	Metagenomic and Metatranscriptomic Analysis of the Impact of Diet and Antibiotic Treatment on the Murine Cecal Microbiome					SAMN12695228	C57BL/6J¬†
SRR10071558	SRR10071558				PRJNA563913	Metagenomic and Metatranscriptomic Analysis of the Impact of Diet and Antibiotic Treatment on the Murine Cecal Microbiome					SAMN12695219	C57BL/6J¬†
SRR10071559	SRR10071559				PRJNA563913	Metagenomic and Metatranscriptomic Analysis of the Impact of Diet and Antibiotic Treatment on the Murine Cecal Microbiome					SAMN12695218	C57BL/6J¬†
SRR10071561	SRR10071561				PRJNA563913	Metagenomic and Metatranscriptomic Analysis of the Impact of Diet and Antibiotic Treatment on the Murine Cecal Microbiome					SAMN12695222	C57BL/6J¬†
SRR10071564	SRR10071564				PRJNA563913	Metagenomic and Metatranscriptomic Analysis of the Impact of Diet and Antibiotic Treatment on the Murine Cecal Microbiome					SAMN12695221	C57BL/6J¬†
SRR10071575	SRR10071575				PRJNA563913	Metagenomic and Metatranscriptomic Analysis of the Impact of Diet and Antibiotic Treatment on the Murine Cecal Microbiome					SAMN12695220	C57BL/6J¬†
SRR10071580	SRR10071580				PRJNA563913	Metagenomic and Metatranscriptomic Analysis of the Impact of Diet and Antibiotic Treatment on the Murine Cecal Microbiome					SAMN12695233	C57BL/6J¬†
SRR10071581	SRR10071581				PRJNA563913	Metagenomic and Metatranscriptomic Analysis of the Impact of Diet and Antibiotic Treatment on the Murine Cecal Microbiome					SAMN12695232	C57BL/6J¬†
SRR10078202	SRR10078202				PRJNA549182	Metagenomic analysis of the impact of diet on the murine gut microbiome raw sequence reads					SAMN12692828	C57BL/6J¬†
SRR10078203	SRR10078203				PRJNA549182	Metagenomic analysis of the impact of diet on the murine gut microbiome raw sequence reads					SAMN12692827	C57BL/6J¬†
SRR10078204	SRR10078204				PRJNA549182	Metagenomic analysis of the impact of diet on the murine gut microbiome raw sequence reads					SAMN12692826	C57BL/6J¬†
SRR10078205	SRR10078205				PRJNA549182	Metagenomic analysis of the impact of diet on the murine gut microbiome raw sequence reads					SAMN12692825	C57BL/6J¬†
SRR10078206	SRR10078206				PRJNA549182	Metagenomic analysis of the impact of diet on the murine gut microbiome raw sequence reads					SAMN12692824	C57BL/6J¬†
SRR10078207	SRR10078207				PRJNA549182	Metagenomic analysis of the impact of diet on the murine gut microbiome raw sequence reads					SAMN12692866	C57BL/6J¬†
SRR10078208	SRR10078208				PRJNA549182	Metagenomic analysis of the impact of diet on the murine gut microbiome raw sequence reads					SAMN12692865	C57BL/6J¬†
SRR10078209	SRR10078209				PRJNA549182	Metagenomic analysis of the impact of diet on the murine gut microbiome raw sequence reads					SAMN12692864	C57BL/6J¬†
SRR10078210	SRR10078210				PRJNA549182	Metagenomic analysis of the impact of diet on the murine gut microbiome raw sequence reads					SAMN12692863	C57BL/6J¬†
SRR10078211	SRR10078211				PRJNA549182	Metagenomic analysis of the impact of diet on the murine gut microbiome raw sequence reads					SAMN12692862	C57BL/6J¬†
SRR10078212	SRR10078212				PRJNA549182	Metagenomic analysis of the impact of diet on the murine gut microbiome raw sequence reads					SAMN12692861	C57BL/6J¬†
SRR10078213	SRR10078213				PRJNA549182	Metagenomic analysis of the impact of diet on the murine gut microbiome raw sequence reads					SAMN12692860	C57BL/6J¬†
SRR10078214	SRR10078214				PRJNA549182	Metagenomic analysis of the impact of diet on the murine gut microbiome raw sequence reads					SAMN12692859	C57BL/6J¬†
SRR10078215	SRR10078215				PRJNA549182	Metagenomic analysis of the impact of diet on the murine gut microbiome raw sequence reads					SAMN12692823	C57BL/6J¬†
SRR10078216	SRR10078216				PRJNA549182	Metagenomic analysis of the impact of diet on the murine gut microbiome raw sequence reads					SAMN12692858	C57BL/6J¬†
SRR10078217	SRR10078217				PRJNA549182	Metagenomic analysis of the impact of diet on the murine gut microbiome raw sequence reads					SAMN12692857	C57BL/6J¬†
SRR10078218	SRR10078218				PRJNA549182	Metagenomic analysis of the impact of diet on the murine gut microbiome raw sequence reads					SAMN12692856	C57BL/6J¬†
SRR10078219	SRR10078219				PRJNA549182	Metagenomic analysis of the impact of diet on the murine gut microbiome raw sequence reads					SAMN12692855	C57BL/6J¬†
SRR10078220	SRR10078220				PRJNA549182	Metagenomic analysis of the impact of diet on the murine gut microbiome raw sequence reads					SAMN12692854	C57BL/6J¬†
SRR10078221	SRR10078221				PRJNA549182	Metagenomic analysis of the impact of diet on the murine gut microbiome raw sequence reads					SAMN12692853	C57BL/6J¬†
SRR10078222	SRR10078222				PRJNA549182	Metagenomic analysis of the impact of diet on the murine gut microbiome raw sequence reads					SAMN12692852	C57BL/6J¬†
SRR10078223	SRR10078223				PRJNA549182	Metagenomic analysis of the impact of diet on the murine gut microbiome raw sequence reads					SAMN12692851	C57BL/6J¬†
SRR10078224	SRR10078224				PRJNA549182	Metagenomic analysis of the impact of diet on the murine gut microbiome raw sequence reads					SAMN12692850	C57BL/6J¬†
SRR10078225	SRR10078225				PRJNA549182	Metagenomic analysis of the impact of diet on the murine gut microbiome raw sequence reads					SAMN12692849	C57BL/6J¬†
SRR10078226	SRR10078226				PRJNA549182	Metagenomic analysis of the impact of diet on the murine gut microbiome raw sequence reads					SAMN12692822	C57BL/6J¬†
SRR10078227	SRR10078227				PRJNA549182	Metagenomic analysis of the impact of diet on the murine gut microbiome raw sequence reads					SAMN12692848	C57BL/6J¬†
SRR10078228	SRR10078228				PRJNA549182	Metagenomic analysis of the impact of diet on the murine gut microbiome raw sequence reads					SAMN12692847	C57BL/6J¬†
SRR10078229	SRR10078229				PRJNA549182	Metagenomic analysis of the impact of diet on the murine gut microbiome raw sequence reads					SAMN12692846	C57BL/6J¬†
SRR10078230	SRR10078230				PRJNA549182	Metagenomic analysis of the impact of diet on the murine gut microbiome raw sequence reads					SAMN12692845	C57BL/6J¬†
SRR10078231	SRR10078231				PRJNA549182	Metagenomic analysis of the impact of diet on the murine gut microbiome raw sequence reads					SAMN12692844	C57BL/6J¬†
SRR10078232	SRR10078232				PRJNA549182	Metagenomic analysis of the impact of diet on the murine gut microbiome raw sequence reads					SAMN12692843	C57BL/6J¬†
SRR10078233	SRR10078233				PRJNA549182	Metagenomic analysis of the impact of diet on the murine gut microbiome raw sequence reads					SAMN12692842	C57BL/6J¬†
SRR10078234	SRR10078234				PRJNA549182	Metagenomic analysis of the impact of diet on the murine gut microbiome raw sequence reads					SAMN12692841	C57BL/6J¬†
SRR10078235	SRR10078235				PRJNA549182	Metagenomic analysis of the impact of diet on the murine gut microbiome raw sequence reads					SAMN12692840	C57BL/6J¬†
SRR10078236	SRR10078236				PRJNA549182	Metagenomic analysis of the impact of diet on the murine gut microbiome raw sequence reads					SAMN12692839	C57BL/6J¬†
SRR10078237	SRR10078237				PRJNA549182	Metagenomic analysis of the impact of diet on the murine gut microbiome raw sequence reads					SAMN12692821	C57BL/6J¬†
SRR10078238	SRR10078238				PRJNA549182	Metagenomic analysis of the impact of diet on the murine gut microbiome raw sequence reads					SAMN12692838	C57BL/6J¬†
SRR10078239	SRR10078239				PRJNA549182	Metagenomic analysis of the impact of diet on the murine gut microbiome raw sequence reads					SAMN12692837	C57BL/6J¬†
SRR10078240	SRR10078240				PRJNA549182	Metagenomic analysis of the impact of diet on the murine gut microbiome raw sequence reads					SAMN12692836	C57BL/6J¬†
SRR10078241	SRR10078241				PRJNA549182	Metagenomic analysis of the impact of diet on the murine gut microbiome raw sequence reads					SAMN12692835	C57BL/6J¬†
SRR10078242	SRR10078242				PRJNA549182	Metagenomic analysis of the impact of diet on the murine gut microbiome raw sequence reads					SAMN12692834	C57BL/6J¬†
SRR10078243	SRR10078243				PRJNA549182	Metagenomic analysis of the impact of diet on the murine gut microbiome raw sequence reads					SAMN12692833	C57BL/6J¬†
SRR10078244	SRR10078244				PRJNA549182	Metagenomic analysis of the impact of diet on the murine gut microbiome raw sequence reads					SAMN12692832	C57BL/6J¬†
SRR10078245	SRR10078245				PRJNA549182	Metagenomic analysis of the impact of diet on the murine gut microbiome raw sequence reads					SAMN12692831	C57BL/6J¬†
SRR10078246	SRR10078246				PRJNA549182	Metagenomic analysis of the impact of diet on the murine gut microbiome raw sequence reads					SAMN12692830	C57BL/6J¬†
SRR10078247	SRR10078247				PRJNA549182	Metagenomic analysis of the impact of diet on the murine gut microbiome raw sequence reads					SAMN12692829	C57BL/6J¬†
SRR10078248	SRR10078248				PRJNA549182	Metagenomic analysis of the impact of diet on the murine gut microbiome raw sequence reads					SAMN12692820	C57BL/6J¬†
SRR10078249	SRR10078249				PRJNA549182	Metagenomic analysis of the impact of diet on the murine gut microbiome raw sequence reads					SAMN12692819	C57BL/6J¬†
SRR10103340	SRR10103340				PRJNA565171	gut metagenome					SAMN12736295
SRR10103341	SRR10103341				PRJNA565171	gut metagenome					SAMN12736294
SRR10103342	SRR10103342				PRJNA565171	gut metagenome					SAMN12736293
SRR10103343	SRR10103343				PRJNA565171	gut metagenome					SAMN12736292
SRR10120756	SRR10120756				PRJNA565559	High fat diet induced gut microbiota					SAMN12751701	C57BL/6J¬†
SRR10120757	SRR10120757				PRJNA565559	High fat diet induced gut microbiota					SAMN12751700	C57BL/6J¬†
SRR10120758	SRR10120758				PRJNA565559	High fat diet induced gut microbiota					SAMN12751699	C57BL/6J¬†
SRR10120760	SRR10120760				PRJNA565559	High fat diet induced gut microbiota					SAMN12751698	C57BL/6J¬†
SRR10120761	SRR10120761				PRJNA565559	High fat diet induced gut microbiota					SAMN12751697	C57BL/6J¬†
SRR10120762	SRR10120762				PRJNA565559	High fat diet induced gut microbiota					SAMN12751696	C57BL/6J¬†
SRR10120763	SRR10120763				PRJNA565559	High fat diet induced gut microbiota					SAMN12751695	C57BL/6J¬†
SRR10120764	SRR10120764				PRJNA565559	High fat diet induced gut microbiota					SAMN12751694	C57BL/6J¬†
SRR10120765	SRR10120765				PRJNA565559	High fat diet induced gut microbiota					SAMN12751693	C57BL/6J¬†
SRR10127613	SRR10127613				PRJNA565842	gut metagenome					SAMN12770069
SRR10127617	SRR10127617				PRJNA565842	gut metagenome					SAMN12770067
SRR10593849	SRR10593849		(Cohort1)TC_mice_tryptophan_deficient_2		PRJNA593830	Microbiota-associated tryptophan catabolism induces autoimmune activation in a lupus murine model	Feces				SAMN13492337	C57BL/6
SRR10593850	SRR10593850		(Cohort1)TC_mice_tryptophan_deficient_1		PRJNA593830	Microbiota-associated tryptophan catabolism induces autoimmune activation in a lupus murine model	Feces				SAMN13492336	C57BL/6
SRR10593851	SRR10593851		(Cohort5)B6_mice_tryptophan_control_4		PRJNA593830	Microbiota-associated tryptophan catabolism induces autoimmune activation in a lupus murine model	Feces				SAMN13492335	C57BL/6
SRR10593852	SRR10593852		(Cohort5)B6_mice_tryptophan_control_3		PRJNA593830	Microbiota-associated tryptophan catabolism induces autoimmune activation in a lupus murine model	Feces				SAMN13492334	C57BL/6
SRR10593853	SRR10593853		(Cohort1)B6_mice_tryptophan_control_2		PRJNA593830	Microbiota-associated tryptophan catabolism induces autoimmune activation in a lupus murine model	Feces				SAMN13492333	C57BL/6
SRR10593854	SRR10593854		(Cohort1)B6_mice_tryptophan_control_1		PRJNA593830	Microbiota-associated tryptophan catabolism induces autoimmune activation in a lupus murine model	Feces				SAMN13492332	C57BL/6
SRR10593855	SRR10593855		(Cohort2)TC_mice_tryptophan_control_4		PRJNA593830	Microbiota-associated tryptophan catabolism induces autoimmune activation in a lupus murine model	Feces				SAMN13492331	C57BL/6
SRR10593856	SRR10593856		(Cohort2)TC_mice_tryptophan_control_3		PRJNA593830	Microbiota-associated tryptophan catabolism induces autoimmune activation in a lupus murine model	Feces				SAMN13492330	C57BL/6
SRR10593857	SRR10593857		(Cohort2)TC_mice_tryptophan_sufficient_5		PRJNA593830	Microbiota-associated tryptophan catabolism induces autoimmune activation in a lupus murine model	Feces				SAMN13492345	C57BL/6
SRR10593858	SRR10593858		(Cohort2)TC_mice_tryptophan_sufficient_4		PRJNA593830	Microbiota-associated tryptophan catabolism induces autoimmune activation in a lupus murine model	Feces				SAMN13492344	C57BL/6
SRR10593859	SRR10593859		(Cohort1)TC_mice_tryptophan_sufficient_3		PRJNA593830	Microbiota-associated tryptophan catabolism induces autoimmune activation in a lupus murine model	Feces				SAMN13492343	C57BL/6
SRR10593860	SRR10593860		(Cohort1)TC_mice_tryptophan_sufficient_2		PRJNA593830	Microbiota-associated tryptophan catabolism induces autoimmune activation in a lupus murine model	Feces				SAMN13492342	C57BL/6
SRR10593861	SRR10593861		(Cohort1)TC_mice_tryptophan_sufficient_1		PRJNA593830	Microbiota-associated tryptophan catabolism induces autoimmune activation in a lupus murine model	Feces				SAMN13492341	C57BL/6
SRR10593862	SRR10593862		(Cohort2)TC_mice_tryptophan_deficient_5		PRJNA593830	Microbiota-associated tryptophan catabolism induces autoimmune activation in a lupus murine model	Feces				SAMN13492340	C57BL/6
SRR10593863	SRR10593863		(Cohort2)TC_mice_tryptophan_deficient_4		PRJNA593830	Microbiota-associated tryptophan catabolism induces autoimmune activation in a lupus murine model	Feces				SAMN13492339	C57BL/6
SRR10593864	SRR10593864		(Cohort1)TC_mice_tryptophan_deficient_3		PRJNA593830	Microbiota-associated tryptophan catabolism induces autoimmune activation in a lupus murine model	Feces				SAMN13492338	C57BL/6
SRR10593865	SRR10593865		(Cohort1)TC_mice_tryptophan_control_2		PRJNA593830	Microbiota-associated tryptophan catabolism induces autoimmune activation in a lupus murine model	Feces				SAMN13492329	C57BL/6
SRR10593866	SRR10593866		(Cohort1)TC_mice_tryptophan_control_1		PRJNA593830	Microbiota-associated tryptophan catabolism induces autoimmune activation in a lupus murine model	Feces				SAMN13492328	C57BL/6
SRR4116657	SRR4116657				PRJNA341282	mouse gut metagenome Metagenome					SAMN05717386	C57BL/6
SRR4116658	SRR4116658				PRJNA341282	mouse gut metagenome Metagenome					SAMN05717387	C57BL/6
SRR4116659	SRR4116659				PRJNA341282	mouse gut metagenome Metagenome					SAMN05717382	C57BL/6
SRR4116660	SRR4116660				PRJNA341282	mouse gut metagenome Metagenome					SAMN05717383	C57BL/6
SRR4116661	SRR4116661		Model organism or animal sample from mouse gut metagenome-Co-house		PRJNA341282	mouse gut metagenome Metagenome					SAMN05717384	C57BL/6
SRR4116662	SRR4116662				PRJNA341282	mouse gut metagenome Metagenome					SAMN05717385	C57BL/6
SRR4116663	SRR4116663				PRJNA341282	mouse gut metagenome Metagenome					SAMN05717388	C57BL/6
SRR4116664	SRR4116664		Model organism or animal sample from mouse gut metagenome-Co-house		PRJNA341282	mouse gut metagenome Metagenome					SAMN05717610	C57BL/6
SRR4116665	SRR4116665				PRJNA341282	mouse gut metagenome Metagenome					SAMN05717611	C57BL/6
SRR4116674	SRR4116674				PRJNA341282	mouse gut metagenome Metagenome					SAMN05717376	C57BL/6
SRR4116675	SRR4116675				PRJNA341282	mouse gut metagenome Metagenome					SAMN05717377	C57BL/6
SRR4116676	SRR4116676		Model organism or animal sample from mouse gut metagenome-Co-house		PRJNA341282	mouse gut metagenome Metagenome					SAMN05717378	C57BL/6
SRR4116677	SRR4116677				PRJNA341282	mouse gut metagenome Metagenome					SAMN05717379	C57BL/6
SRR4116678	SRR4116678				PRJNA341282	mouse gut metagenome Metagenome					SAMN05717381	C57BL/6
SRR5580761	SRR5580761		Mouse cecum microbial communities from Vienna, Austria - Glucosamine amended microcosms incubated with D2O		PRJNA375353	Mouse cecum microbial communities from Vienna, Austria - Glucosamine amended microcosms incubated with D2O metagenome	Cecum				SAMN06343881
SRR5580762	SRR5580762		Mouse cecum microbial communities from Vienna, Austria - Inoculum for glucosamine and mucus D2O microcosms		PRJNA375352	Mouse cecum microbial communities from Vienna, Austria - Inoculum for glucosamine and mucus D2O microcosms metagenome	Cecum				SAMN06343880
SRR5580763	SRR5580763		Mouse cecum microbial communities from Vienna, Austria - Mucus amended microcosms incubated with D2O		PRJNA375354	Mouse cecum microbial communities from Vienna, Austria - Mucus amended microcosms incubated with D2O metagenome	Cecum				SAMN06343882
SRR5925326	SRR5925326				PRJNA397664	A GUT MICROBIAL AUTOANTIGEN SUPPRESSES COLITIS	Feces				SAMN07490689	C57BL/6 NOD
SRR5925327	SRR5925327				PRJNA397664	A GUT MICROBIAL AUTOANTIGEN SUPPRESSES COLITIS	Feces				SAMN07490688	C57BL/6 NOD
SRR5925328	SRR5925328				PRJNA397664	A GUT MICROBIAL AUTOANTIGEN SUPPRESSES COLITIS	Feces				SAMN07490687	C57BL/6 NOD
SRR5925329	SRR5925329				PRJNA397664	A GUT MICROBIAL AUTOANTIGEN SUPPRESSES COLITIS	Feces				SAMN07490686	C57BL/6 NOD
SRR5925330	SRR5925330				PRJNA397664	A GUT MICROBIAL AUTOANTIGEN SUPPRESSES COLITIS	Feces				SAMN07490685	C57BL/6 NOD
SRR5925331	SRR5925331				PRJNA397664	A GUT MICROBIAL AUTOANTIGEN SUPPRESSES COLITIS	Feces				SAMN07490684	C57BL/6 NOD
SRR5925332	SRR5925332				PRJNA397664	A GUT MICROBIAL AUTOANTIGEN SUPPRESSES COLITIS	Feces				SAMN07490683	C57BL/6 NOD
SRR5925333	SRR5925333				PRJNA397664	A GUT MICROBIAL AUTOANTIGEN SUPPRESSES COLITIS	Feces				SAMN07490682	C57BL/6 NOD
SRR5925334	SRR5925334				PRJNA397664	A GUT MICROBIAL AUTOANTIGEN SUPPRESSES COLITIS	Feces				SAMN07490681	C57BL/6 NOD
SRR5925335	SRR5925335				PRJNA397664	A GUT MICROBIAL AUTOANTIGEN SUPPRESSES COLITIS	Feces				SAMN07490680	C57BL/6 NOD
SRR5925348	SRR5925348				PRJNA397664	A GUT MICROBIAL AUTOANTIGEN SUPPRESSES COLITIS	Feces				SAMN07490692	C57BL/6 NOD
SRR5925350	SRR5925350				PRJNA397664	A GUT MICROBIAL AUTOANTIGEN SUPPRESSES COLITIS	Feces				SAMN07490690	C57BL/6 NOD
SRR5925351	SRR5925351				PRJNA397664	A GUT MICROBIAL AUTOANTIGEN SUPPRESSES COLITIS	Feces				SAMN07490691	C57BL/6 NOD
SRR5925356	SRR5925356				PRJNA397664	A GUT MICROBIAL AUTOANTIGEN SUPPRESSES COLITIS	Feces				SAMN07490679	C57BL/6 NOD
SRR5925357	SRR5925357				PRJNA397664	A GUT MICROBIAL AUTOANTIGEN SUPPRESSES COLITIS	Feces				SAMN07490678	C57BL/6 NOD
SRR5925358	SRR5925358				PRJNA397664	A GUT MICROBIAL AUTOANTIGEN SUPPRESSES COLITIS	Feces				SAMN07490675	C57BL/6 NOD
SRR5925359	SRR5925359				PRJNA397664	A GUT MICROBIAL AUTOANTIGEN SUPPRESSES COLITIS	Feces				SAMN07490674	C57BL/6 NOD
SRR5925360	SRR5925360				PRJNA397664	A GUT MICROBIAL AUTOANTIGEN SUPPRESSES COLITIS	Feces				SAMN07490677	C57BL/6 NOD
SRR5925361	SRR5925361				PRJNA397664	A GUT MICROBIAL AUTOANTIGEN SUPPRESSES COLITIS	Feces				SAMN07490676	C57BL/6 NOD
SRR5925362	SRR5925362				PRJNA397664	A GUT MICROBIAL AUTOANTIGEN SUPPRESSES COLITIS	Feces				SAMN07490671	C57BL/6 NOD
SRR5925363	SRR5925363				PRJNA397664	A GUT MICROBIAL AUTOANTIGEN SUPPRESSES COLITIS	Feces				SAMN07490670	C57BL/6 NOD
SRR5925364	SRR5925364				PRJNA397664	A GUT MICROBIAL AUTOANTIGEN SUPPRESSES COLITIS	Feces				SAMN07490673	C57BL/6 NOD
SRR5925365	SRR5925365				PRJNA397664	A GUT MICROBIAL AUTOANTIGEN SUPPRESSES COLITIS	Feces				SAMN07490672	C57BL/6 NOD
SRR5927678	SRR5927678				PRJNA397886	Development of Inflammatory Bowel Disease is Linked to a Longitudinal Restructuring of the Gut Metagenome in Mice	Feces				SAMN06921525	C57BL/6N
SRR5927679	SRR5927679				PRJNA397886	Development of Inflammatory Bowel Disease is Linked to a Longitudinal Restructuring of the Gut Metagenome in Mice	Feces				SAMN06921524	C57BL/6N
SRR5927680	SRR5927680				PRJNA397886	Development of Inflammatory Bowel Disease is Linked to a Longitudinal Restructuring of the Gut Metagenome in Mice	Feces				SAMN06921522	C57BL/6N
SRR5927681	SRR5927681				PRJNA397886	Development of Inflammatory Bowel Disease is Linked to a Longitudinal Restructuring of the Gut Metagenome in Mice	Feces				SAMN06921521	C57BL/6N
SRR5927682	SRR5927682				PRJNA397886	Development of Inflammatory Bowel Disease is Linked to a Longitudinal Restructuring of the Gut Metagenome in Mice	Feces				SAMN06921520	C57BL/6N
SRR5927683	SRR5927683				PRJNA397886	Development of Inflammatory Bowel Disease is Linked to a Longitudinal Restructuring of the Gut Metagenome in Mice	Feces				SAMN06921519	C57BL/6N
SRR5927684	SRR5927684				PRJNA397886	Development of Inflammatory Bowel Disease is Linked to a Longitudinal Restructuring of the Gut Metagenome in Mice	Feces				SAMN06921528	C57BL/6N
SRR5927685	SRR5927685				PRJNA397886	Development of Inflammatory Bowel Disease is Linked to a Longitudinal Restructuring of the Gut Metagenome in Mice	Feces				SAMN06921527	C57BL/6N
SRR5927686	SRR5927686				PRJNA397886	Development of Inflammatory Bowel Disease is Linked to a Longitudinal Restructuring of the Gut Metagenome in Mice	Feces				SAMN06921523	C57BL/6N
SRR5927687	SRR5927687				PRJNA397886	Development of Inflammatory Bowel Disease is Linked to a Longitudinal Restructuring of the Gut Metagenome in Mice	Feces				SAMN06921529	C57BL/6N
SRR5927688	SRR5927688				PRJNA397886	Development of Inflammatory Bowel Disease is Linked to a Longitudinal Restructuring of the Gut Metagenome in Mice	Feces				SAMN06921544	C57BL/6N
SRR5927690	SRR5927690				PRJNA397886	Development of Inflammatory Bowel Disease is Linked to a Longitudinal Restructuring of the Gut Metagenome in Mice	Feces				SAMN06921548	C57BL/6N
SRR5927691	SRR5927691				PRJNA397886	Development of Inflammatory Bowel Disease is Linked to a Longitudinal Restructuring of the Gut Metagenome in Mice	Feces				SAMN06921547	C57BL/6N
SRR5927692	SRR5927692				PRJNA397886	Development of Inflammatory Bowel Disease is Linked to a Longitudinal Restructuring of the Gut Metagenome in Mice	Feces				SAMN06921517	C57BL/6N
SRR5927693	SRR5927693				PRJNA397886	Development of Inflammatory Bowel Disease is Linked to a Longitudinal Restructuring of the Gut Metagenome in Mice	Feces				SAMN06921516	C57BL/6N
SRR5927694	SRR5927694				PRJNA397886	Development of Inflammatory Bowel Disease is Linked to a Longitudinal Restructuring of the Gut Metagenome in Mice	Feces				SAMN06921546	C57BL/6N
SRR5927695	SRR5927695				PRJNA397886	Development of Inflammatory Bowel Disease is Linked to a Longitudinal Restructuring of the Gut Metagenome in Mice	Feces				SAMN06921545	C57BL/6N
SRR5927696	SRR5927696				PRJNA397886	Development of Inflammatory Bowel Disease is Linked to a Longitudinal Restructuring of the Gut Metagenome in Mice	Feces				SAMN06921512	C57BL/6N
SRR5927697	SRR5927697				PRJNA397886	Development of Inflammatory Bowel Disease is Linked to a Longitudinal Restructuring of the Gut Metagenome in Mice	Feces				SAMN06921518	C57BL/6N
SRR5927698	SRR5927698				PRJNA397886	Development of Inflammatory Bowel Disease is Linked to a Longitudinal Restructuring of the Gut Metagenome in Mice	Feces				SAMN06921533	C57BL/6N
SRR5927699	SRR5927699				PRJNA397886	Development of Inflammatory Bowel Disease is Linked to a Longitudinal Restructuring of the Gut Metagenome in Mice	Feces				SAMN06921532	C57BL/6N
SRR5927700	SRR5927700				PRJNA397886	Development of Inflammatory Bowel Disease is Linked to a Longitudinal Restructuring of the Gut Metagenome in Mice	Feces				SAMN06921551	C57BL/6N
SRR5927701	SRR5927701				PRJNA397886	Development of Inflammatory Bowel Disease is Linked to a Longitudinal Restructuring of the Gut Metagenome in Mice	Feces				SAMN06921552	C57BL/6N
SRR5927702	SRR5927702				PRJNA397886	Development of Inflammatory Bowel Disease is Linked to a Longitudinal Restructuring of the Gut Metagenome in Mice	Feces				SAMN06921515	C57BL/6N
SRR5927703	SRR5927703				PRJNA397886	Development of Inflammatory Bowel Disease is Linked to a Longitudinal Restructuring of the Gut Metagenome in Mice	Feces				SAMN06921553	C57BL/6N
SRR5927704	SRR5927704				PRJNA397886	Development of Inflammatory Bowel Disease is Linked to a Longitudinal Restructuring of the Gut Metagenome in Mice	Feces				SAMN06921513	C57BL/6N
SRR5927705	SRR5927705				PRJNA397886	Development of Inflammatory Bowel Disease is Linked to a Longitudinal Restructuring of the Gut Metagenome in Mice	Feces				SAMN06921549	C57BL/6N
SRR5927706	SRR5927706				PRJNA397886	Development of Inflammatory Bowel Disease is Linked to a Longitudinal Restructuring of the Gut Metagenome in Mice	Feces				SAMN06921550	C57BL/6N
SRR5927707	SRR5927707				PRJNA397886	Development of Inflammatory Bowel Disease is Linked to a Longitudinal Restructuring of the Gut Metagenome in Mice	Feces				SAMN06921554	C57BL/6N
SRR5927708	SRR5927708				PRJNA397886	Development of Inflammatory Bowel Disease is Linked to a Longitudinal Restructuring of the Gut Metagenome in Mice	Feces				SAMN06921530	C57BL/6N
SRR5927709	SRR5927709				PRJNA397886	Development of Inflammatory Bowel Disease is Linked to a Longitudinal Restructuring of the Gut Metagenome in Mice	Feces				SAMN06921555	C57BL/6N
SRR5927710	SRR5927710				PRJNA397886	Development of Inflammatory Bowel Disease is Linked to a Longitudinal Restructuring of the Gut Metagenome in Mice	Feces				SAMN06921558	C57BL/6N
SRR5927711	SRR5927711				PRJNA397886	Development of Inflammatory Bowel Disease is Linked to a Longitudinal Restructuring of the Gut Metagenome in Mice	Feces				SAMN06921531	C57BL/6N
SRR5927712	SRR5927712				PRJNA397886	Development of Inflammatory Bowel Disease is Linked to a Longitudinal Restructuring of the Gut Metagenome in Mice	Feces				SAMN06921514	C57BL/6N
SRR5927713	SRR5927713				PRJNA397886	Development of Inflammatory Bowel Disease is Linked to a Longitudinal Restructuring of the Gut Metagenome in Mice	Feces				SAMN06921559	C57BL/6N
SRR5927714	SRR5927714				PRJNA397886	Development of Inflammatory Bowel Disease is Linked to a Longitudinal Restructuring of the Gut Metagenome in Mice	Feces				SAMN06921556	C57BL/6N
SRR5927715	SRR5927715				PRJNA397886	Development of Inflammatory Bowel Disease is Linked to a Longitudinal Restructuring of the Gut Metagenome in Mice	Feces				SAMN06921526	C57BL/6N
SRR5927716	SRR5927716				PRJNA397886	Development of Inflammatory Bowel Disease is Linked to a Longitudinal Restructuring of the Gut Metagenome in Mice	Feces				SAMN06921557	C57BL/6N
SRR5927717	SRR5927717				PRJNA397886	Development of Inflammatory Bowel Disease is Linked to a Longitudinal Restructuring of the Gut Metagenome in Mice	Feces				SAMN06921534	C57BL/6N
SRR5927718	SRR5927718				PRJNA397886	Development of Inflammatory Bowel Disease is Linked to a Longitudinal Restructuring of the Gut Metagenome in Mice	Feces				SAMN06921535	C57BL/6N
SRR5927719	SRR5927719				PRJNA397886	Development of Inflammatory Bowel Disease is Linked to a Longitudinal Restructuring of the Gut Metagenome in Mice	Feces				SAMN06921536	C57BL/6N
SRR5927720	SRR5927720				PRJNA397886	Development of Inflammatory Bowel Disease is Linked to a Longitudinal Restructuring of the Gut Metagenome in Mice	Feces				SAMN06921540	C57BL/6N
SRR5927721	SRR5927721				PRJNA397886	Development of Inflammatory Bowel Disease is Linked to a Longitudinal Restructuring of the Gut Metagenome in Mice	Feces				SAMN06921539	C57BL/6N
SRR5927722	SRR5927722				PRJNA397886	Development of Inflammatory Bowel Disease is Linked to a Longitudinal Restructuring of the Gut Metagenome in Mice	Feces				SAMN06921563	C57BL/6N
SRR5927723	SRR5927723				PRJNA397886	Development of Inflammatory Bowel Disease is Linked to a Longitudinal Restructuring of the Gut Metagenome in Mice	Feces				SAMN06921562	C57BL/6N
SRR5927724	SRR5927724				PRJNA397886	Development of Inflammatory Bowel Disease is Linked to a Longitudinal Restructuring of the Gut Metagenome in Mice	Feces				SAMN06921561	C57BL/6N
SRR5927725	SRR5927725				PRJNA397886	Development of Inflammatory Bowel Disease is Linked to a Longitudinal Restructuring of the Gut Metagenome in Mice	Feces				SAMN06921560	C57BL/6N
SRR5927726	SRR5927726				PRJNA397886	Development of Inflammatory Bowel Disease is Linked to a Longitudinal Restructuring of the Gut Metagenome in Mice	Feces				SAMN06921542	C57BL/6N
SRR5927727	SRR5927727				PRJNA397886	Development of Inflammatory Bowel Disease is Linked to a Longitudinal Restructuring of the Gut Metagenome in Mice	Feces				SAMN06921541	C57BL/6N
SRR5927728	SRR5927728				PRJNA397886	Development of Inflammatory Bowel Disease is Linked to a Longitudinal Restructuring of the Gut Metagenome in Mice	Feces				SAMN06921538	C57BL/6N
SRR5927729	SRR5927729				PRJNA397886	Development of Inflammatory Bowel Disease is Linked to a Longitudinal Restructuring of the Gut Metagenome in Mice	Feces				SAMN06921537	C57BL/6N
SRR6032561	SRR6032561		Reherman.F2.LR2		PRJNA390686	Creating animal models with natural microbiota to study disease resistance	Ileum				SAMN07248895	C57BL/6J + C57BL/6N
SRR6032562	SRR6032562		Reherman.F2.LR6		PRJNA390686	Creating animal models with natural microbiota to study disease resistance	Ileum				SAMN07248899	C57BL/6J + C57BL/6N
SRR6032563	SRR6032563		Reherman.F2.LR7		PRJNA390686	Creating animal models with natural microbiota to study disease resistance	Ileum				SAMN07248900	C57BL/6J + C57BL/6N
SRR6032564	SRR6032564		Reherman.F2.LR10		PRJNA390686	Creating animal models with natural microbiota to study disease resistance	Ileum				SAMN07248892	C57BL/6J + C57BL/6N
SRR6032565	SRR6032565		Reherman.F2.LR1		PRJNA390686	Creating animal models with natural microbiota to study disease resistance	Ileum				SAMN07248891	C57BL/6J + C57BL/6N
SRR6032566	SRR6032566		Reherman.F2.WR.18		PRJNA390686	Creating animal models with natural microbiota to study disease resistance	Ileum				SAMN07248906	C57BL/6J + C57BL/6N
SRR6032567	SRR6032567		Reherman.F2.LR11		PRJNA390686	Creating animal models with natural microbiota to study disease resistance	Ileum				SAMN07248893	C57BL/6J + C57BL/6N
SRR6032568	SRR6032568		Reherman.F2.WR10		PRJNA390686	Creating animal models with natural microbiota to study disease resistance	Ileum				SAMN07248908	C57BL/6J + C57BL/6N
SRR6032569	SRR6032569		Reherman.F2.WR9		PRJNA390686	Creating animal models with natural microbiota to study disease resistance	Ileum				SAMN07248920	C57BL/6J + C57BL/6N
SRR6032570	SRR6032570		Reherman.F2.WR3		PRJNA390686	Creating animal models with natural microbiota to study disease resistance	Ileum				SAMN07248914	C57BL/6J + C57BL/6N
SRR6032571	SRR6032571		Reherman.F2.WR2		PRJNA390686	Creating animal models with natural microbiota to study disease resistance	Ileum				SAMN07248913	C57BL/6J + C57BL/6N
SRR6032572	SRR6032572		Reherman.F2.WR.17		PRJNA390686	Creating animal models with natural microbiota to study disease resistance	Ileum				SAMN07248905	C57BL/6J + C57BL/6N
SRR6032573	SRR6032573		Reherman.F2.WR.16		PRJNA390686	Creating animal models with natural microbiota to study disease resistance	Ileum				SAMN07248904	C57BL/6J + C57BL/6N
SRR6032574	SRR6032574		Reherman.F2.WR14		PRJNA390686	Creating animal models with natural microbiota to study disease resistance	Ileum				SAMN07248912	C57BL/6J + C57BL/6N
SRR6032575	SRR6032575		Reherman.F2.WR13		PRJNA390686	Creating animal models with natural microbiota to study disease resistance	Ileum				SAMN07248911	C57BL/6J + C57BL/6N
SRR6032576	SRR6032576		Reherman.F2.LR3		PRJNA390686	Creating animal models with natural microbiota to study disease resistance	Ileum				SAMN07248896	C57BL/6J + C57BL/6N
SRR6032577	SRR6032577		Reherman.F2.LR4		PRJNA390686	Creating animal models with natural microbiota to study disease resistance	Ileum				SAMN07248897	C57BL/6J + C57BL/6N
SRR6032578	SRR6032578		Reherman.F2.LR5		PRJNA390686	Creating animal models with natural microbiota to study disease resistance	Ileum				SAMN07248898	C57BL/6J + C57BL/6N
SRR6032579	SRR6032579		Reherman.C.CSI.9		PRJNA390686	Creating animal models with natural microbiota to study disease resistance	Ileum				SAMN07248836	C57BL/6J + C57BL/6N
SRR6032581	SRR6032581		Reherman.C.CSI.1		PRJNA390686	Creating animal models with natural microbiota to study disease resistance	Ileum				SAMN07248806	C57BL/6J + C57BL/6N
SRR6032582	SRR6032582		Reherman.C.CSI.2		PRJNA390686	Creating animal models with natural microbiota to study disease resistance	Ileum				SAMN07248817	C57BL/6J + C57BL/6N
SRR6032583	SRR6032583		Reherman.C.CSI.21		PRJNA390686	Creating animal models with natural microbiota to study disease resistance	Ileum				SAMN07248819	C57BL/6J + C57BL/6N
SRR6032584	SRR6032584		Reherman.C.CSI.23		PRJNA390686	Creating animal models with natural microbiota to study disease resistance	Ileum				SAMN07248821	C57BL/6J + C57BL/6N
SRR6032585	SRR6032585		Reherman.C.CSI.15		PRJNA390686	Creating animal models with natural microbiota to study disease resistance	Ileum				SAMN07248812	C57BL/6J + C57BL/6N
SRR6032586	SRR6032586		Reherman.C.CSI.18		PRJNA390686	Creating animal models with natural microbiota to study disease resistance	Ileum				SAMN07248815	C57BL/6J + C57BL/6N
SRR6032587	SRR6032587		Reherman.C.CSI.27		PRJNA390686	Creating animal models with natural microbiota to study disease resistance	Ileum				SAMN07248825	C57BL/6J + C57BL/6N
SRR6032588	SRR6032588		Reherman.C.CSI.30		PRJNA390686	Creating animal models with natural microbiota to study disease resistance	Ileum				SAMN07248829	C57BL/6J + C57BL/6N
SRR6032589	SRR6032589		Reherman.D.CSI.5		PRJNA390686	Creating animal models with natural microbiota to study disease resistance	Ileum				SAMN07248850	C57BL/6J + C57BL/6N
SRR6032590	SRR6032590		Reherman.D.CSI.6		PRJNA390686	Creating animal models with natural microbiota to study disease resistance	Ileum				SAMN07248851	C57BL/6J + C57BL/6N
SRR6032591	SRR6032591		Reherman.D.CSI.3		PRJNA390686	Creating animal models with natural microbiota to study disease resistance	Ileum				SAMN07248848	C57BL/6J + C57BL/6N
SRR6032592	SRR6032592		Reherman.D.CSI.4		PRJNA390686	Creating animal models with natural microbiota to study disease resistance	Ileum				SAMN07248849	C57BL/6J + C57BL/6N
SRR6032593	SRR6032593		Reherman.D.CSI.9		PRJNA390686	Creating animal models with natural microbiota to study disease resistance	Ileum				SAMN07248854	C57BL/6J + C57BL/6N
SRR6032594	SRR6032594		Reherman.D.CSI.12		PRJNA390686	Creating animal models with natural microbiota to study disease resistance	Ileum				SAMN07248845	C57BL/6J + C57BL/6N
SRR6032595	SRR6032595		Reherman.D.CSI.7		PRJNA390686	Creating animal models with natural microbiota to study disease resistance	Ileum				SAMN07248852	C57BL/6J + C57BL/6N
SRR6032596	SRR6032596		Reherman.D.CSI.8		PRJNA390686	Creating animal models with natural microbiota to study disease resistance	Ileum				SAMN07248853	C57BL/6J + C57BL/6N
SRR6032597	SRR6032597		Reherman.D.CSI.13		PRJNA390686	Creating animal models with natural microbiota to study disease resistance	Ileum				SAMN07248846	C57BL/6J + C57BL/6N
SRR6032598	SRR6032598		Reherman.F2.WR1		PRJNA390686	Creating animal models with natural microbiota to study disease resistance	Ileum				SAMN07248907	C57BL/6J + C57BL/6N
SRR6032599	SRR6032599		Reherman.F2.LR12		PRJNA390686	Creating animal models with natural microbiota to study disease resistance	Ileum				SAMN07248894	C57BL/6J + C57BL/6N
SRR6440127	SRR6440127				PRJNA427099	Gut metagenome in murine colon	Feces				SAMN08222929	C57BL/6
SRR6440129	SRR6440129				PRJNA427099	Gut metagenome in murine colon	Feces				SAMN08222928	C57BL/6
SRR6440134	SRR6440134				PRJNA427099	Gut metagenome in murine colon	Feces				SAMN08222930	C57BL/6
SRR8291342	SRR8291342				PRJNA504846	Multi-omic Analysis of the Response of the Murine Gut Microbiome to Antibiotics					SAMN10406733	C57BL/6J
SRR8291343	SRR8291343				PRJNA504846	Multi-omic Analysis of the Response of the Murine Gut Microbiome to Antibiotics					SAMN10406732	C57BL/6J
SRR8291345	SRR8291345				PRJNA504846	Multi-omic Analysis of the Response of the Murine Gut Microbiome to Antibiotics					SAMN10406724	C57BL/6J
SRR8291346	SRR8291346				PRJNA504846	Multi-omic Analysis of the Response of the Murine Gut Microbiome to Antibiotics					SAMN10406725	C57BL/6J
SRR8291347	SRR8291347				PRJNA504846	Multi-omic Analysis of the Response of the Murine Gut Microbiome to Antibiotics					SAMN10406726	C57BL/6J
SRR8291348	SRR8291348				PRJNA504846	Multi-omic Analysis of the Response of the Murine Gut Microbiome to Antibiotics					SAMN10406727	C57BL/6J
SRR8291350	SRR8291350				PRJNA504846	Multi-omic Analysis of the Response of the Murine Gut Microbiome to Antibiotics					SAMN10406729	C57BL/6J
SRR8291351	SRR8291351				PRJNA504846	Multi-omic Analysis of the Response of the Murine Gut Microbiome to Antibiotics					SAMN10406730	C57BL/6J
SRR8291352	SRR8291352				PRJNA504846	Multi-omic Analysis of the Response of the Murine Gut Microbiome to Antibiotics					SAMN10406731	C57BL/6J
SRR8291358	SRR8291358				PRJNA504846	Multi-omic Analysis of the Response of the Murine Gut Microbiome to Antibiotics					SAMN10406742	C57BL/6J
SRR8291359	SRR8291359				PRJNA504846	Multi-omic Analysis of the Response of the Murine Gut Microbiome to Antibiotics					SAMN10406743	C57BL/6J
SRR8291360	SRR8291360				PRJNA504846	Multi-omic Analysis of the Response of the Murine Gut Microbiome to Antibiotics					SAMN10406738	C57BL/6J
SRR8291361	SRR8291361				PRJNA504846	Multi-omic Analysis of the Response of the Murine Gut Microbiome to Antibiotics					SAMN10406739	C57BL/6J
SRR8291362	SRR8291362				PRJNA504846	Multi-omic Analysis of the Response of the Murine Gut Microbiome to Antibiotics					SAMN10406740	C57BL/6J
SRR8291364	SRR8291364				PRJNA504846	Multi-omic Analysis of the Response of the Murine Gut Microbiome to Antibiotics					SAMN10406734	C57BL/6J
SRR8291365	SRR8291365				PRJNA504846	Multi-omic Analysis of the Response of the Murine Gut Microbiome to Antibiotics					SAMN10406735	C57BL/6J
SRR8291366	SRR8291366				PRJNA504846	Multi-omic Analysis of the Response of the Murine Gut Microbiome to Antibiotics					SAMN10406736	C57BL/6J
SRR8291367	SRR8291367				PRJNA504846	Multi-omic Analysis of the Response of the Murine Gut Microbiome to Antibiotics					SAMN10406737	C57BL/6J
SRR8291368	SRR8291368				PRJNA504846	Multi-omic Analysis of the Response of the Murine Gut Microbiome to Antibiotics					SAMN10406728	C57BL/6J
SRR8581387	SRR8581387		PMID-003913-Mouse		PRJNA522688	Metagenomic project data	Feces				SAMN10948879
SRR8581388	SRR8581388		PMID-003912-Mouse		PRJNA522688	Metagenomic project data	Feces				SAMN10948878
SRR8581389	SRR8581389		PMID-003915-Mouse		PRJNA522688	Metagenomic project data	Feces				SAMN10948881
SRR8581390	SRR8581390		PMID-003914-Mouse		PRJNA522688	Metagenomic project data	Feces				SAMN10948880
SRR8581391	SRR8581391		PMID-003919-Mouse		PRJNA522688	Metagenomic project data	Feces				SAMN10948883
SRR8581392	SRR8581392		PMID-003918-Mouse		PRJNA522688	Metagenomic project data	Feces				SAMN10948882
SRR8581393	SRR8581393		PMID-003922-Mouse		PRJNA522688	Metagenomic project data	Feces				SAMN10948885
SRR8581394	SRR8581394		PMID-003921-Mouse		PRJNA522688	Metagenomic project data	Feces				SAMN10948884
SRR8581395	SRR8581395		PMID-003927-Mouse		PRJNA522688	Metagenomic project data	Feces				SAMN10948887
SRR8581396	SRR8581396		PMID-003926-Mouse		PRJNA522688	Metagenomic project data	Feces				SAMN10948886
SRR8581397	SRR8581397		PMID-004263-PICU-2018-08-12		PRJNA522688	Metagenomic project data	Feces				SAMN10948891
SRR8581399	SRR8581399		PMID-003929-Mouse		PRJNA522688	Metagenomic project data	Feces				SAMN10948889
SRR8581400	SRR8581400		PMID-003928-Mouse		PRJNA522688	Metagenomic project data	Feces				SAMN10948888
SRR8581401	SRR8581401		PMID-004194-PICU-2018-07-25		PRJNA522688	Metagenomic project data	Feces				SAMN10948895
SRR8581402	SRR8581402		PMID-004195-PICU-2018-07-18		PRJNA522688	Metagenomic project data	Feces				SAMN10948894
SRR8581403	SRR8581403		PMID-004249-PICU-2018-07-26		PRJNA522688	Metagenomic project data	Feces				SAMN10948893
SRR8581404	SRR8581404		PMID-004261-PICU-2018-08-23		PRJNA522688	Metagenomic project data	Feces				SAMN10948892
SRR9205126	SRR9205126				PRJNA540893	A natural microbiota-based mouse model with increased translational research value for immune diseases	Cecum				SAMN11955127	C57BL/6
SRR9205127	SRR9205127				PRJNA540893	A natural microbiota-based mouse model with increased translational research value for immune diseases	Cecum				SAMN11955126	C57BL/6
SRR9205128	SRR9205128				PRJNA540893	A natural microbiota-based mouse model with increased translational research value for immune diseases	Cecum				SAMN11955119	C57BL/6
SRR9205129	SRR9205129				PRJNA540893	A natural microbiota-based mouse model with increased translational research value for immune diseases	Cecum				SAMN11955118	C57BL/6
SRR9205130	SRR9205130				PRJNA540893	A natural microbiota-based mouse model with increased translational research value for immune diseases	Cecum				SAMN11955121	C57BL/6
SRR9205131	SRR9205131				PRJNA540893	A natural microbiota-based mouse model with increased translational research value for immune diseases	Cecum				SAMN11955120	C57BL/6
SRR9205132	SRR9205132				PRJNA540893	A natural microbiota-based mouse model with increased translational research value for immune diseases	Cecum				SAMN11955123	C57BL/6
SRR9205133	SRR9205133				PRJNA540893	A natural microbiota-based mouse model with increased translational research value for immune diseases	Cecum				SAMN11955122	C57BL/6
SRR9205134	SRR9205134				PRJNA540893	A natural microbiota-based mouse model with increased translational research value for immune diseases	Cecum				SAMN11955125	C57BL/6
SRR9205135	SRR9205135				PRJNA540893	A natural microbiota-based mouse model with increased translational research value for immune diseases	Cecum				SAMN11955124	C57BL/6
SRR9205136	SRR9205136				PRJNA540893	A natural microbiota-based mouse model with increased translational research value for immune diseases	Cecum				SAMN11949726	C57BL/6
SRR9205137	SRR9205137				PRJNA540893	A natural microbiota-based mouse model with increased translational research value for immune diseases	Cecum				SAMN11949725	C57BL/6
SRR9205138	SRR9205138				PRJNA540893	A natural microbiota-based mouse model with increased translational research value for immune diseases	Cecum				SAMN11949724	C57BL/6
SRR9205139	SRR9205139				PRJNA540893	A natural microbiota-based mouse model with increased translational research value for immune diseases	Cecum				SAMN11949723	C57BL/6
SRR9205140	SRR9205140				PRJNA540893	A natural microbiota-based mouse model with increased translational research value for immune diseases	Cecum				SAMN11949730	C57BL/6
SRR9205142	SRR9205142				PRJNA540893	A natural microbiota-based mouse model with increased translational research value for immune diseases	Cecum				SAMN11949728	C57BL/6
SRR9205143	SRR9205143				PRJNA540893	A natural microbiota-based mouse model with increased translational research value for immune diseases	Cecum				SAMN11949727	C57BL/6
SRR9205144	SRR9205144				PRJNA540893	A natural microbiota-based mouse model with increased translational research value for immune diseases	Cecum				SAMN11949732	C57BL/6
SRR9205145	SRR9205145				PRJNA540893	A natural microbiota-based mouse model with increased translational research value for immune diseases	Cecum				SAMN11949731	C57BL/6
SRR9205146	SRR9205146				PRJNA540893	A natural microbiota-based mouse model with increased translational research value for immune diseases	Cecum				SAMN11949722	C57BL/6
SRR9205147	SRR9205147				PRJNA540893	A natural microbiota-based mouse model with increased translational research value for immune diseases	Cecum				SAMN11949721	C57BL/6
SRR9205148	SRR9205148				PRJNA540893	A natural microbiota-based mouse model with increased translational research value for immune diseases	Cecum				SAMN11949714	C57BL/6
SRR9205149	SRR9205149				PRJNA540893	A natural microbiota-based mouse model with increased translational research value for immune diseases	Cecum				SAMN11949713	C57BL/6
SRR9205150	SRR9205150				PRJNA540893	A natural microbiota-based mouse model with increased translational research value for immune diseases	Cecum				SAMN11949716	C57BL/6
SRR9205151	SRR9205151				PRJNA540893	A natural microbiota-based mouse model with increased translational research value for immune diseases	Cecum				SAMN11949715	C57BL/6
SRR9205152	SRR9205152				PRJNA540893	A natural microbiota-based mouse model with increased translational research value for immune diseases	Cecum				SAMN11949718	C57BL/6
SRR9205154	SRR9205154				PRJNA540893	A natural microbiota-based mouse model with increased translational research value for immune diseases	Cecum				SAMN11949720	C57BL/6
SRR9205155	SRR9205155				PRJNA540893	A natural microbiota-based mouse model with increased translational research value for immune diseases	Cecum				SAMN11949719	C57BL/6
SRR9205156	SRR9205156				PRJNA540893	A natural microbiota-based mouse model with increased translational research value for immune diseases	Cecum				SAMN11949741	C57BL/6
SRR9205157	SRR9205157				PRJNA540893	A natural microbiota-based mouse model with increased translational research value for immune diseases	Cecum				SAMN11955117	C57BL/6
SRR9205158	SRR9205158				PRJNA540893	A natural microbiota-based mouse model with increased translational research value for immune diseases	Cecum				SAMN11949735	C57BL/6
SRR9205159	SRR9205159				PRJNA540893	A natural microbiota-based mouse model with increased translational research value for immune diseases	Cecum				SAMN11949736	C57BL/6
SRR9205160	SRR9205160				PRJNA540893	A natural microbiota-based mouse model with increased translational research value for immune diseases	Cecum				SAMN11949733	C57BL/6
SRR9205161	SRR9205161				PRJNA540893	A natural microbiota-based mouse model with increased translational research value for immune diseases	Cecum				SAMN11949734	C57BL/6
SRR9205162	SRR9205162				PRJNA540893	A natural microbiota-based mouse model with increased translational research value for immune diseases	Cecum				SAMN11949739	C57BL/6
SRR9205164	SRR9205164				PRJNA540893	A natural microbiota-based mouse model with increased translational research value for immune diseases	Cecum				SAMN11949737	C57BL/6
SRR9205165	SRR9205165				PRJNA540893	A natural microbiota-based mouse model with increased translational research value for immune diseases	Cecum				SAMN11949738	C57BL/6
SRR9205166	SRR9205166				PRJNA540893	A natural microbiota-based mouse model with increased translational research value for immune diseases	Cecum				SAMN11955128	C57BL/6
SRR9205167	SRR9205167				PRJNA540893	A natural microbiota-based mouse model with increased translational research value for immune diseases	Cecum				SAMN11955129	C57BL/6
SRR9205168	SRR9205168				PRJNA540893	A natural microbiota-based mouse model with increased translational research value for immune diseases	Cecum				SAMN11955130	C57BL/6
SRR9205169	SRR9205169				PRJNA540893	A natural microbiota-based mouse model with increased translational research value for immune diseases	Cecum				SAMN11955131	C57BL/6
shHC1	SRR12334836	shHC1	Female mice exposed at 34¬∞C	Cecum sample of Female mice exposed at 34¬∞C 1 sham opperated	PRJNA647832	Metagenomics of warm exposed mice	Cecum	Switzerland		University of Geneva	SAMN15656432	C57BL/6J
shHC2	SRR12334835	shHC2	Female mice exposed at 34¬∞C	Cecum sample of Female mice exposed at 34¬∞C 2 sham opperated	PRJNA647832	Metagenomics of warm exposed mice	Cecum	Switzerland		University of Geneva	SAMN15656433	C57BL/6J
shHC3	SRR12334834	shHC3	Female mice exposed at 34¬∞C	Cecum sample of Female mice exposed at 34¬∞C 3 sham opperated	PRJNA647832	Metagenomics of warm exposed mice	Cecum	Switzerland		University of Geneva	SAMN15656434	C57BL/6J
shHC4	SRR12334833	shHC4	Female mice exposed at 34¬∞C	Cecum sample of Female mice exposed at 34¬∞C 4 sham opperated	PRJNA647832	Metagenomics of warm exposed mice	Cecum	Switzerland		University of Geneva	SAMN15656435	C57BL/6J
shHC5	SRR12334832	shHC5	Female mice exposed at 34¬∞C	Cecum sample of Female mice exposed at 34¬∞C 5 sham opperated	PRJNA647832	Metagenomics of warm exposed mice	Cecum	Switzerland		University of Geneva	SAMN15656436	C57BL/6J
shHC6	SRR12334831	shHC6	Female mice exposed at 34¬∞C	Cecum sample of Female mice exposed at 34¬∞C 6 sham opperated	PRJNA647832	Metagenomics of warm exposed mice	Cecum	Switzerland		University of Geneva	SAMN15656437	C57BL/6J
shHC7	SRR12334829	shHC7	Female mice exposed at 34¬∞C	Cecum sample of Female mice exposed at 34¬∞C 7 sham opperated	PRJNA647832	Metagenomics of warm exposed mice	Cecum	Switzerland		University of Geneva	SAMN15656438	C57BL/6J
shHC8	SRR12334828	shHC8	Female mice exposed at 34¬∞C	Cecum sample of Female mice exposed at 34¬∞C 8 sham opperated	PRJNA647832	Metagenomics of warm exposed mice	Cecum	Switzerland		University of Geneva	SAMN15656439	C57BL/6J
shHF1	SRR12334823	shHF1	Female mice exposed at 34¬∞C	Feces sample of Female mice exposed at 34¬∞C 1 sham opperated	PRJNA647832	Metagenomics of warm exposed mice	Feces	Switzerland		University of Geneva	SAMN15648792	C57BL/6J
shHF2	SRR12334822	shHF2	Female mice exposed at 34¬∞C	Feces sample of Female mice exposed at 34¬∞C 2 sham opperated	PRJNA647832	Metagenomics of warm exposed mice	Feces	Switzerland		University of Geneva	SAMN15648793	C57BL/6J
shHF3	SRR12334819	shHF3	Female mice exposed at 34¬∞C	Feces sample of Female mice exposed at 34¬∞C 3 sham opperated	PRJNA647832	Metagenomics of warm exposed mice	Feces	Switzerland		University of Geneva	SAMN15648794	C57BL/6J
shHF4	SRR12334818	shHF4	Female mice exposed at 34¬∞C	Feces sample of Female mice exposed at 34¬∞C 4 sham opperated	PRJNA647832	Metagenomics of warm exposed mice	Feces	Switzerland		University of Geneva	SAMN15656440	C57BL/6J
shHF5	SRR12334849	shHF5	Female mice exposed at 34¬∞C	Feces sample of Female mice exposed at 34¬∞C 5 sham opperated	PRJNA647832	Metagenomics of warm exposed mice	Feces	Switzerland		University of Geneva	SAMN15648795	C57BL/6J
shHF6	SRR12334848	shHF6	Female mice exposed at 34¬∞C	Feces sample of Female mice exposed at 34¬∞C 6 sham opperated	PRJNA647832	Metagenomics of warm exposed mice	Feces	Switzerland		University of Geneva	SAMN15648796	C57BL/6J
shHF7	SRR12334847	shHF7	Female mice exposed at 34¬∞C	Feces sample of Female mice exposed at 34¬∞C 7 sham opperated	PRJNA647832	Metagenomics of warm exposed mice	Feces	Switzerland		University of Geneva	SAMN15648797	C57BL/6J
shHF8	SRR12334846	shHF8	Female mice exposed at 34¬∞C	Feces sample of Female mice exposed at 34¬∞C 8 sham opperated	PRJNA647832	Metagenomics of warm exposed mice	Feces	Switzerland		University of Geneva	SAMN15648798	C57BL/6J
shRTC1	SRR12334845	shRTC1	Female control mice at RT	Cecum sample of Female control mice at RT 1 sham opperated	PRJNA647832	Metagenomics of warm exposed mice	Cecum	Switzerland		University of Geneva	SAMN15656441	C57BL/6J
shRTC2	SRR12334844	shRTC2	Female control mice at RT	Cecum sample of Female control mice at RT 2 sham opperated	PRJNA647832	Metagenomics of warm exposed mice	Cecum	Switzerland		University of Geneva	SAMN15656442	C57BL/6J
shRTC3	SRR12334843	shRTC3	Female control mice at RT	Cecum sample of Female control mice at RT 3 sham opperated	PRJNA647832	Metagenomics of warm exposed mice	Cecum	Switzerland		University of Geneva	SAMN15656443	C57BL/6J
shRTC4	SRR12334842	shRTC4	Female control mice at RT	Cecum sample of Female control mice at RT 4 sham opperated	PRJNA647832	Metagenomics of warm exposed mice	Cecum	Switzerland		University of Geneva	SAMN15656444	C57BL/6J
shRTC5	SRR12334840	shRTC5	Female control mice at RT	Cecum sample of Female control mice at RT 5 sham opperated	PRJNA647832	Metagenomics of warm exposed mice	Cecum	Switzerland		University of Geneva	SAMN15656445	C57BL/6J
shRTC6	SRR12334839	shRTC6	Female control mice at RT	Cecum sample of Female control mice at RT 6 sham opperated	PRJNA647832	Metagenomics of warm exposed mice	Cecum	Switzerland		University of Geneva	SAMN15656446	C57BL/6J
shRTC7	SRR12334838	shRTC7	Female control mice at RT	Cecum sample of Female control mice at RT 7 sham opperated	PRJNA647832	Metagenomics of warm exposed mice	Cecum	Switzerland		University of Geneva	SAMN15656447	C57BL/6J
shRTC8	SRR12334837	shRTC8	Female control mice at RT	Cecum sample of Female control mice at RT 8 sham opperated	PRJNA647832	Metagenomics of warm exposed mice	Cecum	Switzerland		University of Geneva	SAMN15656448	C57BL/6J
shRTF1	SRR12334821	shRTF1	Female control mice at RT	Feces sample of Female control mice at RT 1 sham opperated	PRJNA647832	Metagenomics of warm exposed mice	Feces	Switzerland		University of Geneva	SAMN15648784	C57BL/6J
shRTF2	SRR12334820	shRTF2	Female control mice at RT	Feces sample of Female control mice at RT 2 sham opperated	PRJNA647832	Metagenomics of warm exposed mice	Feces	Switzerland		University of Geneva	SAMN15648785	C57BL/6J
shRTF3	SRR12334841	shRTF3	Female control mice at RT	Feces sample of Female control mice at RT 3 sham opperated	PRJNA647832	Metagenomics of warm exposed mice	Feces	Switzerland		University of Geneva	SAMN15648786	C57BL/6J
shRTF4	SRR12334830	shRTF4	Female control mice at RT	Feces sample of Female control mice at RT 4 sham opperated	PRJNA647832	Metagenomics of warm exposed mice	Feces	Switzerland		University of Geneva	SAMN15648787	C57BL/6J
shRTF5	SRR12334827	shRTF5	Female control mice at RT	Feces sample of Female control mice at RT 5 sham opperated	PRJNA647832	Metagenomics of warm exposed mice	Feces	Switzerland		University of Geneva	SAMN15648788	C57BL/6J
shRTF6	SRR12334826	shRTF6	Female control mice at RT	Feces sample of Female control mice at RT 6 sham opperated	PRJNA647832	Metagenomics of warm exposed mice	Feces	Switzerland		University of Geneva	SAMN15648789	C57BL/6J
shRTF7	SRR12334825	shRTF7	Female control mice at RT	Feces sample of Female control mice at RT 7 sham opperated	PRJNA647832	Metagenomics of warm exposed mice	Feces	Switzerland		University of Geneva	SAMN15648790	C57BL/6J
shRTF8	SRR12334824	shRTF8	Female control mice at RT	Feces sample of Female control mice at RT 8 sham opperated	PRJNA647832	Metagenomics of warm exposed mice	Feces	Switzerland		University of Geneva	SAMN15648791	C57BL/6J
SAMEA27208168	Multiple	STAT-IL10 pup	A66	d_stat_IL10	PRJEB18627	Intergenerational transfer of antibiotic-perturbed microbiota enhances colitis in susceptible mice	Feces	USA	2008-01-23	NEW YORK UNIVERSITY SCHOOL OF MEDICINE	SAMEA27208168	C57BL
SAMEA27208918	Multiple	STAT-IL10 pup	A67	d_stat_IL10	PRJEB18627	Intergenerational transfer of antibiotic-perturbed microbiota enhances colitis in susceptible mice	Feces	USA	2008-01-23	NEW YORK UNIVERSITY SCHOOL OF MEDICINE	SAMEA27208918	C57BL
SAMEA27210418	Multiple	STAT-IL10 pup	A68	d_stat_IL10	PRJEB18627	Intergenerational transfer of antibiotic-perturbed microbiota enhances colitis in susceptible mice	Feces	USA	2008-01-23	NEW YORK UNIVERSITY SCHOOL OF MEDICINE	SAMEA27210418	C57BL
SAMEA27209668	Multiple	STAT-IL10 pup	A69	d_stat_IL10	PRJEB18627	Intergenerational transfer of antibiotic-perturbed microbiota enhances colitis in susceptible mice	Feces	USA	2008-01-23	NEW YORK UNIVERSITY SCHOOL OF MEDICINE	SAMEA27209668	C57BL
SAMEA27206668	Multiple	STAT-inoculum	INOC_STAT	STAT_I	PRJEB18627	Intergenerational transfer of antibiotic-perturbed microbiota enhances colitis in susceptible mice	Feces	USA	2008-01-23	NEW YORK UNIVERSITY SCHOOL OF MEDICINE	SAMEA27206668	C57BL
SAMEA27205918	Multiple	Control-IL10 pup	N55	c_control_IL10	PRJEB18627	Intergenerational transfer of antibiotic-perturbed microbiota enhances colitis in susceptible mice	Feces	USA	2008-01-23	NEW YORK UNIVERSITY SCHOOL OF MEDICINE	SAMEA27205918	C57BL
SAMEA27205168	Multiple	Control-IL10 pup	N57	c_control_IL10	PRJEB18627	Intergenerational transfer of antibiotic-perturbed microbiota enhances colitis in susceptible mice	Feces	USA	2008-01-23	NEW YORK UNIVERSITY SCHOOL OF MEDICINE	SAMEA27205168	C57BL
SAMEA27204418	Multiple	Control-IL10 pup	N58	c_control_IL10	PRJEB18627	Intergenerational transfer of antibiotic-perturbed microbiota enhances colitis in susceptible mice	Feces	USA	2008-01-23	NEW YORK UNIVERSITY SCHOOL OF MEDICINE	SAMEA27204418	C57BL
SAMEA27203668	Multiple	Control-IL10 pup	N62	c_control_IL10	PRJEB18627	Intergenerational transfer of antibiotic-perturbed microbiota enhances colitis in susceptible mice	Feces	USA	2008-01-23	NEW YORK UNIVERSITY SCHOOL OF MEDICINE	SAMEA27203668	C57BL
SAMEA27202168	Multiple	Control Wild-type pup	R21	a_control_WT	PRJEB18627	Intergenerational transfer of antibiotic-perturbed microbiota enhances colitis in susceptible mice	Feces	USA	2008-01-23	NEW YORK UNIVERSITY SCHOOL OF MEDICINE	SAMEA27202168	C57BL
SAMEA27201418	Multiple	Control Wild-type pup	R22	a_control_WT	PRJEB18627	Intergenerational transfer of antibiotic-perturbed microbiota enhances colitis in susceptible mice	Feces	USA	2008-01-23	NEW YORK UNIVERSITY SCHOOL OF MEDICINE	SAMEA27201418	C57BL
SAMEA27202918	Multiple	Control Wild-type pup	R24	a_control_WT	PRJEB18627	Intergenerational transfer of antibiotic-perturbed microbiota enhances colitis in susceptible mice	Feces	USA	2008-01-23	NEW YORK UNIVERSITY SCHOOL OF MEDICINE	SAMEA27202918	C57BL
SAMEA27200668	Multiple	Control Wild-type pup	R26	a_control_WT	PRJEB18627	Intergenerational transfer of antibiotic-perturbed microbiota enhances colitis in susceptible mice	Feces	USA	2008-01-23	NEW YORK UNIVERSITY SCHOOL OF MEDICINE	SAMEA27200668	C57BL
SAMEA27199918	Multiple	STAT Wild type pup	X01	b_stat_WT	PRJEB18627	Intergenerational transfer of antibiotic-perturbed microbiota enhances colitis in susceptible mice	Feces	USA	2008-01-23	NEW YORK UNIVERSITY SCHOOL OF MEDICINE	SAMEA27199918	C57BL
SAMEA27199168	Multiple	STAT Wild type pup	X08	b_stat_WT	PRJEB18627	Intergenerational transfer of antibiotic-perturbed microbiota enhances colitis in susceptible mice	Feces	USA	2008-01-23	NEW YORK UNIVERSITY SCHOOL OF MEDICINE	SAMEA27199168	C57BL
SAMEA27198418	Multiple	STAT Wild type pup	X11	b_stat_WT	PRJEB18627	Intergenerational transfer of antibiotic-perturbed microbiota enhances colitis in susceptible mice	Feces	USA	2008-01-23	NEW YORK UNIVERSITY SCHOOL OF MEDICINE	SAMEA27198418	C57BL
SAMEA27197668	Multiple	STAT Wild type pup	X14	b_stat_WT	PRJEB18627	Intergenerational transfer of antibiotic-perturbed microbiota enhances colitis in susceptible mice	Feces	USA	2008-01-23	NEW YORK UNIVERSITY SCHOOL OF MEDICINE	SAMEA27197668	C57BL
SAMEA4643377	Multiple	JP201-1PAT-F-W3	JP201W3	1PAT-F-W3	PRJEB26585	Antibiotic-induced acceleration of Type 1 diabetes alters intestinal innate pathway maturation	Feces	USA	2015-05-21	NEW YORK UNIVERSITY SCHOOL OF MEDICINE	SAMEA4643377	C57BL/6 NOD
SAMEA4643378	Multiple	JP201-1PAT-F-W7	JP201W7	1PAT-F-W7	PRJEB26585	Antibiotic-induced acceleration of Type 1 diabetes alters intestinal innate pathway maturation	Feces	USA	2015-06-18	NEW YORK UNIVERSITY SCHOOL OF MEDICINE	SAMEA4643378	C57BL/6 NOD
SAMEA4643379	Multiple	JP20-1PAT-F-W3	JP20W3	1PAT-F-W3	PRJEB26585	Antibiotic-induced acceleration of Type 1 diabetes alters intestinal innate pathway maturation	Feces	USA	2015-05-21	NEW YORK UNIVERSITY SCHOOL OF MEDICINE	SAMEA4643379	C57BL/6 NOD
SAMEA4643380	Multiple	JP20-1PAT-F-W7	JP20W7	1PAT-F-W7	PRJEB26585	Antibiotic-induced acceleration of Type 1 diabetes alters intestinal innate pathway maturation	Feces	USA	2015-06-18	NEW YORK UNIVERSITY SCHOOL OF MEDICINE	SAMEA4643380	C57BL/6 NOD
SAMEA4643381	Multiple	JP221-1PAT-F-W3	JP221W3	1PAT-F-W3	PRJEB26585	Antibiotic-induced acceleration of Type 1 diabetes alters intestinal innate pathway maturation	Feces	USA	2015-05-21	NEW YORK UNIVERSITY SCHOOL OF MEDICINE	SAMEA4643381	C57BL/6 NOD
SAMEA4643382	Multiple	JP221-1PAT-F-W7	JP221W7	1PAT-F-W7	PRJEB26585	Antibiotic-induced acceleration of Type 1 diabetes alters intestinal innate pathway maturation	Feces	USA	2015-06-18	NEW YORK UNIVERSITY SCHOOL OF MEDICINE	SAMEA4643382	C57BL/6 NOD
SAMEA4643383	Multiple	JP224-1PAT-F-W3	JP224W3	1PAT-F-W3	PRJEB26585	Antibiotic-induced acceleration of Type 1 diabetes alters intestinal innate pathway maturation	Feces	USA	2015-05-21	NEW YORK UNIVERSITY SCHOOL OF MEDICINE	SAMEA4643383	C57BL/6 NOD
SAMEA4643384	Multiple	JP224-1PAT-F-W7	JP224W7	1PAT-F-W7	PRJEB26585	Antibiotic-induced acceleration of Type 1 diabetes alters intestinal innate pathway maturation	Feces	USA	2015-06-18	NEW YORK UNIVERSITY SCHOOL OF MEDICINE	SAMEA4643384	C57BL/6 NOD
SAMEA4643385	Multiple	JP22-1PAT-M-W3	JP22W3	1PAT-M-W3	PRJEB26585	Antibiotic-induced acceleration of Type 1 diabetes alters intestinal innate pathway maturation	Feces	USA	2015-05-21	NEW YORK UNIVERSITY SCHOOL OF MEDICINE	SAMEA4643385	C57BL/6 NOD
SAMEA4643386	Multiple	JP22-1PAT-M-W7	JP22W7	1PAT-M-W7	PRJEB26585	Antibiotic-induced acceleration of Type 1 diabetes alters intestinal innate pathway maturation	Feces	USA	2015-06-18	NEW YORK UNIVERSITY SCHOOL OF MEDICINE	SAMEA4643386	C57BL/6 NOD
SAMEA4643387	Multiple	JP24-1PAT-F-W3	JP24W3	1PAT-F-W3	PRJEB26585	Antibiotic-induced acceleration of Type 1 diabetes alters intestinal innate pathway maturation	Feces	USA	2015-05-21	NEW YORK UNIVERSITY SCHOOL OF MEDICINE	SAMEA4643387	C57BL/6 NOD
SAMEA4643388	Multiple	JP24-1PAT-F-W7	JP24W7	1PAT-F-W7	PRJEB26585	Antibiotic-induced acceleration of Type 1 diabetes alters intestinal innate pathway maturation	Feces	USA	2015-06-18	NEW YORK UNIVERSITY SCHOOL OF MEDICINE	SAMEA4643388	C57BL/6 NOD
SAMEA4643389	Multiple	JP257-Control-M-W3	JP257W3	Control-M-W3	PRJEB26585	Antibiotic-induced acceleration of Type 1 diabetes alters intestinal innate pathway maturation	Feces	USA	2015-05-21	NEW YORK UNIVERSITY SCHOOL OF MEDICINE	SAMEA4643389	C57BL/6 NOD
SAMEA4643390	Multiple	JP257-Control-M-W7	JP257W7	Control-M-W7	PRJEB26585	Antibiotic-induced acceleration of Type 1 diabetes alters intestinal innate pathway maturation	Feces	USA	2015-06-18	NEW YORK UNIVERSITY SCHOOL OF MEDICINE	SAMEA4643390	C57BL/6 NOD
SAMEA4643391	Multiple	JP258-Control-M-W3	JP258W3	Control-M-W3	PRJEB26585	Antibiotic-induced acceleration of Type 1 diabetes alters intestinal innate pathway maturation	Feces	USA	2015-05-21	NEW YORK UNIVERSITY SCHOOL OF MEDICINE	SAMEA4643391	C57BL/6 NOD
SAMEA4643392	Multiple	JP258-Control-M-W7	JP258W7	Control-M-W7	PRJEB26585	Antibiotic-induced acceleration of Type 1 diabetes alters intestinal innate pathway maturation	Feces	USA	2015-06-18	NEW YORK UNIVERSITY SCHOOL OF MEDICINE	SAMEA4643392	C57BL/6 NOD
SAMEA4643393	Multiple	JP29-1PAT-M-W3	JP29W3	1PAT-M-W3	PRJEB26585	Antibiotic-induced acceleration of Type 1 diabetes alters intestinal innate pathway maturation	Feces	USA	2015-05-21	NEW YORK UNIVERSITY SCHOOL OF MEDICINE	SAMEA4643393	C57BL/6 NOD
SAMEA4643394	Multiple	JP29-1PAT-M-W7	JP29W7	1PAT-M-W7	PRJEB26585	Antibiotic-induced acceleration of Type 1 diabetes alters intestinal innate pathway maturation	Feces	USA	2015-06-18	NEW YORK UNIVERSITY SCHOOL OF MEDICINE	SAMEA4643394	C57BL/6 NOD
SAMEA4643395	Multiple	JP2-1PAT-M-W3	JP2W3	1PAT-M-W3	PRJEB26585	Antibiotic-induced acceleration of Type 1 diabetes alters intestinal innate pathway maturation	Feces	USA	2015-05-21	NEW YORK UNIVERSITY SCHOOL OF MEDICINE	SAMEA4643395	C57BL/6 NOD
SAMEA4643396	Multiple	JP2-1PAT-M-W7	JP2W7	1PAT-M-W7	PRJEB26585	Antibiotic-induced acceleration of Type 1 diabetes alters intestinal innate pathway maturation	Feces	USA	2015-06-18	NEW YORK UNIVERSITY SCHOOL OF MEDICINE	SAMEA4643396	C57BL/6 NOD
SAMEA4643397	Multiple	JP30-1PAT-M-W3	JP30W3	1PAT-M-W3	PRJEB26585	Antibiotic-induced acceleration of Type 1 diabetes alters intestinal innate pathway maturation	Feces	USA	2015-05-21	NEW YORK UNIVERSITY SCHOOL OF MEDICINE	SAMEA4643397	C57BL/6 NOD
SAMEA4643398	Multiple	JP30-1PAT-M-W7	JP30W7	1PAT-M-W7	PRJEB26585	Antibiotic-induced acceleration of Type 1 diabetes alters intestinal innate pathway maturation	Feces	USA	2015-06-18	NEW YORK UNIVERSITY SCHOOL OF MEDICINE	SAMEA4643398	C57BL/6 NOD
SAMEA4643399	Multiple	JP402-1PAT-M-W3	JP402W3	1PAT-M-W3	PRJEB26585	Antibiotic-induced acceleration of Type 1 diabetes alters intestinal innate pathway maturation	Feces	USA	2015-05-21	NEW YORK UNIVERSITY SCHOOL OF MEDICINE	SAMEA4643399	C57BL/6 NOD
SAMEA4643400	Multiple	JP402-1PAT-M-W7	JP402W7	1PAT-M-W7	PRJEB26585	Antibiotic-induced acceleration of Type 1 diabetes alters intestinal innate pathway maturation	Feces	USA	2015-06-18	NEW YORK UNIVERSITY SCHOOL OF MEDICINE	SAMEA4643400	C57BL/6 NOD
SAMEA4643401	Multiple	JP45-1PAT-M-W3	JP45W3	1PAT-M-W3	PRJEB26585	Antibiotic-induced acceleration of Type 1 diabetes alters intestinal innate pathway maturation	Feces	USA	2015-05-21	NEW YORK UNIVERSITY SCHOOL OF MEDICINE	SAMEA4643401	C57BL/6 NOD
SAMEA4643402	Multiple	JP45-1PAT-M-W7	JP45W7	1PAT-M-W7	PRJEB26585	Antibiotic-induced acceleration of Type 1 diabetes alters intestinal innate pathway maturation	Feces	USA	2015-06-18	NEW YORK UNIVERSITY SCHOOL OF MEDICINE	SAMEA4643402	C57BL/6 NOD
SAMEA4643403	Multiple	JP55-Control-F-W3	JP55W3	Control-F-W3	PRJEB26585	Antibiotic-induced acceleration of Type 1 diabetes alters intestinal innate pathway maturation	Feces	USA	2015-05-21	NEW YORK UNIVERSITY SCHOOL OF MEDICINE	SAMEA4643403	C57BL/6 NOD
SAMEA4643404	Multiple	JP55-Control-F-W7	JP55W7	Control-F-W7	PRJEB26585	Antibiotic-induced acceleration of Type 1 diabetes alters intestinal innate pathway maturation	Feces	USA	2015-06-18	NEW YORK UNIVERSITY SCHOOL OF MEDICINE	SAMEA4643404	C57BL/6 NOD
SAMEA4643405	Multiple	JP56-Control-F-W3	JP56W3	Control-F-W3	PRJEB26585	Antibiotic-induced acceleration of Type 1 diabetes alters intestinal innate pathway maturation	Feces	USA	2015-05-21	NEW YORK UNIVERSITY SCHOOL OF MEDICINE	SAMEA4643405	C57BL/6 NOD
SAMEA4643406	Multiple	JP56-Control-F-W7	JP56W7	Control-F-W7	PRJEB26585	Antibiotic-induced acceleration of Type 1 diabetes alters intestinal innate pathway maturation	Feces	USA	2015-06-18	NEW YORK UNIVERSITY SCHOOL OF MEDICINE	SAMEA4643406	C57BL/6 NOD
SAMEA4643407	Multiple	JP57-Control-M-W3	JP57W3	Control-M-W3	PRJEB26585	Antibiotic-induced acceleration of Type 1 diabetes alters intestinal innate pathway maturation	Feces	USA	2015-05-21	NEW YORK UNIVERSITY SCHOOL OF MEDICINE	SAMEA4643407	C57BL/6 NOD
SAMEA4643408	Multiple	JP57-Control-M-W7	JP57W7	Control-M-W7	PRJEB26585	Antibiotic-induced acceleration of Type 1 diabetes alters intestinal innate pathway maturation	Feces	USA	2015-06-18	NEW YORK UNIVERSITY SCHOOL OF MEDICINE	SAMEA4643408	C57BL/6 NOD
SAMEA4643409	Multiple	JP58-Control-F-W3	JP58W3	Control-F-W3	PRJEB26585	Antibiotic-induced acceleration of Type 1 diabetes alters intestinal innate pathway maturation	Feces	USA	2015-05-21	NEW YORK UNIVERSITY SCHOOL OF MEDICINE	SAMEA4643409	C57BL/6 NOD
SAMEA4643410	Multiple	JP58-Control-F-W7	JP58W7	Control-F-W7	PRJEB26585	Antibiotic-induced acceleration of Type 1 diabetes alters intestinal innate pathway maturation	Feces	USA	2015-06-18	NEW YORK UNIVERSITY SCHOOL OF MEDICINE	SAMEA4643410	C57BL/6 NOD
SAMEA4643411	Multiple	JP66-Control-F-W3	JP66W3	Control-F-W3	PRJEB26585	Antibiotic-induced acceleration of Type 1 diabetes alters intestinal innate pathway maturation	Feces	USA	2015-05-21	NEW YORK UNIVERSITY SCHOOL OF MEDICINE	SAMEA4643411	C57BL/6 NOD
SAMEA4643412	Multiple	JP66-Control-F-W7	JP66W7	Control-F-W7	PRJEB26585	Antibiotic-induced acceleration of Type 1 diabetes alters intestinal innate pathway maturation	Feces	USA	2015-06-18	NEW YORK UNIVERSITY SCHOOL OF MEDICINE	SAMEA4643412	C57BL/6 NOD
SAMEA4643413	Multiple	JP73-Control-F-W3	JP73W3	Control-F-W3	PRJEB26585	Antibiotic-induced acceleration of Type 1 diabetes alters intestinal innate pathway maturation	Feces	USA	2015-05-21	NEW YORK UNIVERSITY SCHOOL OF MEDICINE	SAMEA4643413	C57BL/6 NOD
SAMEA4643414	Multiple	JP73-Control-F-W7	JP73W7	Control-F-W7	PRJEB26585	Antibiotic-induced acceleration of Type 1 diabetes alters intestinal innate pathway maturation	Feces	USA	2015-06-18	NEW YORK UNIVERSITY SCHOOL OF MEDICINE	SAMEA4643414	C57BL/6 NOD
SAMEA4643415	Multiple	JP75-Control-M-W3	JP75W3	Control-M-W3	PRJEB26585	Antibiotic-induced acceleration of Type 1 diabetes alters intestinal innate pathway maturation	Feces	USA	2015-05-21	NEW YORK UNIVERSITY SCHOOL OF MEDICINE	SAMEA4643415	C57BL/6 NOD
SAMEA4643416	Multiple	JP75-Control-M-W7	JP75W7	Control-M-W7	PRJEB26585	Antibiotic-induced acceleration of Type 1 diabetes alters intestinal innate pathway maturation	Feces	USA	2015-06-18	NEW YORK UNIVERSITY SCHOOL OF MEDICINE	SAMEA4643416	C57BL/6 NOD
SAMEA4643417	Multiple	JP77-Control-M-W3	JP77W3	Control-M-W3	PRJEB26585	Antibiotic-induced acceleration of Type 1 diabetes alters intestinal innate pathway maturation	Feces	USA	2015-05-21	NEW YORK UNIVERSITY SCHOOL OF MEDICINE	SAMEA4643417	C57BL/6 NOD
SAMEA4643418	Multiple	JP77-Control-M-W7	JP77W7	Control-M-W7	PRJEB26585	Antibiotic-induced acceleration of Type 1 diabetes alters intestinal innate pathway maturation	Feces	USA	2015-06-18	NEW YORK UNIVERSITY SCHOOL OF MEDICINE	SAMEA4643418	C57BL/6 NOD
SAMEA4643419	Multiple	JP83-Control-M-W3	JP83W3	Control-M-W3	PRJEB26585	Antibiotic-induced acceleration of Type 1 diabetes alters intestinal innate pathway maturation	Feces	USA	2015-05-21	NEW YORK UNIVERSITY SCHOOL OF MEDICINE	SAMEA4643419	C57BL/6 NOD
SAMEA4643420	Multiple	JP83-Control-M-W7	JP83W7	Control-M-W7	PRJEB26585	Antibiotic-induced acceleration of Type 1 diabetes alters intestinal innate pathway maturation	Feces	USA	2015-06-18	NEW YORK UNIVERSITY SCHOOL OF MEDICINE	SAMEA4643420	C57BL/6 NOD
SAMEA4643421	Multiple	JP97-Control-F-W3	JP97W3	Control-F-W3	PRJEB26585	Antibiotic-induced acceleration of Type 1 diabetes alters intestinal innate pathway maturation	Feces	USA	2015-05-21	NEW YORK UNIVERSITY SCHOOL OF MEDICINE	SAMEA4643421	C57BL/6 NOD
SAMEA4643422	Multiple	JP97-Control-F-W7	JP97W7	Control-F-W7	PRJEB26585	Antibiotic-induced acceleration of Type 1 diabetes alters intestinal innate pathway maturation	Feces	USA	2015-06-18	NEW YORK UNIVERSITY SCHOOL OF MEDICINE	SAMEA4643422	C57BL/6 NOD
SAMEA4643423	Multiple	JP9-1PAT-F-W3	JP9W3	1PAT-F-W3	PRJEB26585	Antibiotic-induced acceleration of Type 1 diabetes alters intestinal innate pathway maturation	Feces	USA	2015-05-21	NEW YORK UNIVERSITY SCHOOL OF MEDICINE	SAMEA4643423	C57BL/6 NOD
SAMEA4643424	Multiple	JP9-1PAT-F-W7	JP9W7	1PAT-F-W7	PRJEB26585	Antibiotic-induced acceleration of Type 1 diabetes alters intestinal innate pathway maturation	Feces	USA	2015-06-18	NEW YORK UNIVERSITY SCHOOL OF MEDICINE	SAMEA4643424	C57BL/6 NOD
SAMEA3134474	Multiple	Stool sample from mouse strain : C57/BL6	2B-dyr24-06		PRJEB7759	A Catalogue of the Mouse Gut Metagenome	Feces	Denmark	2012	Beijing Genome Institute	SAMEA3134474	C57BL/6
SAMEA3134477	Multiple	Stool sample from mouse strain : C57/BL6	3B-dyr31-06		PRJEB7759	A Catalogue of the Mouse Gut Metagenome	Feces	Denmark	2012	Beijing Genome Institute	SAMEA3134477	C57BL/6
SAMN07138961	Multiple				PRJNA386849	mouse gut metagenome Raw sequence reads					SAMN07138961
SAMN07138962	Multiple				PRJNA386849	mouse gut metagenome Raw sequence reads					SAMN07138962
SAMN07138963	Multiple				PRJNA386849	mouse gut metagenome Raw sequence reads					SAMN07138963
SAMN07138964	Multiple				PRJNA386849	mouse gut metagenome Raw sequence reads					SAMN07138964
SAMN07138965	Multiple				PRJNA386849	mouse gut metagenome Raw sequence reads					SAMN07138965
SAMN07138966	Multiple				PRJNA386849	mouse gut metagenome Raw sequence reads					SAMN07138966
SAMN07138967	Multiple				PRJNA386849	mouse gut metagenome Raw sequence reads					SAMN07138967
SAMN07138968	Multiple				PRJNA386849	mouse gut metagenome Raw sequence reads					SAMN07138968
SAMN07138969	Multiple				PRJNA386849	mouse gut metagenome Raw sequence reads					SAMN07138969
SAMN09927852	Multiple				PRJNA488231	Role of IL23- and IL22-depenedent regulation of gut microbiota in atherosclerosis					SAMN09927852	C57BL/6
SAMN09927851	Multiple				PRJNA488231	Role of IL23- and IL22-depenedent regulation of gut microbiota in atherosclerosis					SAMN09927851	C57BL/6
SAMN09927846	Multiple				PRJNA488231	Role of IL23- and IL22-depenedent regulation of gut microbiota in atherosclerosis					SAMN09927846	C57BL/6
SAMN09927855	Multiple				PRJNA488231	Role of IL23- and IL22-depenedent regulation of gut microbiota in atherosclerosis					SAMN09927855	C57BL/6
SAMN09927842	Multiple				PRJNA488231	Role of IL23- and IL22-depenedent regulation of gut microbiota in atherosclerosis					SAMN09927842	C57BL/6
SAMN09927848	Multiple				PRJNA488231	Role of IL23- and IL22-depenedent regulation of gut microbiota in atherosclerosis					SAMN09927848	C57BL/6
SAMN09927840	Multiple				PRJNA488231	Role of IL23- and IL22-depenedent regulation of gut microbiota in atherosclerosis					SAMN09927840	C57BL/6
SAMN09927845	Multiple				PRJNA488231	Role of IL23- and IL22-depenedent regulation of gut microbiota in atherosclerosis					SAMN09927845	C57BL/6
SAMN09927853	Multiple				PRJNA488231	Role of IL23- and IL22-depenedent regulation of gut microbiota in atherosclerosis					SAMN09927853	C57BL/6
SAMN09927843	Multiple				PRJNA488231	Role of IL23- and IL22-depenedent regulation of gut microbiota in atherosclerosis					SAMN09927843	C57BL/6
SAMN09927849	Multiple				PRJNA488231	Role of IL23- and IL22-depenedent regulation of gut microbiota in atherosclerosis					SAMN09927849	C57BL/6
SAMN09927844	Multiple				PRJNA488231	Role of IL23- and IL22-depenedent regulation of gut microbiota in atherosclerosis					SAMN09927844	C57BL/6
SAMN09927854	Multiple				PRJNA488231	Role of IL23- and IL22-depenedent regulation of gut microbiota in atherosclerosis					SAMN09927854	C57BL/6
SAMN09927847	Multiple				PRJNA488231	Role of IL23- and IL22-depenedent regulation of gut microbiota in atherosclerosis					SAMN09927847	C57BL/6
SAMN09927841	Multiple				PRJNA488231	Role of IL23- and IL22-depenedent regulation of gut microbiota in atherosclerosis					SAMN09927841	C57BL/6
SAMN09927850	Multiple				PRJNA488231	Role of IL23- and IL22-depenedent regulation of gut microbiota in atherosclerosis					SAMN09927850	C57BL/6
SAMN10430845	Multiple		Metagenome or environmental sample from mouse gut metagenome		PRJNA505660	Red meat consumption promotes gut microbiota containing unconventional sialidases	Colon				SAMN10430845	C57BL/6
