# Supplementary material for: Comprehensive mouse microbiota genome catalog reveals major difference to its human counterpart
Source: PLoS Comput Biol. 2022 Mar 8;18(3):e1009947. doi: 10.1371/journal.pcbi.1009947 (PMC8932566; doi:10.1371/journal.pcbi.1009947)
Supplement: S3 Table — The table provides the quality metrics, calculated using CheckM, information if the genome is an isolate, and Genome size metrics (Length, number of contics/scaffolds, N50-value), for each genome in CMMG. It contains links to the source (Original bin name, Sample and BioSample of the origin, and Source dataset). The connection to the species is possible via the genome id of the species representative. (XLSM) [file pcbi.1009947.s011.xlsm]

## Sheet: Table_S3_genome_info
genome	completeness	contamination	Isolate	Length_scaffolds	Length_contigs	N_scaffolds	N_contigs	N50	Original_name	Study_set	Sample	BioSample	BioProject	Species	Representative_Species
MGG00002	84.91	1.32	FALSE	1985068	1984768	44	47	120250	C10_maxbin_04	mMAG2	C10	SAMEA104091427	PRJEB20796	sp26	MGG22940
MGG00003	95.7	1.08	FALSE	1705393	1704693	43	50	87618	C10_maxbin_21	mMAG2	C10	SAMEA104091427	PRJEB20796	sp241	MGG22245
MGG00005	95.91	0	FALSE	2078735	2078535	59	61	78559	C10_maxbin_30	mMAG2	C10	SAMEA104091427	PRJEB20796	sp330	MGG27638
MGG00007	95.45	1.72	FALSE	3591264	3591164	145	146	62365	C10_maxbin_40	mMAG2	C10	SAMEA104091427	PRJEB20796	sp33	MGG49697
MGG00008	98.92	0	FALSE	2381806	2381806	18	18	201452	C10_metabat_02	mMAG2	C10	SAMEA104091427	PRJEB20796	sp184	MGG49487
MGG00009	95.09	0	FALSE	2551759	2551259	46	51	69661	C10_metabat_03	mMAG2	C10	SAMEA104091427	PRJEB20796	sp84	MGG49230
MGG00010	94.18	0.22	FALSE	1856817	1856617	52	54	76131	C10_metabat_08	mMAG2	C10	SAMEA104091427	PRJEB20796	sp37	MGG29822
MGG00011	97.28	0.57	FALSE	2417151	2416751	44	48	78140	C10_metabat_12	mMAG2	C10	SAMEA104091427	PRJEB20796	sp51	MGG49992
MGG00012	96.86	0.38	FALSE	3124881	3124781	141	142	43692	C10_metabat_13	mMAG2	C10	SAMEA104091427	PRJEB20796	sp29	MGG49463
MGG00014	96.9	0.48	FALSE	2444174	2444174	99	99	35281	C10_metabat_16	mMAG2	C10	SAMEA104091427	PRJEB20796	sp48	MGG35237
MGG00015	97.86	1.45	FALSE	3963575	3963375	305	307	24725	C10_metabat_17_sub	mMAG2	C10	SAMEA104091427	PRJEB20796	sp386	MGG00015
MGG00016	96.91	0.68	FALSE	3206239	3206039	177	179	26386	C10_metabat_18	mMAG2	C10	SAMEA104091427	PRJEB20796	sp91	MGG22257
MGG00017	98.75	0	FALSE	2560671	2560571	132	133	35050	C10_metabat_19	mMAG2	C10	SAMEA104091427	PRJEB20796	sp27	MGG49415
MGG00018	95.27	0.16	FALSE	1987669	1987369	110	113	30049	C10_metabat_20_sub	mMAG2	C10	SAMEA104091427	PRJEB20796	sp107	MGG38130
MGG00019	83.53	1.81	FALSE	1439491	1439491	132	132	14748	C10_metabat_21	mMAG2	C10	SAMEA104091427	PRJEB20796	sp633	MGG36215
MGG00020	97.66	0.5	FALSE	2242073	2241973	143	144	22558	C10_metabat_22	mMAG2	C10	SAMEA104091427	PRJEB20796	sp65	MGG49254
MGG00021	88.98	2.19	FALSE	1664216	1664216	247	247	9520	C10_metabat_23	mMAG2	C10	SAMEA104091427	PRJEB20796	sp337	MGG04172
MGG00023	69.15	0.38	FALSE	1434792	1434692	94	95	25363	C10_metabat_25	mMAG2	C10	SAMEA104091427	PRJEB20796	sp93	MGG32911
MGG00024	80.42	3.09	FALSE	3848633	3848633	904	904	5261	C10_metabat_26_sub	mMAG2	C10	SAMEA104091427	PRJEB20796	sp182	MGG49598
MGG00025	93.86	0.57	FALSE	2343504	2343504	296	296	11340	C10_metabat_27	mMAG2	C10	SAMEA104091427	PRJEB20796	sp4	MGG21750
MGG00026	87.34	0.72	FALSE	1572139	1572039	209	210	11570	C10_metabat_29_sub	mMAG2	C10	SAMEA104091427	PRJEB20796	sp82	MGG21440
MGG00027	92.28	0.47	FALSE	1626977	1625777	249	261	8413	C10_metabat_30	mMAG2	C10	SAMEA104091427	PRJEB20796	sp212	MGG40239
MGG00028	89.28	3.16	FALSE	1575754	1575754	253	253	8517	C10_metabat_32	mMAG2	C10	SAMEA104091427	PRJEB20796	sp603	MGG35061
MGG00029	86.3	1.57	FALSE	2197317	2197317	382	382	8091	C10_metabat_33	mMAG2	C10	SAMEA104091427	PRJEB20796	sp54	MGG11602
MGG00031	87.7	1.61	FALSE	1794608	1794608	139	139	20953	C11_maxbin_03_sub	mMAG2	C11	SAMEA104091428	PRJEB20796	sp230	MGG00129
MGG00032	74.34	0.46	FALSE	1159926	1159926	184	184	9007	C11_maxbin_05	mMAG2	C11	SAMEA104091428	PRJEB20796	sp479	MGG45496
MGG00034	99.52	0	FALSE	1894281	1894281	22	22	176169	C11_maxbin_21	mMAG2	C11	SAMEA104091428	PRJEB20796	sp188	MGG11632
MGG00036	97.7	0.79	FALSE	3893735	3893735	91	91	86668	C11_metabat_01	mMAG2	C11	SAMEA104091428	PRJEB20796	sp229	MGG29337
MGG00037	97.36	0.38	FALSE	2193361	2193161	30	32	152941	C11_metabat_05	mMAG2	C11	SAMEA104091428	PRJEB20796	sp26	MGG22940
MGG00038	97.96	0	FALSE	2606209	2606109	38	39	100594	C11_metabat_06	mMAG2	C11	SAMEA104091428	PRJEB20796	sp5	MGG49980
MGG00039	97.99	0.13	FALSE	2490401	2490401	30	30	120642	C11_metabat_07	mMAG2	C11	SAMEA104091428	PRJEB20796	sp123	MGG21735
MGG00040	99.06	0	FALSE	2752618	2752618	74	74	56959	C11_metabat_08	mMAG2	C11	SAMEA104091428	PRJEB20796	sp84	MGG49230
MGG00041	94.09	1.08	FALSE	2305200	2305200	93	93	45783	C11_metabat_09	mMAG2	C11	SAMEA104091428	PRJEB20796	sp184	MGG49487
MGG00042	77.47	0.38	FALSE	2012656	2012156	29	34	82348	C11_metabat_10	mMAG2	C11	SAMEA104091428	PRJEB20796	sp51	MGG49992
MGG00043	93.27	0.38	FALSE	3861440	3861140	112	115	62313	C11_metabat_11	mMAG2	C11	SAMEA104091428	PRJEB20796	sp13	MGG49898
MGG00044	93.41	1.64	FALSE	1594307	1594307	78	78	40736	C11_metabat_12	mMAG2	C11	SAMEA104091428	PRJEB20796	sp294	MGG45471
MGG00045	98.14	0.08	FALSE	2407844	2407844	115	115	32521	C11_metabat_13	mMAG2	C11	SAMEA104091428	PRJEB20796	sp103	MGG21800
MGG00046	93.55	0	FALSE	1610481	1610181	54	57	43345	C11_metabat_15	mMAG2	C11	SAMEA104091428	PRJEB20796	sp241	MGG22245
MGG00047	95.32	0.67	FALSE	3798451	3798351	297	298	23082	C11_metabat_16	mMAG2	C11	SAMEA104091428	PRJEB20796	sp313	MGG07153
MGG00048	91.32	2.59	FALSE	3299118	3299018	287	288	25717	C11_metabat_17	mMAG2	C11	SAMEA104091428	PRJEB20796	sp153	MGG31704
MGG00049	95.95	1.35	FALSE	2301385	2301285	191	192	16935	C11_metabat_18	mMAG2	C11	SAMEA104091428	PRJEB20796	sp48	MGG35237
MGG00050	97.18	0.7	FALSE	1708578	1708578	115	115	28175	C11_metabat_20	mMAG2	C11	SAMEA104091428	PRJEB20796	sp186	MGG00050
MGG00051	89.25	0.03	FALSE	1427754	1427754	148	148	12950	C11_metabat_21	mMAG2	C11	SAMEA104091428	PRJEB20796	sp211	MGG06099
MGG00052	92.63	1.07	FALSE	2290025	2290025	287	287	11235	C11_metabat_22	mMAG2	C11	SAMEA104091428	PRJEB20796	sp4	MGG21750
MGG00053	91.95	0.89	FALSE	1611676	1611676	139	139	19661	C11_metabat_26	mMAG2	C11	SAMEA104091428	PRJEB20796	sp448	MGG03976
MGG00054	89.92	2.02	FALSE	1492518	1492518	170	170	11702	C11_metabat_29	mMAG2	C11	SAMEA104091428	PRJEB20796	sp633	MGG36215
MGG00055	95.53	2.71	FALSE	3458852	3458552	398	401	12654	C11_metabat_30	mMAG2	C11	SAMEA104091428	PRJEB20796	sp642	MGG00141
MGG00057	92.39	4.56	FALSE	2978703	2978603	438	439	10757	C11_metabat_33	mMAG2	C11	SAMEA104091428	PRJEB20796	sp29	MGG49463
MGG00058	88.43	2.64	FALSE	2479788	2479788	480	480	6661	C11_metabat_34	mMAG2	C11	SAMEA104091428	PRJEB20796	sp324	MGG49991
MGG00060	67.68	0.48	FALSE	1208781	1208681	284	285	5453	C11_metabat_36_sub	mMAG2	C11	SAMEA104091428	PRJEB20796	sp82	MGG21440
MGG00061	100	0.48	FALSE	1981176	1981176	28	28	269053	C12_maxbin_06	mMAG2	C12	SAMEA104091429	PRJEB20796	sp188	MGG11632
MGG00065	97.99	3.36	FALSE	3135623	3135623	182	182	34545	C12_maxbin_47	mMAG2	C12	SAMEA104091429	PRJEB20796	sp373	MGG22166
MGG00066	98.67	1.44	FALSE	2061512	2061312	72	74	99386	C12_maxbin_49	mMAG2	C12	SAMEA104091429	PRJEB20796	sp97	MGG32487
MGG00067	97.7	0.68	FALSE	4101736	4101536	75	77	106351	C12_metabat_02	mMAG2	C12	SAMEA104091429	PRJEB20796	sp229	MGG29337
MGG00068	92.89	0.38	FALSE	4102609	4102509	74	75	89338	C12_metabat_04	mMAG2	C12	SAMEA104091429	PRJEB20796	sp13	MGG49898
MGG00069	97.04	0.3	FALSE	2638401	2638201	59	61	70586	C12_metabat_05	mMAG2	C12	SAMEA104091429	PRJEB20796	sp296	MGG22091
MGG00070	94.83	0.57	FALSE	3989063	3989063	124	124	79143	C12_metabat_06	mMAG2	C12	SAMEA104091429	PRJEB20796	sp313	MGG07153
MGG00072	95.85	0.75	FALSE	2153914	2153714	33	35	96423	C12_metabat_09	mMAG2	C12	SAMEA104091429	PRJEB20796	sp26	MGG22940
MGG00073	95.91	3.2	FALSE	3795952	3795952	230	230	31445	C12_metabat_12	mMAG2	C12	SAMEA104091429	PRJEB20796	sp630	MGG28312
MGG00074	80.27	0.5	FALSE	2090733	2090733	99	99	34996	C12_metabat_13	mMAG2	C12	SAMEA104091429	PRJEB20796	sp51	MGG49992
MGG00075	95.64	2.59	FALSE	2169645	2169345	152	155	25347	C12_metabat_15	mMAG2	C12	SAMEA104091429	PRJEB20796	sp171	MGG17661
MGG00076	96.43	1.89	FALSE	2699850	2699750	189	190	19452	C12_metabat_18	mMAG2	C12	SAMEA104091429	PRJEB20796	sp84	MGG49230
MGG00077	94.62	1.08	FALSE	1695941	1695541	76	80	33526	C12_metabat_19	mMAG2	C12	SAMEA104091429	PRJEB20796	sp241	MGG22245
MGG00078	90.27	0.95	FALSE	2641029	2641029	264	264	13640	C12_metabat_27	mMAG2	C12	SAMEA104091429	PRJEB20796	sp125	MGG09691
MGG00080	66.1	2.28	FALSE	1547011	1547011	341	341	5682	C12_metabat_29	mMAG2	C12	SAMEA104091429	PRJEB20796	sp230	MGG00129
MGG00081	84.44	2.07	FALSE	1831765	1831765	279	279	9161	C12_metabat_31	mMAG2	C12	SAMEA104091429	PRJEB20796	sp86	MGG29362
MGG00082	71.51	2.37	FALSE	1176311	1176311	261	261	5465	C12_metabat_34	mMAG2	C12	SAMEA104091429	PRJEB20796	sp633	MGG36215
MGG00083	61.14	0.88	FALSE	1230698	1230698	246	246	5988	C12_metabat_37	mMAG2	C12	SAMEA104091429	PRJEB20796	sp93	MGG32911
MGG00084	63.79	2.28	FALSE	1739049	1739049	404	404	5046	C12_metabat_40	mMAG2	C12	SAMEA104091429	PRJEB20796	sp28	MGG30282
MGG00085	99.04	0.96	FALSE	2178771	2178671	23	24	149353	C13_maxbin_06	mMAG2	C13	SAMEA104091430	PRJEB20796	sp330	MGG27638
MGG00086	99.04	0.03	FALSE	1941459	1941459	33	33	158735	C13_maxbin_18	mMAG2	C13	SAMEA104091430	PRJEB20796	sp188	MGG11632
MGG00088	84.91	0	FALSE	1806021	1805921	28	29	120292	C13_maxbin_32_sub	mMAG2	C13	SAMEA104091430	PRJEB20796	sp26	MGG22940
MGG00089	97.85	0	FALSE	2348775	2348775	43	43	104964	C13_metabat_04	mMAG2	C13	SAMEA104091430	PRJEB20796	sp184	MGG49487
MGG00090	81.19	0.38	FALSE	3325661	3325661	35	35	126163	C13_metabat_06	mMAG2	C13	SAMEA104091430	PRJEB20796	sp13	MGG49898
MGG00091	97.74	0.38	FALSE	2507476	2507076	49	53	79960	C13_metabat_07	mMAG2	C13	SAMEA104091430	PRJEB20796	sp51	MGG49992
MGG00092	74.78	0.75	FALSE	2154404	2154304	74	75	56635	C13_metabat_09	mMAG2	C13	SAMEA104091430	PRJEB20796	sp29	MGG49463
MGG00093	98.81	0	FALSE	2363730	2363530	84	86	45580	C13_metabat_11	mMAG2	C13	SAMEA104091430	PRJEB20796	sp103	MGG21800
MGG00094	98.75	0	FALSE	2569837	2569737	87	88	48875	C13_metabat_12	mMAG2	C13	SAMEA104091430	PRJEB20796	sp27	MGG49415
MGG00095	97.92	0.38	FALSE	2216485	2216385	66	67	51728	C13_metabat_13	mMAG2	C13	SAMEA104091430	PRJEB20796	sp65	MGG49254
MGG00097	92.26	0.57	FALSE	2330343	2330343	68	68	51137	C13_metabat_16	mMAG2	C13	SAMEA104091430	PRJEB20796	sp4	MGG21750
MGG00099	98.56	0.96	FALSE	1740587	1740387	100	102	26328	C13_metabat_20	mMAG2	C13	SAMEA104091430	PRJEB20796	sp82	MGG21440
MGG00100	95.7	0	FALSE	1603772	1603572	118	120	19495	C13_metabat_21	mMAG2	C13	SAMEA104091430	PRJEB20796	sp241	MGG22245
MGG00102	97.22	0.56	FALSE	3081534	3081534	262	262	20998	C13_metabat_24	mMAG2	C13	SAMEA104091430	PRJEB20796	sp91	MGG22257
MGG00103	95.76	1.13	FALSE	2388046	2388046	172	172	19093	C13_metabat_25	mMAG2	C13	SAMEA104091430	PRJEB20796	sp54	MGG11602
MGG00104	89.96	1.45	FALSE	2547495	2539895	258	334	18152	C13_metabat_27	mMAG2	C13	SAMEA104091430	PRJEB20796	sp84	MGG49230
MGG00105	83.42	0.22	FALSE	1483399	1483399	249	249	7924	C13_metabat_29	mMAG2	C13	SAMEA104091430	PRJEB20796	sp37	MGG29822
MGG00108	97.36	0.13	FALSE	2164948	2164648	36	39	104012	C14_metabat_02	mMAG2	C14	SAMEA104091431	PRJEB20796	sp26	MGG22940
MGG00110	99.52	0.96	FALSE	1814780	1814780	38	38	116172	C14_metabat_04	mMAG2	C14	SAMEA104091431	PRJEB20796	sp188	MGG11632
MGG00111	97.74	0	FALSE	2433222	2432522	47	54	79960	C14_metabat_05	mMAG2	C14	SAMEA104091431	PRJEB20796	sp51	MGG49992
MGG00112	70.06	0.38	FALSE	2717515	2717515	50	50	88960	C14_metabat_06	mMAG2	C14	SAMEA104091431	PRJEB20796	sp13	MGG49898
MGG00113	98.81	0	FALSE	2409135	2409135	83	83	43531	C14_metabat_07	mMAG2	C14	SAMEA104091431	PRJEB20796	sp103	MGG21800
MGG00114	97.55	0.38	FALSE	2188087	2187887	65	67	48313	C14_metabat_08	mMAG2	C14	SAMEA104091431	PRJEB20796	sp65	MGG49254
MGG00117	96.23	0	FALSE	2349208	2349208	139	139	23513	C14_metabat_12	mMAG2	C14	SAMEA104091431	PRJEB20796	sp4	MGG21750
MGG00118	52.89	0	FALSE	1333365	1333365	94	94	21172	C14_metabat_14	mMAG2	C14	SAMEA104091431	PRJEB20796	sp29	MGG49463
MGG00121	85.78	1.51	FALSE	2111309	2111309	331	331	8633	C14_metabat_19	mMAG2	C14	SAMEA104091431	PRJEB20796	sp54	MGG11602
MGG00122	87.74	0.42	FALSE	2058672	2058672	373	373	7425	C14_metabat_20	mMAG2	C14	SAMEA104091431	PRJEB20796	sp27	MGG49415
MGG00123	74.71	1.16	FALSE	2307335	2307235	418	419	7537	C14_metabat_21	mMAG2	C14	SAMEA104091431	PRJEB20796	sp91	MGG22257
MGG00124	81.29	0.2	FALSE	2147612	2147612	468	468	5710	C14_metabat_22	mMAG2	C14	SAMEA104091431	PRJEB20796	sp296	MGG22091
MGG00129	97.18	0	FALSE	2237564	2237464	62	63	72916	C15_maxbin_30_sub	mMAG2	C15	SAMEA104091432	PRJEB20796	sp230	MGG00129
MGG00130	92.53	1.15	FALSE	3952928	3952428	150	155	72664	C15_maxbin_32	mMAG2	C15	SAMEA104091432	PRJEB20796	sp182	MGG49598
MGG00132	95.92	1.36	FALSE	2651135	2651135	32	32	283894	C15_metabat_02	mMAG2	C15	SAMEA104091432	PRJEB20796	sp5	MGG49980
MGG00133	100	0.72	FALSE	1926543	1926543	36	36	126657	C15_metabat_05	mMAG2	C15	SAMEA104091432	PRJEB20796	sp188	MGG11632
MGG00134	96.79	0	FALSE	2683525	2683525	64	64	57369	C15_metabat_06	mMAG2	C15	SAMEA104091432	PRJEB20796	sp84	MGG49230
MGG00135	97.36	0	FALSE	2178566	2178366	33	35	126043	C15_metabat_07	mMAG2	C15	SAMEA104091432	PRJEB20796	sp26	MGG22940
MGG00136	99.43	0	FALSE	2664792	2664192	65	71	87834	C15_metabat_09	mMAG2	C15	SAMEA104091432	PRJEB20796	sp51	MGG49992
MGG00137	96.66	1.13	FALSE	3196049	3195949	152	153	43002	C15_metabat_12	mMAG2	C15	SAMEA104091432	PRJEB20796	sp29	MGG49463
MGG00138	91.38	0.38	FALSE	4067026	4066326	65	72	102956	C15_metabat_13	mMAG2	C15	SAMEA104091432	PRJEB20796	sp13	MGG49898
MGG00139	97.33	1.44	FALSE	1808292	1807992	53	56	62149	C15_metabat_14	mMAG2	C15	SAMEA104091432	PRJEB20796	sp97	MGG32487
MGG00140	94.85	0.22	FALSE	1820930	1820230	41	48	75663	C15_metabat_15	mMAG2	C15	SAMEA104091432	PRJEB20796	sp37	MGG29822
MGG00141	95.53	1.34	FALSE	3931356	3931056	154	157	45990	C15_metabat_16_sub	mMAG2	C15	SAMEA104091432	PRJEB20796	sp642	MGG00141
MGG00142	98.08	0.64	FALSE	2147610	2147210	54	58	61008	C15_metabat_17	mMAG2	C15	SAMEA104091432	PRJEB20796	sp107	MGG38130
MGG00143	94.49	1.64	FALSE	1669747	1669747	63	63	47597	C15_metabat_18	mMAG2	C15	SAMEA104091432	PRJEB20796	sp294	MGG45471
MGG00144	95.98	2.78	FALSE	4448729	4448729	296	296	28164	C15_metabat_19_sub	mMAG2	C15	SAMEA104091432	PRJEB20796	sp229	MGG29337
MGG00145	97.36	2.59	FALSE	2174029	2173829	91	93	45438	C15_metabat_20	mMAG2	C15	SAMEA104091432	PRJEB20796	sp171	MGG17661
MGG00146	96.26	0.19	FALSE	2379403	2379403	157	157	18842	C15_metabat_22	mMAG2	C15	SAMEA104091432	PRJEB20796	sp103	MGG21800
MGG00147	91.26	1.48	FALSE	4106646	4106646	356	356	21978	C15_metabat_23_sub	mMAG2	C15	SAMEA104091432	PRJEB20796	sp313	MGG07153
MGG00148	94.72	1.7	FALSE	2580625	2580625	230	230	17227	C15_metabat_24	mMAG2	C15	SAMEA104091432	PRJEB20796	sp28	MGG30282
MGG00149	66.31	0	FALSE	1378671	1378671	114	114	17212	C15_metabat_25	mMAG2	C15	SAMEA104091432	PRJEB20796	sp93	MGG32911
MGG00150	92.45	0.62	FALSE	2452811	2452711	279	280	13312	C15_metabat_27	mMAG2	C15	SAMEA104091432	PRJEB20796	sp27	MGG49415
MGG00151	83.59	2.16	FALSE	2464478	2464178	470	473	6396	C15_metabat_29	mMAG2	C15	SAMEA104091432	PRJEB20796	sp296	MGG22091
MGG00152	84.46	2.42	FALSE	1467411	1467411	246	246	7791	C15_metabat_30_sub	mMAG2	C15	SAMEA104091432	PRJEB20796	sp633	MGG36215
MGG00153	86.39	1.01	FALSE	2266288	2266188	501	502	5738	C15_metabat_31_sub	mMAG2	C15	SAMEA104091432	PRJEB20796	sp123	MGG21735
MGG00154	79.16	3.17	FALSE	3210922	3210922	645	645	6293	C15_metabat_33	mMAG2	C15	SAMEA104091432	PRJEB20796	sp399	MGG49471
MGG00155	88.81	0.58	FALSE	2251872	2251872	330	330	8904	C15_metabat_35	mMAG2	C15	SAMEA104091432	PRJEB20796	sp4	MGG21750
MGG00158	97.85	0	FALSE	2407646	2407546	48	49	92142	C16_metabat_02	mMAG2	C16	SAMEA104091433	PRJEB20796	sp184	MGG49487
MGG00159	98.49	0	FALSE	2771243	2770943	62	65	63909	C16_metabat_03	mMAG2	C16	SAMEA104091433	PRJEB20796	sp84	MGG49230
MGG00160	98.81	0	FALSE	2468943	2468943	91	91	39272	C16_metabat_06	mMAG2	C16	SAMEA104091433	PRJEB20796	sp103	MGG21800
MGG00161	96.98	0	FALSE	2217861	2217661	50	52	68940	C16_metabat_07	mMAG2	C16	SAMEA104091433	PRJEB20796	sp26	MGG22940
MGG00163	97.12	1.63	FALSE	2062629	2062529	128	129	23693	C16_metabat_10	mMAG2	C16	SAMEA104091433	PRJEB20796	sp330	MGG27638
MGG00164	92.73	1.47	FALSE	3949410	3949210	327	329	20935	C16_metabat_11_sub	mMAG2	C16	SAMEA104091433	PRJEB20796	sp386	MGG00015
MGG00166	98.67	6.11	FALSE	1789914	1789714	186	188	15722	C16_metabat_14	mMAG2	C16	SAMEA104091433	PRJEB20796	sp97	MGG32487
MGG00167	85.12	1.28	FALSE	1627366	1627366	245	245	8712	C16_metabat_15	mMAG2	C16	SAMEA104091433	PRJEB20796	sp186	MGG00050
MGG00169	90.52	3.61	FALSE	1742717	1742617	282	283	8411	C16_metabat_17	mMAG2	C16	SAMEA104091433	PRJEB20796	sp188	MGG11632
MGG00170	85.75	0.41	FALSE	2177898	2177898	504	504	5130	C16_metabat_20	mMAG2	C16	SAMEA104091433	PRJEB20796	sp27	MGG49415
MGG00171	87.09	5.6	FALSE	3576870	3576870	813	813	5277	C16_metabat_21_sub	mMAG2	C16	SAMEA104091433	PRJEB20796	sp630	MGG28312
MGG00172	79.63	1.25	FALSE	2797136	2797136	612	612	5534	C16_metabat_22	mMAG2	C16	SAMEA104091433	PRJEB20796	sp33	MGG49697
MGG00173	83.09	1.44	FALSE	3133344	3133044	230	233	34924	C1_maxbin_24	mMAG2	C1	SAMEA104091418	PRJEB20796	sp229	MGG29337
MGG00174	100	2.4	FALSE	2140209	2140009	61	63	128240	C1_maxbin_27	mMAG2	C1	SAMEA104091418	PRJEB20796	sp188	MGG11632
MGG00175	94.03	0.94	FALSE	4271123	4270923	63	65	122386	C1_metabat_01	mMAG2	C1	SAMEA104091418	PRJEB20796	sp13	MGG49898
MGG00176	97.36	0	FALSE	2166083	2165883	31	33	103926	C1_metabat_03	mMAG2	C1	SAMEA104091418	PRJEB20796	sp26	MGG22940
MGG00177	97.33	1.44	FALSE	1917443	1916943	37	42	120489	C1_metabat_04	mMAG2	C1	SAMEA104091418	PRJEB20796	sp97	MGG32487
MGG00178	95.7	1.08	FALSE	1730915	1729815	25	36	92538	C1_metabat_06	mMAG2	C1	SAMEA104091418	PRJEB20796	sp241	MGG22245
MGG00179	94.85	0.22	FALSE	1858769	1858569	34	36	84534	C1_metabat_07	mMAG2	C1	SAMEA104091418	PRJEB20796	sp37	MGG29822
MGG00180	98.92	0	FALSE	2429837	2429837	105	105	34904	C1_metabat_09	mMAG2	C1	SAMEA104091418	PRJEB20796	sp184	MGG49487
MGG00181	92.62	6.1	FALSE	4157727	4157627	642	643	10575	C1_metabat_10_sub	mMAG2	C1	SAMEA104091418	PRJEB20796	sp890	MGG22176
MGG00182	98.81	0.6	FALSE	2430074	2430074	96	96	39156	C1_metabat_11	mMAG2	C1	SAMEA104091418	PRJEB20796	sp103	MGG21800
MGG00183	94.35	0	FALSE	1524596	1524596	82	82	29404	C1_metabat_12	mMAG2	C1	SAMEA104091418	PRJEB20796	sp603	MGG35061
MGG00184	95.03	1.67	FALSE	3219308	3219308	415	415	11452	C1_metabat_13	mMAG2	C1	SAMEA104091418	PRJEB20796	sp91	MGG22257
MGG00185	88.85	1.83	FALSE	2080153	2079953	423	425	5909	C1_metabat_15_sub	mMAG2	C1	SAMEA104091418	PRJEB20796	sp48	MGG35237
MGG00186	93.51	0	FALSE	1935752	1935652	199	200	12767	C1_metabat_16	mMAG2	C1	SAMEA104091418	PRJEB20796	sp330	MGG27638
MGG00188	88.44	2.15	FALSE	2354614	2354614	460	460	6192	C1_metabat_18	mMAG2	C1	SAMEA104091418	PRJEB20796	sp51	MGG49992
MGG00189	88.79	3.39	FALSE	1710175	1710075	301	302	7618	C1_metabat_19	mMAG2	C1	SAMEA104091418	PRJEB20796	sp186	MGG00050
MGG00190	88.01	0.72	FALSE	1820789	1820689	283	284	8771	C1_metabat_20_sub	mMAG2	C1	SAMEA104091418	PRJEB20796	sp107	MGG38130
MGG00191	85.7	4.69	FALSE	3988132	3988132	875	875	5767	C1_metabat_21	mMAG2	C1	SAMEA104091418	PRJEB20796	sp75	MGG46561
MGG00192	88.38	5.18	FALSE	3800984	3800984	852	852	5751	C1_metabat_23	mMAG2	C1	SAMEA104091418	PRJEB20796	sp630	MGG28312
MGG00193	75.48	3.22	FALSE	1945280	1945280	454	454	5282	C1_metabat_32	mMAG2	C1	SAMEA104091418	PRJEB20796	sp210	MGG47319
MGG00198	94.95	0	FALSE	1918528	1918428	83	84	40139	C2_maxbin_34	mMAG2	C2	SAMEA104091419	PRJEB20796	sp330	MGG27638
MGG00199	99.52	0.48	FALSE	1942601	1942601	27	27	269053	C2_maxbin_41	mMAG2	C2	SAMEA104091419	PRJEB20796	sp188	MGG11632
MGG00200	100	0	FALSE	2486932	2486932	17	17	270998	C2_metabat_01	mMAG2	C2	SAMEA104091419	PRJEB20796	sp184	MGG49487
MGG00201	97.36	0	FALSE	2178790	2178490	31	34	126610	C2_metabat_04	mMAG2	C2	SAMEA104091419	PRJEB20796	sp26	MGG22940
MGG00202	99.43	0.38	FALSE	2548673	2548373	58	61	78388	C2_metabat_05	mMAG2	C2	SAMEA104091419	PRJEB20796	sp51	MGG49992
MGG00203	91.38	0.75	FALSE	4142084	4141984	55	56	126094	C2_metabat_06	mMAG2	C2	SAMEA104091419	PRJEB20796	sp13	MGG49898
MGG00204	98.75	0	FALSE	2563425	2563425	93	93	44016	C2_metabat_08	mMAG2	C2	SAMEA104091419	PRJEB20796	sp27	MGG49415
MGG00205	95.72	1.13	FALSE	3271869	3271569	235	238	30570	C2_metabat_09_sub	mMAG2	C2	SAMEA104091419	PRJEB20796	sp29	MGG49463
MGG00206	94.18	0.22	FALSE	1786085	1785785	36	39	76056	C2_metabat_10	mMAG2	C2	SAMEA104091419	PRJEB20796	sp37	MGG29822
MGG00207	98.81	0	FALSE	2444270	2444170	84	85	43873	C2_metabat_12	mMAG2	C2	SAMEA104091419	PRJEB20796	sp103	MGG21800
MGG00208	97.92	0.57	FALSE	2271455	2271455	73	73	48787	C2_metabat_13	mMAG2	C2	SAMEA104091419	PRJEB20796	sp65	MGG49254
MGG00209	94.76	0	FALSE	1564469	1564469	55	55	49134	C2_metabat_15	mMAG2	C2	SAMEA104091419	PRJEB20796	sp603	MGG35061
MGG00210	89.66	0.38	FALSE	2100699	2100699	149	149	25906	C2_metabat_16	mMAG2	C2	SAMEA104091419	PRJEB20796	sp93	MGG32911
MGG00212	91.13	0.29	FALSE	1533940	1533940	152	152	16311	C2_metabat_18	mMAG2	C2	SAMEA104091419	PRJEB20796	sp1089	MGG00234
MGG00213	96.21	1.21	FALSE	2431023	2431023	260	260	13444	C2_metabat_19	mMAG2	C2	SAMEA104091419	PRJEB20796	sp4	MGG21750
MGG00215	88.26	0.34	FALSE	1653600	1653600	160	160	17563	C2_metabat_21	mMAG2	C2	SAMEA104091419	PRJEB20796	sp448	MGG03976
MGG00216	79.16	2.46	FALSE	2822851	2822851	680	680	5172	C2_metabat_23	mMAG2	C2	SAMEA104091419	PRJEB20796	sp89	MGG33315
MGG00218	90.95	2.03	FALSE	1587858	1587858	242	242	8999	C2_metabat_25_sub	mMAG2	C2	SAMEA104091419	PRJEB20796	sp82	MGG21440
MGG00219	88.08	3.08	FALSE	2250959	2250959	398	398	7788	C2_metabat_27	mMAG2	C2	SAMEA104091419	PRJEB20796	sp54	MGG11602
MGG00220	86.25	1.46	FALSE	2220332	2220332	392	392	7190	C2_metabat_30	mMAG2	C2	SAMEA104091419	PRJEB20796	sp48	MGG35237
MGG00221	77.55	0.93	FALSE	2608916	2608916	511	511	6331	C2_metabat_32	mMAG2	C2	SAMEA104091419	PRJEB20796	sp91	MGG22257
MGG00222	94.76	0.03	FALSE	2000118	1999918	38	40	126244	C3_maxbin_07	mMAG2	C3	SAMEA104091420	PRJEB20796	sp1089	MGG00234
MGG00224	90.14	0.48	FALSE	1837691	1837591	32	33	114911	C3_metabat_02	mMAG2	C3	SAMEA104091420	PRJEB20796	sp330	MGG27638
MGG00225	97.36	0	FALSE	2216028	2215528	30	35	131607	C3_metabat_05	mMAG2	C3	SAMEA104091420	PRJEB20796	sp26	MGG22940
MGG00226	78.18	0.38	FALSE	3720905	3720805	50	51	115408	C3_metabat_06	mMAG2	C3	SAMEA104091420	PRJEB20796	sp13	MGG49898
MGG00227	99.43	0.38	FALSE	2498104	2497804	50	53	88485	C3_metabat_08	mMAG2	C3	SAMEA104091420	PRJEB20796	sp51	MGG49992
MGG00228	91.13	0	FALSE	2165250	2165150	64	65	54044	C3_metabat_11	mMAG2	C3	SAMEA104091420	PRJEB20796	sp103	MGG21800
MGG00230	95.59	1.74	FALSE	3019471	3019371	354	355	12983	C3_metabat_15	mMAG2	C3	SAMEA104091420	PRJEB20796	sp91	MGG22257
MGG00231	93.44	1.56	FALSE	2416739	2416739	336	336	9783	C3_metabat_18	mMAG2	C3	SAMEA104091420	PRJEB20796	sp27	MGG49415
MGG00233	93.55	1.08	FALSE	1616196	1615996	154	156	13714	C3_metabat_21	mMAG2	C3	SAMEA104091420	PRJEB20796	sp241	MGG22245
MGG00234	94.76	0.03	FALSE	2035753	2035753	34	34	199146	C4_maxbin_16	mMAG2	C4	SAMEA104091421	PRJEB20796	sp1089	MGG00234
MGG00235	95.75	5.53	FALSE	1835310	1835310	272	272	10637	C4_maxbin_18	mMAG2	C4	SAMEA104091421	PRJEB20796	sp188	MGG11632
MGG00237	93.15	0.83	FALSE	1698750	1698550	93	95	39909	C4_maxbin_28	mMAG2	C4	SAMEA104091421	PRJEB20796	sp211	MGG06099
MGG00239	97.96	0	FALSE	2690147	2690037	15	17	352545	C4_metabat_01	mMAG2	C4	SAMEA104091421	PRJEB20796	sp5	MGG49980
MGG00240	96.23	0	FALSE	2118679	2118479	29	31	126043	C4_metabat_05	mMAG2	C4	SAMEA104091421	PRJEB20796	sp26	MGG22940
MGG00241	53.27	0.38	FALSE	2141925	2141825	25	26	107578	C4_metabat_07	mMAG2	C4	SAMEA104091421	PRJEB20796	sp13	MGG49898
MGG00243	95.85	0.5	FALSE	2392671	2392471	51	53	62663	C4_metabat_11	mMAG2	C4	SAMEA104091421	PRJEB20796	sp51	MGG49992
MGG00244	98.67	1.44	FALSE	1728162	1727962	64	66	55700	C4_metabat_12	mMAG2	C4	SAMEA104091421	PRJEB20796	sp97	MGG32487
MGG00246	96.25	0.31	FALSE	2518730	2518530	231	233	16563	C4_metabat_16	mMAG2	C4	SAMEA104091421	PRJEB20796	sp27	MGG49415
MGG00248	90.42	0	FALSE	1561367	1561067	159	162	14316	C4_metabat_19	mMAG2	C4	SAMEA104091421	PRJEB20796	sp241	MGG22245
MGG00249	94.54	3.22	FALSE	3654374	3654274	552	553	9012	C4_metabat_21	mMAG2	C4	SAMEA104091421	PRJEB20796	sp630	MGG28312
MGG00250	87.18	5.17	FALSE	3612339	3612339	576	576	9030	C4_metabat_23_sub	mMAG2	C4	SAMEA104091421	PRJEB20796	sp195	MGG49921
MGG00251	85.49	1.98	FALSE	2774683	2774683	463	463	7857	C4_metabat_25	mMAG2	C4	SAMEA104091421	PRJEB20796	sp91	MGG22257
MGG00252	79.79	3.6	FALSE	3838057	3837857	798	800	6067	C4_metabat_26_sub	mMAG2	C4	SAMEA104091421	PRJEB20796	sp72	MGG11039
MGG00253	74.45	0.02	FALSE	2203900	2203900	520	520	5193	C4_metabat_30	mMAG2	C4	SAMEA104091421	PRJEB20796	sp296	MGG22091
MGG00255	96.03	5.09	FALSE	5500249	5499749	427	432	27931	C5_maxbin_26_sub	mMAG2	C5	SAMEA104091422	PRJEB20796	sp32	MGG35385
MGG00256	91.01	1.13	FALSE	4268291	4268291	51	51	126630	C5_metabat_01	mMAG2	C5	SAMEA104091422	PRJEB20796	sp13	MGG49898
MGG00257	97.36	0	FALSE	2227368	2227068	50	53	82150	C5_metabat_02	mMAG2	C5	SAMEA104091422	PRJEB20796	sp26	MGG22940
MGG00258	99.76	0	FALSE	1919075	1919075	40	40	92601	C5_metabat_03	mMAG2	C5	SAMEA104091422	PRJEB20796	sp188	MGG11632
MGG00259	94.52	1.12	FALSE	1862426	1862026	45	49	98354	C5_metabat_04	mMAG2	C5	SAMEA104091422	PRJEB20796	sp37	MGG29822
MGG00260	94.76	1.61	FALSE	1694855	1694755	71	72	41844	C5_metabat_05	mMAG2	C5	SAMEA104091422	PRJEB20796	sp603	MGG35061
MGG00261	99.06	0.5	FALSE	2772785	2772685	107	108	47303	C5_metabat_06	mMAG2	C5	SAMEA104091422	PRJEB20796	sp51	MGG49992
MGG00262	98.81	0	FALSE	2417661	2417561	89	90	39030	C5_metabat_07	mMAG2	C5	SAMEA104091422	PRJEB20796	sp103	MGG21800
MGG00263	94.83	2.3	FALSE	3634234	3634134	191	192	33132	C5_metabat_08	mMAG2	C5	SAMEA104091422	PRJEB20796	sp182	MGG49598
MGG00265	97.92	0.38	FALSE	2237175	2236975	93	95	33244	C5_metabat_11	mMAG2	C5	SAMEA104091422	PRJEB20796	sp65	MGG49254
MGG00267	95.18	1.68	FALSE	2023708	2023608	162	163	17423	C5_metabat_14	mMAG2	C5	SAMEA104091422	PRJEB20796	sp330	MGG27638
MGG00268	97.33	1.44	FALSE	1705784	1705484	161	164	15211	C5_metabat_15	mMAG2	C5	SAMEA104091422	PRJEB20796	sp97	MGG32487
MGG00269	89.92	2.81	FALSE	3303030	3303030	591	591	7149	C5_metabat_21	mMAG2	C5	SAMEA104091422	PRJEB20796	sp756	MGG21719
MGG00270	87.61	2.08	FALSE	2343446	2343446	462	462	6371	C5_metabat_24	mMAG2	C5	SAMEA104091422	PRJEB20796	sp5	MGG49980
MGG00271	72.33	0.38	FALSE	3328414	3328214	38	40	137207	C6_metabat_01	mMAG2	C6	SAMEA104091423	PRJEB20796	sp13	MGG49898
MGG00272	97.36	0.38	FALSE	2188115	2187915	33	35	107766	C6_metabat_02	mMAG2	C6	SAMEA104091423	PRJEB20796	sp26	MGG22940
MGG00273	98.92	1.34	FALSE	2314921	2314821	105	106	41072	C6_metabat_03	mMAG2	C6	SAMEA104091423	PRJEB20796	sp184	MGG49487
MGG00274	97.33	1.44	FALSE	1808951	1808451	36	41	107351	C6_metabat_04	mMAG2	C6	SAMEA104091423	PRJEB20796	sp97	MGG32487
MGG00275	97.96	1.7	FALSE	2662343	2662243	81	82	53860	C6_metabat_05	mMAG2	C6	SAMEA104091423	PRJEB20796	sp5	MGG49980
MGG00276	98.81	0.5	FALSE	2918136	2918036	128	129	43178	C6_metabat_06	mMAG2	C6	SAMEA104091423	PRJEB20796	sp51	MGG49992
MGG00277	98.83	3.75	FALSE	4795649	4795449	306	308	34376	C6_metabat_07	mMAG2	C6	SAMEA104091423	PRJEB20796	sp630	MGG28312
MGG00278	98.43	0	FALSE	2427332	2427132	87	89	43792	C6_metabat_08	mMAG2	C6	SAMEA104091423	PRJEB20796	sp103	MGG21800
MGG00279	99.52	0.51	FALSE	1930188	1930188	90	90	38317	C6_metabat_10	mMAG2	C6	SAMEA104091423	PRJEB20796	sp188	MGG11632
MGG00280	97.92	0.38	FALSE	2780180	2779980	114	116	36817	C6_metabat_11	mMAG2	C6	SAMEA104091423	PRJEB20796	sp84	MGG49230
MGG00281	97.84	0.48	FALSE	2036295	2036295	90	90	39463	C6_metabat_12	mMAG2	C6	SAMEA104091423	PRJEB20796	sp330	MGG27638
MGG00282	94.62	0	FALSE	1670856	1670556	84	87	30048	C6_metabat_13	mMAG2	C6	SAMEA104091423	PRJEB20796	sp241	MGG22245
MGG00283	94.16	1.98	FALSE	2385076	2385076	377	377	8627	C6_metabat_14	mMAG2	C6	SAMEA104091423	PRJEB20796	sp27	MGG49415
MGG00284	83.18	1.2	FALSE	1511158	1511158	177	177	11040	C6_metabat_15	mMAG2	C6	SAMEA104091423	PRJEB20796	sp211	MGG06099
MGG00285	90.63	4.03	FALSE	3303044	3303044	539	539	8135	C6_metabat_16	mMAG2	C6	SAMEA104091423	PRJEB20796	sp756	MGG21719
MGG00286	83.1	3.74	FALSE	3126101	3126101	744	744	5076	C6_metabat_17	mMAG2	C6	SAMEA104091423	PRJEB20796	sp182	MGG49598
MGG00287	83.67	3.97	FALSE	3072427	3072327	654	655	5937	C6_metabat_20	mMAG2	C6	SAMEA104091423	PRJEB20796	sp229	MGG29337
MGG00288	89.09	2.61	FALSE	2802242	2802242	536	536	6377	C6_metabat_21	mMAG2	C6	SAMEA104091423	PRJEB20796	sp91	MGG22257
MGG00289	98.67	4.35	FALSE	2038208	2038208	364	364	10451	C7_maxbin_05	mMAG2	C7	SAMEA104091424	PRJEB20796	sp97	MGG32487
MGG00291	70.38	0	FALSE	1849381	1849281	55	56	58014	C7_maxbin_13_sub	mMAG2	C7	SAMEA104091424	PRJEB20796	sp51	MGG49992
MGG00292	99.52	0.48	FALSE	1923286	1923176	37	39	139771	C7_maxbin_15	mMAG2	C7	SAMEA104091424	PRJEB20796	sp188	MGG11632
MGG00294	91.94	0.25	FALSE	1760659	1760159	84	89	40706	C7_maxbin_37	mMAG2	C7	SAMEA104091424	PRJEB20796	sp211	MGG06099
MGG00296	96.98	0	FALSE	2192083	2191883	31	33	126616	C7_metabat_04	mMAG2	C7	SAMEA104091424	PRJEB20796	sp26	MGG22940
MGG00297	97.36	0.48	FALSE	1964292	1964292	35	35	90264	C7_metabat_06	mMAG2	C7	SAMEA104091424	PRJEB20796	sp330	MGG27638
MGG00299	98.81	0.94	FALSE	2473053	2473053	124	124	29365	C7_metabat_12	mMAG2	C7	SAMEA104091424	PRJEB20796	sp103	MGG21800
MGG00300	93.11	4.33	FALSE	3621777	3621777	434	434	12149	C7_metabat_15_sub	mMAG2	C7	SAMEA104091424	PRJEB20796	sp444	MGG39038
MGG00301	95.95	1.43	FALSE	2501904	2501804	205	206	20251	C7_metabat_16	mMAG2	C7	SAMEA104091424	PRJEB20796	sp48	MGG35237
MGG00302	85.91	0.89	FALSE	1572348	1572348	250	250	8781	C7_metabat_19	mMAG2	C7	SAMEA104091424	PRJEB20796	sp448	MGG03976
MGG00305	86.89	1.27	FALSE	1485269	1485269	257	257	7371	C7_metabat_25	mMAG2	C7	SAMEA104091424	PRJEB20796	sp82	MGG21440
MGG00306	82.16	2.26	FALSE	1467973	1467973	331	331	5367	C7_metabat_26	mMAG2	C7	SAMEA104091424	PRJEB20796	sp37	MGG29822
MGG00307	81.57	2.19	FALSE	2066888	2066888	484	484	5015	C7_metabat_27	mMAG2	C7	SAMEA104091424	PRJEB20796	sp27	MGG49415
MGG00309	94.76	1.64	FALSE	1742432	1742032	103	107	39055	C8_maxbin_25	mMAG2	C8	SAMEA104091425	PRJEB20796	sp211	MGG06099
MGG00311	97.96	0	FALSE	2684311	2684311	16	16	352545	C8_metabat_01	mMAG2	C8	SAMEA104091425	PRJEB20796	sp5	MGG49980
MGG00312	95.47	0	FALSE	2676719	2676519	61	63	64473	C8_metabat_02	mMAG2	C8	SAMEA104091425	PRJEB20796	sp84	MGG49230
MGG00313	97.36	0	FALSE	2179795	2179595	33	35	113554	C8_metabat_03	mMAG2	C8	SAMEA104091425	PRJEB20796	sp26	MGG22940
MGG00314	91.01	0.38	FALSE	4092599	4092299	55	58	115408	C8_metabat_04	mMAG2	C8	SAMEA104091425	PRJEB20796	sp13	MGG49898
MGG00315	100	0	FALSE	2433091	2433091	43	43	97060	C8_metabat_05	mMAG2	C8	SAMEA104091425	PRJEB20796	sp184	MGG49487
MGG00316	90.83	0.22	FALSE	1790129	1790029	82	83	36603	C8_metabat_07	mMAG2	C8	SAMEA104091425	PRJEB20796	sp37	MGG29822
MGG00317	98.05	0.19	FALSE	2451059	2450759	92	95	41038	C8_metabat_08	mMAG2	C8	SAMEA104091425	PRJEB20796	sp103	MGG21800
MGG00318	91.26	0.63	FALSE	1694469	1694369	85	86	45405	C8_metabat_09	mMAG2	C8	SAMEA104091425	PRJEB20796	sp294	MGG45471
MGG00319	97.12	0.48	FALSE	2109955	2109955	102	102	38379	C8_metabat_11	mMAG2	C8	SAMEA104091425	PRJEB20796	sp330	MGG27638
MGG00320	95.24	1.43	FALSE	2380625	2380525	189	190	21207	C8_metabat_12	mMAG2	C8	SAMEA104091425	PRJEB20796	sp48	MGG35237
MGG00321	96.51	0.62	FALSE	2513572	2513472	200	201	18034	C8_metabat_14	mMAG2	C8	SAMEA104091425	PRJEB20796	sp27	MGG49415
MGG00322	97.96	0.09	FALSE	3160133	3160133	206	206	25179	C8_metabat_15	mMAG2	C8	SAMEA104091425	PRJEB20796	sp91	MGG22257
MGG00323	95.16	0	FALSE	1659048	1658548	87	92	31499	C8_metabat_16	mMAG2	C8	SAMEA104091425	PRJEB20796	sp241	MGG22245
MGG00326	84.78	0.39	FALSE	3085311	3085311	420	420	11207	C8_metabat_20	mMAG2	C8	SAMEA104091425	PRJEB20796	sp33	MGG49697
MGG00327	86.62	6.92	FALSE	3222792	3222692	544	545	9444	C8_metabat_21	mMAG2	C8	SAMEA104091425	PRJEB20796	sp29	MGG49463
MGG00330	90.45	2.08	FALSE	2071320	2071320	270	270	11073	C8_metabat_24	mMAG2	C8	SAMEA104091425	PRJEB20796	sp65	MGG49254
MGG00331	84.97	0.59	FALSE	1391325	1391225	280	281	6679	C8_metabat_26_sub	mMAG2	C8	SAMEA104091425	PRJEB20796	sp82	MGG21440
MGG00332	79.89	2.61	FALSE	2047265	2047265	481	481	5104	C8_metabat_30	mMAG2	C8	SAMEA104091425	PRJEB20796	sp54	MGG11602
MGG00335	94.56	0	FALSE	2626074	2625974	14	15	352545	C9_metabat_01	mMAG2	C9	SAMEA104091426	PRJEB20796	sp5	MGG49980
MGG00336	100	0	FALSE	2463160	2463060	25	26	169652	C9_metabat_03	mMAG2	C9	SAMEA104091426	PRJEB20796	sp184	MGG49487
MGG00337	97.36	0	FALSE	2178179	2177979	27	29	153358	C9_metabat_04	mMAG2	C9	SAMEA104091426	PRJEB20796	sp26	MGG22940
MGG00338	99.06	1.13	FALSE	2551696	2551496	63	65	61949	C9_metabat_07	mMAG2	C9	SAMEA104091426	PRJEB20796	sp51	MGG49992
MGG00340	96.68	2.32	FALSE	3916704	3916304	326	330	25251	C9_metabat_09	mMAG2	C9	SAMEA104091426	PRJEB20796	sp386	MGG00015
MGG00341	92.17	2.24	FALSE	1773665	1773565	72	73	40215	C9_metabat_10	mMAG2	C9	SAMEA104091426	PRJEB20796	sp212	MGG40239
MGG00342	95.7	0	FALSE	1670160	1669860	49	52	52275	C9_metabat_11	mMAG2	C9	SAMEA104091426	PRJEB20796	sp241	MGG22245
MGG00343	95.78	0.7	FALSE	1776366	1776366	95	95	28484	C9_metabat_12	mMAG2	C9	SAMEA104091426	PRJEB20796	sp186	MGG00050
MGG00344	98.56	0.75	FALSE	1838996	1838996	69	69	42138	C9_metabat_13	mMAG2	C9	SAMEA104091426	PRJEB20796	sp188	MGG11632
MGG00345	94.67	1.44	FALSE	1881349	1881349	244	244	13220	C9_metabat_14	mMAG2	C9	SAMEA104091426	PRJEB20796	sp97	MGG32487
MGG00347	95.67	0	FALSE	2005126	2005026	153	154	21507	C9_metabat_17	mMAG2	C9	SAMEA104091426	PRJEB20796	sp330	MGG27638
MGG00348	97.58	1.34	FALSE	3198116	3198016	359	360	13101	C9_metabat_18	mMAG2	C9	SAMEA104091426	PRJEB20796	sp91	MGG22257
MGG00349	91.44	0.86	FALSE	3748510	3748510	481	481	11657	C9_metabat_19	mMAG2	C9	SAMEA104091426	PRJEB20796	sp313	MGG07153
MGG00350	88.48	1.25	FALSE	2697897	2697897	543	543	6435	C9_metabat_21	mMAG2	C9	SAMEA104091426	PRJEB20796	sp373	MGG22166
MGG00351	81.43	0.48	FALSE	1422744	1422744	282	282	6474	C9_metabat_22	mMAG2	C9	SAMEA104091426	PRJEB20796	sp82	MGG21440
MGG00352	90.67	2.08	FALSE	1901420	1901320	229	230	11103	C9_metabat_24	mMAG2	C9	SAMEA104091426	PRJEB20796	sp107	MGG38130
MGG00353	88.37	1.59	FALSE	2242222	2242122	403	404	6905	C9_metabat_25	mMAG2	C9	SAMEA104091426	PRJEB20796	sp48	MGG35237
MGG00354	80.52	0.56	FALSE	1568810	1568810	296	296	6381	C9_metabat_27	mMAG2	C9	SAMEA104091426	PRJEB20796	sp37	MGG29822
MGG00355	75.18	3.64	FALSE	2218742	2218742	551	551	5060	C9_metabat_29	mMAG2	C9	SAMEA104091426	PRJEB20796	sp29	MGG49463
MGG00356	92.95	0.48	FALSE	1625508	1625508	136	136	18672	CC1_maxbin_082	mMAG2	CC1	SAMN16133327	PRJNA646351	sp82	MGG21440
MGG00357	100	0.48	FALSE	2046724	2046724	37	37	269056	CC1_maxbin_083	mMAG2	CC1	SAMN16133327	PRJNA646351	sp188	MGG11632
MGG00358	75.46	0.77	FALSE	3120590	3120590	173	173	35386	CC1_maxbin_087	mMAG2	CC1	SAMN16133327	PRJNA646351	sp166	MGG21115
MGG00359	97.23	1.15	FALSE	4527128	4527128	241	241	91189	CC1_maxbin_093	mMAG2	CC1	SAMN16133327	PRJNA646351	sp143	MGG47754
MGG00360	96.37	0	FALSE	1983222	1983222	14	14	267609	CC1_metabat_001	mMAG2	CC1	SAMN16133327	PRJNA646351	sp700	MGG00360
MGG00361	97.7	1.17	FALSE	4263253	4263253	133	133	68636	CC1_metabat_004	mMAG2	CC1	SAMN16133327	PRJNA646351	sp240	MGG25284
MGG00362	98.26	6.61	FALSE	4583309	4583309	96	96	100424	CC1_metabat_005	mMAG2	CC1	SAMN16133327	PRJNA646351	sp173	MGG28239
MGG00363	99.46	1.08	FALSE	2434474	2434474	44	44	85762	CC1_metabat_006	mMAG2	CC1	SAMN16133327	PRJNA646351	sp184	MGG49487
MGG00364	99.04	0.48	FALSE	2005551	2005551	20	20	134913	CC1_metabat_007	mMAG2	CC1	SAMN16133327	PRJNA646351	sp23	MGG31274
MGG00365	55.72	0.38	FALSE	2504207	2504207	42	42	89706	CC1_metabat_008	mMAG2	CC1	SAMN16133327	PRJNA646351	sp13	MGG49898
MGG00366	92.41	2.11	FALSE	3932987	3932987	101	101	64010	CC1_metabat_010	mMAG2	CC1	SAMN16133327	PRJNA646351	sp252	MGG27300
MGG00368	87.43	0	FALSE	1383025	1383025	31	31	60132	CC1_metabat_014	mMAG2	CC1	SAMN16133327	PRJNA646351	sp268	MGG33183
MGG00370	97.59	2.61	FALSE	5730842	5730842	303	303	42527	CC1_metabat_017	mMAG2	CC1	SAMN16133327	PRJNA646351	sp75	MGG46561
MGG00371	90.8	6.9	FALSE	4734133	4734133	261	261	47110	CC1_metabat_018	mMAG2	CC1	SAMN16133327	PRJNA646351	sp149	MGG33551
MGG00372	96	1.44	FALSE	1824872	1824872	51	51	76972	CC1_metabat_019	mMAG2	CC1	SAMN16133327	PRJNA646351	sp97	MGG32487
MGG00374	96.9	0.48	FALSE	2557475	2557475	73	73	47971	CC1_metabat_021	mMAG2	CC1	SAMN16133327	PRJNA646351	sp48	MGG35237
MGG00375	97.32	6.34	FALSE	5080223	5080223	461	461	22218	CC1_metabat_022	mMAG2	CC1	SAMN16133327	PRJNA646351	sp907	MGG45161
MGG00376	97.41	2.59	FALSE	2163377	2163277	72	73	57680	CC1_metabat_023	mMAG2	CC1	SAMN16133327	PRJNA646351	sp171	MGG17661
MGG00377	95.53	2.35	FALSE	3583541	3583541	168	168	37914	CC1_metabat_026	mMAG2	CC1	SAMN16133327	PRJNA646351	sp1081	MGG00553
MGG00378	97.55	0.38	FALSE	2265460	2265460	72	72	49214	CC1_metabat_027	mMAG2	CC1	SAMN16133327	PRJNA646351	sp65	MGG49254
MGG00379	85.17	0.31	FALSE	2052167	2052167	66	66	43346	CC1_metabat_028	mMAG2	CC1	SAMN16133327	PRJNA646351	sp4	MGG21750
MGG00380	91.28	0	FALSE	2496810	2496810	124	124	34601	CC1_metabat_029	mMAG2	CC1	SAMN16133327	PRJNA646351	sp138	MGG49210
MGG00381	89.79	1.01	FALSE	2400724	2400724	166	166	23181	CC1_metabat_030	mMAG2	CC1	SAMN16133327	PRJNA646351	sp47	MGG00498
MGG00382	96.76	0.67	FALSE	2962523	2962523	188	188	26069	CC1_metabat_032	mMAG2	CC1	SAMN16133327	PRJNA646351	sp420	MGG22013
MGG00383	93.43	2.38	FALSE	3690790	3690790	292	292	21985	CC1_metabat_033	mMAG2	CC1	SAMN16133327	PRJNA646351	sp106	MGG49799
MGG00384	86.75	0.03	FALSE	1423744	1423744	167	167	12230	CC1_metabat_034	mMAG2	CC1	SAMN16133327	PRJNA646351	sp603	MGG35061
MGG00385	93.84	2.01	FALSE	2378391	2378391	160	160	22272	CC1_metabat_036	mMAG2	CC1	SAMN16133327	PRJNA646351	sp51	MGG49992
MGG00386	92.39	2.01	FALSE	2746805	2746805	169	169	24873	CC1_metabat_037	mMAG2	CC1	SAMN16133327	PRJNA646351	sp665	MGG00415
MGG00387	92.04	2.35	FALSE	3367992	3367992	301	301	17771	CC1_metabat_039	mMAG2	CC1	SAMN16133327	PRJNA646351	sp126	MGG21978
MGG00388	89.92	0.64	FALSE	1415943	1415943	168	168	11657	CC1_metabat_042	mMAG2	CC1	SAMN16133327	PRJNA646351	sp646	MGG45800
MGG00389	92.62	3.36	FALSE	2393547	2393547	282	282	12547	CC1_metabat_044	mMAG2	CC1	SAMN16133327	PRJNA646351	sp341	MGG44352
MGG00390	92.13	3.52	FALSE	2316211	2316211	250	250	14244	CC1_metabat_049	mMAG2	CC1	SAMN16133327	PRJNA646351	sp153	MGG31704
MGG00391	89.11	5.65	FALSE	1611520	1611520	179	179	12999	CC1_metabat_052	mMAG2	CC1	SAMN16133327	PRJNA646351	sp150	MGG27802
MGG00392	91	1.72	FALSE	2579955	2579955	359	359	9301	CC1_metabat_054	mMAG2	CC1	SAMN16133327	PRJNA646351	sp296	MGG22091
MGG00393	87.66	2.91	FALSE	3137648	3137648	522	522	8049	CC1_metabat_057	mMAG2	CC1	SAMN16133327	PRJNA646351	sp100	MGG45324
MGG00394	60.69	0.82	FALSE	1486825	1486825	123	123	16939	CC1_metabat_058	mMAG2	CC1	SAMN16133327	PRJNA646351	sp29	MGG49463
MGG00395	86.1	3.6	FALSE	3260824	3260824	529	529	8452	CC1_metabat_061	mMAG2	CC1	SAMN16133327	PRJNA646351	sp408	MGG49845
MGG00396	88.1	1.61	FALSE	1421756	1421756	190	190	9701	CC1_metabat_062	mMAG2	CC1	SAMN16133327	PRJNA646351	sp633	MGG36215
MGG00397	77.49	2.26	FALSE	2626335	2626335	572	572	5636	CC1_metabat_066	mMAG2	CC1	SAMN16133327	PRJNA646351	sp365	MGG30058
MGG00398	82.38	3.86	FALSE	3106767	3106767	714	714	5364	CC1_metabat_069	mMAG2	CC1	SAMN16133327	PRJNA646351	sp119	MGG49570
MGG00399	80.38	0.86	FALSE	1827886	1827886	242	242	10474	CC1_metabat_070	mMAG2	CC1	SAMN16133327	PRJNA646351	sp870	MGG36860
MGG00400	82.05	2.4	FALSE	1616773	1616773	285	285	7625	CC1_metabat_073	mMAG2	CC1	SAMN16133327	PRJNA646351	sp37	MGG29822
MGG00401	85.2	6.1	FALSE	2514097	2514097	437	437	7633	CC1_metabat_077	mMAG2	CC1	SAMN16133327	PRJNA646351	sp358	MGG23137
MGG00402	80.32	1.57	FALSE	2660539	2660539	492	492	7070	CC1_metabat_079	mMAG2	CC1	SAMN16133327	PRJNA646351	sp91	MGG22257
MGG00403	82.39	1.64	FALSE	1354641	1354641	207	207	9228	CC1_metabat_081	mMAG2	CC1	SAMN16133327	PRJNA646351	sp1063	MGG03625
MGG00404	71.82	2.87	FALSE	2708964	2708964	605	605	5805	CC1_metabat_087	mMAG2	CC1	SAMN16133327	PRJNA646351	sp621	MGG38243
MGG00406	67.97	1.84	FALSE	2605479	2605479	562	562	5842	CC1_metabat_091	mMAG2	CC1	SAMN16133327	PRJNA646351	sp39	MGG49544
MGG00407	77.67	3.75	FALSE	3281466	3281466	777	777	5077	CC1_metabat_092	mMAG2	CC1	SAMN16133327	PRJNA646351	sp763	MGG43396
MGG00408	100	1.44	FALSE	2036729	2036629	31	32	269056	CC2_maxbin_16	mMAG2	CC2	SAMN04201157	PRJNA646351	sp188	MGG11632
MGG00409	97.59	2.01	FALSE	5342266	5342066	209	211	60445	CC2_maxbin_28	mMAG2	CC2	SAMN04201157	PRJNA646351	sp386	MGG00015
MGG00410	93.95	0.03	FALSE	1932032	1931632	34	38	121299	CC2_maxbin_29	mMAG2	CC2	SAMN04201157	PRJNA646351	sp337	MGG04172
MGG00411	99.04	3.37	FALSE	2073918	2073518	30	34	139737	CC2_maxbin_39_sub	mMAG2	CC2	SAMN04201157	PRJNA646351	sp23	MGG31274
MGG00412	74.78	0.38	FALSE	3293889	3293789	56	57	89706	CC2_metabat_06	mMAG2	CC2	SAMN04201157	PRJNA646351	sp13	MGG49898
MGG00413	97.54	3.69	FALSE	3865312	3863592	105	124	66254	CC2_metabat_08	mMAG2	CC2	SAMN04201157	PRJNA646351	sp126	MGG21978
MGG00414	97.36	0.38	FALSE	2206326	2206326	65	65	53319	CC2_metabat_12	mMAG2	CC2	SAMN04201157	PRJNA646351	sp65	MGG49254
MGG00415	90.94	1.48	FALSE	2859694	2859674	252	254	17398	CC2_metabat_13	mMAG2	CC2	SAMN04201157	PRJNA646351	sp665	MGG00415
MGG00416	93.95	0	FALSE	1534464	1534364	99	100	26193	CC2_metabat_14	mMAG2	CC2	SAMN04201157	PRJNA646351	sp603	MGG35061
MGG00417	96.31	0	FALSE	2962060	2961760	155	158	37333	CC2_metabat_15	mMAG2	CC2	SAMN04201157	PRJNA646351	sp420	MGG22013
MGG00418	97.36	2.59	FALSE	2138996	2138796	93	95	38653	CC2_metabat_16	mMAG2	CC2	SAMN04201157	PRJNA646351	sp171	MGG17661
MGG00419	96.36	4.14	FALSE	4387535	4387335	230	232	31819	CC2_metabat_17	mMAG2	CC2	SAMN04201157	PRJNA646351	sp173	MGG28239
MGG00420	95	5.65	FALSE	5868682	5867262	607	623	16391	CC2_metabat_18	mMAG2	CC2	SAMN04201157	PRJNA646351	sp75	MGG46561
MGG00421	95.88	1.26	FALSE	3797941	3797421	291	298	20536	CC2_metabat_19	mMAG2	CC2	SAMN04201157	PRJNA646351	sp240	MGG25284
MGG00422	95.91	2.2	FALSE	2325925	2325815	260	262	13825	CC2_metabat_21	mMAG2	CC2	SAMN04201157	PRJNA646351	sp830	MGG39626
MGG00424	93	2.09	FALSE	3281849	3281519	289	295	16258	CC2_metabat_25	mMAG2	CC2	SAMN04201157	PRJNA646351	sp318	MGG26306
MGG00425	62.51	1.21	FALSE	1276978	1276858	160	163	10779	CC2_metabat_27	mMAG2	CC2	SAMN04201157	PRJNA646351	sp93	MGG32911
MGG00426	95.09	3.15	FALSE	3361255	3361005	465	472	10274	CC2_metabat_28	mMAG2	CC2	SAMN04201157	PRJNA646351	sp91	MGG22257
MGG00427	94.44	0.77	FALSE	2340586	2340386	220	222	16467	CC2_metabat_31	mMAG2	CC2	SAMN04201157	PRJNA646351	sp184	MGG49487
MGG00428	88.03	5.71	FALSE	3456931	3456711	641	645	6966	CC2_metabat_32	mMAG2	CC2	SAMN04201157	PRJNA646351	sp148	MGG49351
MGG00429	91.17	1.57	FALSE	3531784	3531464	500	505	10249	CC2_metabat_35	mMAG2	CC2	SAMN04201157	PRJNA646351	sp106	MGG49799
MGG00430	93.09	0.96	FALSE	1614093	1614093	182	182	13666	CC2_metabat_37	mMAG2	CC2	SAMN04201157	PRJNA646351	sp82	MGG21440
MGG00432	83.04	1.8	FALSE	2139622	2139522	492	493	5319	CC2_metabat_42	mMAG2	CC2	SAMN04201157	PRJNA646351	sp296	MGG22091
MGG00433	99.04	0.48	FALSE	2027082	2026782	37	40	155413	CC3_maxbin_04_sub	mMAG2	CC3	SAMN04201158	PRJNA646351	sp188	MGG11632
MGG00434	90.88	0.3	FALSE	2257456	2257346	78	80	50114	CC3_maxbin_51	mMAG2	CC3	SAMN04201158	PRJNA646351	sp349	MGG41931
MGG00436	99.52	0.48	FALSE	1772297	1771997	28	31	145780	CC3_metabat_003	mMAG2	CC3	SAMN04201158	PRJNA646351	sp82	MGG21440
MGG00437	94.06	0.64	FALSE	1854196	1853986	92	95	36665	CC3_metabat_005	mMAG2	CC3	SAMN04201158	PRJNA646351	sp107	MGG38130
MGG00438	88.76	0	FALSE	2463720	2463720	61	61	60736	CC3_metabat_006	mMAG2	CC3	SAMN04201158	PRJNA646351	sp296	MGG22091
MGG00439	94.68	1.92	FALSE	3519342	3518942	108	112	52061	CC3_metabat_007	mMAG2	CC3	SAMN04201158	PRJNA646351	sp325	MGG49398
MGG00440	97.32	0.67	FALSE	2564673	2564473	92	94	49970	CC3_metabat_008	mMAG2	CC3	SAMN04201158	PRJNA646351	sp153	MGG31704
MGG00441	94.34	1.13	FALSE	1976999	1976799	95	97	34594	CC3_metabat_010	mMAG2	CC3	SAMN04201158	PRJNA646351	sp26	MGG22940
MGG00442	97.6	0.48	FALSE	2127311	2127011	99	102	41866	CC3_metabat_011	mMAG2	CC3	SAMN04201158	PRJNA646351	sp330	MGG27638
MGG00443	95.85	2.01	FALSE	3480704	3480304	242	246	34050	CC3_metabat_013	mMAG2	CC3	SAMN04201158	PRJNA646351	sp251	MGG25530
MGG00444	79.19	0.57	FALSE	1536713	1536713	150	150	24701	CC3_metabat_014	mMAG2	CC3	SAMN04201158	PRJNA646351	sp20	MGG23436
MGG00445	87.77	0.03	FALSE	1515238	1515238	90	90	26780	CC3_metabat_015	mMAG2	CC3	SAMN04201158	PRJNA646351	sp644	MGG27832
MGG00446	95.57	1.34	FALSE	3184317	3183217	239	250	25765	CC3_metabat_016	mMAG2	CC3	SAMN04201158	PRJNA646351	sp420	MGG22013
MGG00447	65.85	0.75	FALSE	1493432	1493432	63	63	42205	CC3_metabat_017	mMAG2	CC3	SAMN04201158	PRJNA646351	sp65	MGG49254
MGG00448	74.21	1.7	FALSE	2052660	2052560	223	224	15328	CC3_metabat_018	mMAG2	CC3	SAMN04201158	PRJNA646351	sp29	MGG49463
MGG00449	90.72	2.18	FALSE	2231365	2228865	226	251	17240	CC3_metabat_019	mMAG2	CC3	SAMN04201158	PRJNA646351	sp138	MGG49210
MGG00450	52.35	0	FALSE	1390583	1390383	95	97	26705	CC3_metabat_021	mMAG2	CC3	SAMN04201158	PRJNA646351	sp700	MGG00360
MGG00451	93.23	2.18	FALSE	2815045	2814045	282	292	16706	CC3_metabat_023	mMAG2	CC3	SAMN04201158	PRJNA646351	sp513	MGG04858
MGG00452	79.57	2.2	FALSE	2534404	2534204	387	389	10668	CC3_metabat_025	mMAG2	CC3	SAMN04201158	PRJNA646351	sp240	MGG25284
MGG00453	74.99	3.71	FALSE	1700396	1700396	307	307	7405	CC3_metabat_032	mMAG2	CC3	SAMN04201158	PRJNA646351	sp4	MGG21750
MGG00454	65.86	1.04	FALSE	1941771	1941761	375	376	6136	CC3_metabat_033	mMAG2	CC3	SAMN04201158	PRJNA646351	sp13	MGG49898
MGG00455	52.74	0	FALSE	1524886	1524876	254	255	7939	CC3_metabat_038	mMAG2	CC3	SAMN04201158	PRJNA646351	sp18	MGG22223
MGG00456	80.87	2.85	FALSE	1837218	1837018	409	411	5708	CC3_metabat_046	mMAG2	CC3	SAMN04201158	PRJNA646351	sp76	MGG33273
MGG00457	77.58	3.43	FALSE	2013819	2013309	402	408	6107	CC3_metabat_049_sub	mMAG2	CC3	SAMN04201158	PRJNA646351	sp341	MGG44352
MGG00458	59.45	0.81	FALSE	752428	752428	165	165	5742	CC3_metabat_050	mMAG2	CC3	SAMN04201158	PRJNA646351	sp268	MGG33183
MGG00459	75.1	0.29	FALSE	1026535	1026535	238	238	5081	CC3_metabat_052	mMAG2	CC3	SAMN04201158	PRJNA646351	sp646	MGG45800
MGG00461	99.52	1.44	FALSE	1952932	1952832	28	29	276780	CC4_maxbin_03	mMAG2	CC4	SAMN04201159	PRJNA646351	sp188	MGG11632
MGG00462	89.52	0.03	FALSE	1902296	1902196	26	27	161844	CC4_maxbin_12	mMAG2	CC4	SAMN04201159	PRJNA646351	sp337	MGG04172
MGG00463	84.34	0.75	FALSE	1833409	1833409	56	56	60128	CC4_maxbin_21_sub	mMAG2	CC4	SAMN04201159	PRJNA646351	sp26	MGG22940
MGG00464	94.14	3.16	FALSE	4888203	4888103	185	186	60445	CC4_maxbin_23	mMAG2	CC4	SAMN04201159	PRJNA646351	sp386	MGG00015
MGG00465	99.04	0.48	FALSE	1964353	1963953	17	21	235320	CC4_maxbin_32	mMAG2	CC4	SAMN04201159	PRJNA646351	sp23	MGG31274
MGG00466	58.3	0	FALSE	1382655	1382655	41	41	48681	CC4_maxbin_42	mMAG2	CC4	SAMN04201159	PRJNA646351	sp65	MGG49254
MGG00467	98.08	0.48	FALSE	1740430	1740330	29	30	89885	CC4_metabat_05	mMAG2	CC4	SAMN04201159	PRJNA646351	sp82	MGG21440
MGG00468	80.75	0.38	FALSE	2034928	2034528	40	44	74168	CC4_metabat_08	mMAG2	CC4	SAMN04201159	PRJNA646351	sp51	MGG49992
MGG00469	58.68	0	FALSE	1675002	1674602	43	47	61138	CC4_metabat_10	mMAG2	CC4	SAMN04201159	PRJNA646351	sp29	MGG49463
MGG00471	82.7	0.38	FALSE	3331332	3331032	141	144	47241	CC4_metabat_12	mMAG2	CC4	SAMN04201159	PRJNA646351	sp13	MGG49898
MGG00472	97.13	0.59	FALSE	3425415	3424815	148	154	39296	CC4_metabat_15	mMAG2	CC4	SAMN04201159	PRJNA646351	sp39	MGG49544
MGG00474	94.34	1.71	FALSE	2111539	2111529	181	182	19693	CC4_metabat_20	mMAG2	CC4	SAMN04201159	PRJNA646351	sp38	MGG22230
MGG00475	95.97	2.68	FALSE	3002658	3002158	252	257	23229	CC4_metabat_22	mMAG2	CC4	SAMN04201159	PRJNA646351	sp270	MGG46874
MGG00476	93.21	1.04	FALSE	1822395	1822275	194	197	13937	CC4_metabat_26	mMAG2	CC4	SAMN04201159	PRJNA646351	sp107	MGG38130
MGG00477	73.02	0.12	FALSE	2296913	2296703	227	230	16333	CC4_metabat_27_sub	mMAG2	CC4	SAMN04201159	PRJNA646351	sp91	MGG22257
MGG00478	89.26	1.12	FALSE	2856227	2856027	358	360	12302	CC4_metabat_29	mMAG2	CC4	SAMN04201159	PRJNA646351	sp420	MGG22013
MGG00479	92.15	2.8	FALSE	2453027	2451517	240	256	16880	CC4_metabat_30	mMAG2	CC4	SAMN04201159	PRJNA646351	sp352	MGG21846
MGG00480	85.57	2.49	FALSE	2066380	2066370	264	265	11037	CC4_metabat_33_sub	mMAG2	CC4	SAMN04201159	PRJNA646351	sp4	MGG21750
MGG00481	92.93	1.9	FALSE	3308586	3308476	440	442	11658	CC4_metabat_35	mMAG2	CC4	SAMN04201159	PRJNA646351	sp490	MGG11598
MGG00482	82.3	0.38	FALSE	2036705	2036695	353	354	8366	CC4_metabat_36	mMAG2	CC4	SAMN04201159	PRJNA646351	sp24	MGG31862
MGG00483	89.79	5.17	FALSE	2644499	2643769	408	418	9342	CC4_metabat_37	mMAG2	CC4	SAMN04201159	PRJNA646351	sp358	MGG23137
MGG00484	74.01	4.59	FALSE	2551269	2548469	470	498	7513	CC4_metabat_38_sub	mMAG2	CC4	SAMN04201159	PRJNA646351	sp359	MGG21834
MGG00485	77.55	2.64	FALSE	3094781	3094681	637	638	6673	CC4_metabat_40	mMAG2	CC4	SAMN04201159	PRJNA646351	sp173	MGG28239
MGG00486	85.05	3.02	FALSE	1896358	1896348	340	341	6893	CC4_metabat_43	mMAG2	CC4	SAMN04201159	PRJNA646351	sp171	MGG17661
MGG00487	90.23	1.15	FALSE	3926983	3926973	151	152	96838	CC5_maxbin_01	mMAG2	CC5	SAMN04201160	PRJNA646351	sp229	MGG29337
MGG00488	96.6	0	FALSE	2339024	2338924	36	37	105714	CC5_maxbin_06	mMAG2	CC5	SAMN04201160	PRJNA646351	sp26	MGG22940
MGG00489	93.51	2.35	FALSE	3769889	3768769	139	152	66999	CC5_maxbin_12_sub	mMAG2	CC5	SAMN04201160	PRJNA646351	sp126	MGG21978
MGG00490	91.38	0	FALSE	3421332	3421147	77	79	100118	CC5_maxbin_20_sub	mMAG2	CC5	SAMN04201160	PRJNA646351	sp33	MGG49697
MGG00491	99.33	2.35	FALSE	3196927	3196627	115	118	56524	CC5_maxbin_21	mMAG2	CC5	SAMN04201160	PRJNA646351	sp637	MGG49196
MGG00492	90.83	0.22	FALSE	1799863	1799863	20	20	153434	CC5_maxbin_34	mMAG2	CC5	SAMN04201160	PRJNA646351	sp333	MGG32477
MGG00493	97.13	0.57	FALSE	4548174	4547964	100	103	85159	CC5_metabat_01	mMAG2	CC5	SAMN04201160	PRJNA646351	sp631	MGG34735
MGG00494	96.31	0.67	FALSE	3167189	3167089	73	74	76521	CC5_metabat_03	mMAG2	CC5	SAMN04201160	PRJNA646351	sp98	MGG22288
MGG00495	90.83	0.67	FALSE	2836258	2836258	40	40	116555	CC5_metabat_07	mMAG2	CC5	SAMN04201160	PRJNA646351	sp865	MGG00495
MGG00496	78.88	2.3	FALSE	3142505	3142205	47	50	109829	CC5_metabat_08	mMAG2	CC5	SAMN04201160	PRJNA646351	sp118	MGG36852
MGG00497	95.57	0.79	FALSE	3878360	3877560	91	99	74281	CC5_metabat_10	mMAG2	CC5	SAMN04201160	PRJNA646351	sp361	MGG22603
MGG00498	96.98	0.67	FALSE	2984464	2983864	76	82	91213	CC5_metabat_11	mMAG2	CC5	SAMN04201160	PRJNA646351	sp47	MGG00498
MGG00499	96.62	4.53	FALSE	4332355	4332045	482	486	18017	CC5_metabat_15_sub	mMAG2	CC5	SAMN04201160	PRJNA646351	sp420	MGG22013
MGG00500	89.91	4.81	FALSE	3629310	3629010	123	126	44776	CC5_metabat_16	mMAG2	CC5	SAMN04201160	PRJNA646351	sp808	MGG04332
MGG00501	97.59	1.81	FALSE	4033712	4033612	118	119	80194	CC5_metabat_17	mMAG2	CC5	SAMN04201160	PRJNA646351	sp106	MGG49799
MGG00502	96.98	0	FALSE	2761567	2761567	91	91	51169	CC5_metabat_19	mMAG2	CC5	SAMN04201160	PRJNA646351	sp84	MGG49230
MGG00503	93.43	8.05	FALSE	4498330	4497830	155	160	54415	CC5_metabat_20	mMAG2	CC5	SAMN04201160	PRJNA646351	sp32	MGG35385
MGG00504	89.51	0.34	FALSE	2525157	2525057	107	108	38461	CC5_metabat_21_sub	mMAG2	CC5	SAMN04201160	PRJNA646351	sp349	MGG41931
MGG00505	93.62	1.53	FALSE	4083497	4083397	125	126	62469	CC5_metabat_22_sub	mMAG2	CC5	SAMN04201160	PRJNA646351	sp252	MGG27300
MGG00507	92.13	3.87	FALSE	3689292	3689082	668	671	7654	CC5_metabat_30	mMAG2	CC5	SAMN04201160	PRJNA646351	sp374	MGG19884
MGG00508	76.26	0.63	FALSE	3324203	3324103	762	763	5151	CC5_metabat_32	mMAG2	CC5	SAMN04201160	PRJNA646351	sp276	MGG21337
MGG00509	97.36	0	FALSE	2429587	2429487	31	32	121857	CC6_maxbin_03	mMAG2	CC6	SAMN04201161	PRJNA646351	sp26	MGG22940
MGG00510	90.83	0.22	FALSE	1773938	1773738	17	19	216185	CC6_maxbin_11	mMAG2	CC6	SAMN04201161	PRJNA646351	sp333	MGG32477
MGG00511	95.98	1.15	FALSE	4788667	4788167	87	92	118406	CC6_metabat_01	mMAG2	CC6	SAMN04201161	PRJNA646351	sp631	MGG34735
MGG00512	97.65	1.34	FALSE	3555409	3555409	121	121	64489	CC6_metabat_03	mMAG2	CC6	SAMN04201161	PRJNA646351	sp98	MGG22288
MGG00513	95.86	3.16	FALSE	4676501	4676001	80	85	89432	CC6_metabat_05	mMAG2	CC6	SAMN04201161	PRJNA646351	sp118	MGG36852
MGG00514	94.94	0.79	FALSE	3937362	3936762	67	73	105668	CC6_metabat_06	mMAG2	CC6	SAMN04201161	PRJNA646351	sp361	MGG22603
MGG00515	97.13	1.78	FALSE	3936512	3936512	91	91	93612	CC6_metabat_07	mMAG2	CC6	SAMN04201161	PRJNA646351	sp33	MGG49697
MGG00517	98.68	0	FALSE	2808317	2808317	55	55	93270	CC6_metabat_09	mMAG2	CC6	SAMN04201161	PRJNA646351	sp84	MGG49230
MGG00518	96.2	1.27	FALSE	4316362	4316262	148	149	58601	CC6_metabat_10	mMAG2	CC6	SAMN04201161	PRJNA646351	sp276	MGG21337
MGG00519	87.58	1.59	FALSE	2627490	2626790	117	124	53160	CC6_metabat_12	mMAG2	CC6	SAMN04201161	PRJNA646351	sp47	MGG00498
MGG00520	97.59	1.81	FALSE	4069985	4069855	149	153	60461	CC6_metabat_13	mMAG2	CC6	SAMN04201161	PRJNA646351	sp106	MGG49799
MGG00521	98.66	7.85	FALSE	3785462	3785052	353	358	22858	CC6_metabat_16	mMAG2	CC6	SAMN04201161	PRJNA646351	sp637	MGG49196
MGG00522	88.68	0.38	FALSE	2204066	2204066	100	100	34971	CC6_metabat_17	mMAG2	CC6	SAMN04201161	PRJNA646351	sp66	MGG29719
MGG00523	93.36	1.01	FALSE	3595963	3595963	152	152	42249	CC6_metabat_19	mMAG2	CC6	SAMN04201161	PRJNA646351	sp229	MGG29337
MGG00524	96.84	2.85	FALSE	4209248	4209028	378	382	20362	CC6_metabat_20	mMAG2	CC6	SAMN04201161	PRJNA646351	sp374	MGG19884
MGG00525	88.42	0.67	FALSE	2950779	2950759	301	303	14629	CC6_metabat_22	mMAG2	CC6	SAMN04201161	PRJNA646351	sp865	MGG00495
MGG00526	90.26	0.22	FALSE	2247032	2246822	241	244	14274	CC6_metabat_23	mMAG2	CC6	SAMN04201161	PRJNA646351	sp76	MGG33273
MGG00527	75.31	1.14	FALSE	1979267	1979257	243	244	11435	CC6_metabat_28	mMAG2	CC6	SAMN04201161	PRJNA646351	sp640	MGG09215
MGG00529	82.14	2.66	FALSE	3219069	3218939	624	628	6701	CC6_metabat_31	mMAG2	CC6	SAMN04201161	PRJNA646351	sp1125	MGG22022
MGG00530	88.14	2.11	FALSE	3334768	3334758	634	635	6660	CC6_metabat_33	mMAG2	CC6	SAMN04201161	PRJNA646351	sp668	MGG30540
MGG00531	86.08	0.63	FALSE	2991809	2991809	99	99	63385	CC7_maxbin_08	mMAG2	CC7	SAMN16133328	PRJNA646351	sp119	MGG49570
MGG00532	99.04	0.48	FALSE	1991837	1991837	27	27	123006	CC7_maxbin_19	mMAG2	CC7	SAMN16133328	PRJNA646351	sp23	MGG31274
MGG00534	93.46	2.05	FALSE	3425207	3425207	355	355	17313	CC7_maxbin_42_sub	mMAG2	CC7	SAMN16133328	PRJNA646351	sp89	MGG33315
MGG00535	93.95	0.03	FALSE	2045507	2045507	44	44	129420	CC7_maxbin_43	mMAG2	CC7	SAMN16133328	PRJNA646351	sp337	MGG04172
MGG00536	89.25	0.38	FALSE	2190004	2190004	83	83	44744	CC7_maxbin_67	mMAG2	CC7	SAMN16133328	PRJNA646351	sp65	MGG49254
MGG00537	80.17	0.67	FALSE	2050578	2050578	133	133	27852	CC7_maxbin_83	mMAG2	CC7	SAMN16133328	PRJNA646351	sp138	MGG49210
MGG00538	98.92	0	FALSE	2399260	2399260	33	33	114957	CC7_metabat_001	mMAG2	CC7	SAMN16133328	PRJNA646351	sp184	MGG49487
MGG00539	92.95	0	FALSE	2786247	2786247	83	83	64118	CC7_metabat_005_sub	mMAG2	CC7	SAMN16133328	PRJNA646351	sp420	MGG22013
MGG00540	77.04	0.38	FALSE	3456221	3456221	54	54	99050	CC7_metabat_007	mMAG2	CC7	SAMN16133328	PRJNA646351	sp13	MGG49898
MGG00542	94.41	1.57	FALSE	2698293	2698293	77	77	55514	CC7_metabat_010	mMAG2	CC7	SAMN16133328	PRJNA646351	sp967	MGG28872
MGG00543	76.67	0.38	FALSE	2535395	2535395	70	70	77234	CC7_metabat_011	mMAG2	CC7	SAMN16133328	PRJNA646351	sp29	MGG49463
MGG00544	88.97	1.44	FALSE	4049420	4049420	108	108	83371	CC7_metabat_016	mMAG2	CC7	SAMN16133328	PRJNA646351	sp386	MGG00015
MGG00545	98.01	1.52	FALSE	3147974	3147974	69	69	66482	CC7_metabat_017	mMAG2	CC7	SAMN16133328	PRJNA646351	sp148	MGG49351
MGG00546	98.21	0.9	FALSE	3262696	3262696	140	140	34886	CC7_metabat_019	mMAG2	CC7	SAMN16133328	PRJNA646351	sp91	MGG22257
MGG00547	96.75	1.18	FALSE	2682446	2682446	122	122	33832	CC7_metabat_020	mMAG2	CC7	SAMN16133328	PRJNA646351	sp296	MGG22091
MGG00548	63.25	0.57	FALSE	1697250	1697250	75	75	33148	CC7_metabat_022	mMAG2	CC7	SAMN16133328	PRJNA646351	sp51	MGG49992
MGG00549	88.8	4.07	FALSE	3874346	3874346	271	271	25068	CC7_metabat_026	mMAG2	CC7	SAMN16133328	PRJNA646351	sp631	MGG34735
MGG00550	95.56	1.71	FALSE	1659352	1659352	114	114	22112	CC7_metabat_027	mMAG2	CC7	SAMN16133328	PRJNA646351	sp644	MGG27832
MGG00552	96.15	6.32	FALSE	5509666	5509666	485	485	23111	CC7_metabat_029	mMAG2	CC7	SAMN16133328	PRJNA646351	sp75	MGG46561
MGG00553	92.51	1.34	FALSE	3370642	3370542	180	181	32342	CC7_metabat_031	mMAG2	CC7	SAMN16133328	PRJNA646351	sp1081	MGG00553
MGG00554	97.36	2.59	FALSE	2109212	2109212	90	90	45438	CC7_metabat_032	mMAG2	CC7	SAMN16133328	PRJNA646351	sp171	MGG17661
MGG00555	94.51	1.27	FALSE	3631035	3630935	293	294	21248	CC7_metabat_037_sub	mMAG2	CC7	SAMN16133328	PRJNA646351	sp276	MGG21337
MGG00556	58.41	0.75	FALSE	2306023	2306023	219	219	18355	CC7_metabat_038	mMAG2	CC7	SAMN16133328	PRJNA646351	sp610	MGG19942
MGG00557	94.3	5.24	FALSE	2401072	2401072	246	246	15753	CC7_metabat_041	mMAG2	CC7	SAMN16133328	PRJNA646351	sp98	MGG22288
MGG00558	91.83	0.67	FALSE	3077873	3077873	307	307	15164	CC7_metabat_046	mMAG2	CC7	SAMN16133328	PRJNA646351	sp460	MGG03626
MGG00559	65.75	1.95	FALSE	2016420	2016420	164	164	19812	CC7_metabat_047	mMAG2	CC7	SAMN16133328	PRJNA646351	sp116	MGG19040
MGG00560	94.74	7.42	FALSE	3053969	3053969	337	337	14462	CC7_metabat_050	mMAG2	CC7	SAMN16133328	PRJNA646351	sp358	MGG23137
MGG00561	93.16	6.87	FALSE	4031444	4031444	640	640	8763	CC7_metabat_052	mMAG2	CC7	SAMN16133328	PRJNA646351	sp173	MGG28239
MGG00562	86.6	7.12	FALSE	2693770	2693770	507	507	6857	CC7_metabat_053	mMAG2	CC7	SAMN16133328	PRJNA646351	sp978	MGG19823
MGG00563	89.57	4.79	FALSE	1606818	1606818	210	210	11841	CC7_metabat_054	mMAG2	CC7	SAMN16133328	PRJNA646351	sp294	MGG45471
MGG00564	79.9	3.33	FALSE	1546419	1546419	269	269	6993	CC7_metabat_070	mMAG2	CC7	SAMN16133328	PRJNA646351	sp217	MGG19931
MGG00565	85.95	2.3	FALSE	2015425	2015425	388	388	6199	CC7_metabat_071	mMAG2	CC7	SAMN16133328	PRJNA646351	sp830	MGG39626
MGG00566	81.94	4.28	FALSE	1908158	1908158	391	391	6248	CC7_metabat_076	mMAG2	CC7	SAMN16133328	PRJNA646351	sp38	MGG22230
MGG00567	82.67	4.87	FALSE	1675246	1675246	376	376	5414	CC7_metabat_080	mMAG2	CC7	SAMN16133328	PRJNA646351	sp86	MGG29362
MGG00568	99.52	0.48	FALSE	1883094	1883094	30	30	160104	CC8_maxbin_01	mMAG2	CC8	SAMN16133329	PRJNA646351	sp188	MGG11632
MGG00570	69.13	0.67	FALSE	1885888	1885588	227	230	13684	CC8_maxbin_20	mMAG2	CC8	SAMN16133329	PRJNA646351	sp138	MGG49210
MGG00571	99.52	0.48	FALSE	1973567	1973067	22	27	110473	CC8_metabat_01	mMAG2	CC8	SAMN16133329	PRJNA646351	sp23	MGG31274
MGG00572	53.43	0	FALSE	1381119	1380919	75	77	43085	CC8_metabat_04	mMAG2	CC8	SAMN16133329	PRJNA646351	sp700	MGG00360
MGG00573	94.47	0.48	FALSE	1622414	1622214	105	107	19374	CC8_metabat_05_sub	mMAG2	CC8	SAMN16133329	PRJNA646351	sp82	MGG21440
MGG00574	89.92	1.21	FALSE	1270973	1270973	92	92	30723	CC8_metabat_09	mMAG2	CC8	SAMN16133329	PRJNA646351	sp603	MGG35061
MGG00575	86.36	3.33	FALSE	3243302	3243202	378	379	12922	CC8_metabat_10	mMAG2	CC8	SAMN16133329	PRJNA646351	sp118	MGG36852
MGG00576	75.96	1.25	FALSE	2680845	2680645	290	292	16500	CC8_metabat_11	mMAG2	CC8	SAMN16133329	PRJNA646351	sp240	MGG25284
MGG00577	74.33	3.69	FALSE	2219552	2219152	151	155	19699	CC8_metabat_13	mMAG2	CC8	SAMN16133329	PRJNA646351	sp513	MGG04858
MGG00578	69.1	2.08	FALSE	1866465	1866465	352	352	6613	CC8_metabat_17	mMAG2	CC8	SAMN16133329	PRJNA646351	sp324	MGG49991
MGG00579	60.47	0.88	FALSE	1519568	1519558	294	295	6552	CC8_metabat_19	mMAG2	CC8	SAMN16133329	PRJNA646351	sp29	MGG49463
MGG00580	94.18	0.79	FALSE	2505098	2505098	297	297	11861	CC8_metabat_20	mMAG2	CC8	SAMN16133329	PRJNA646351	sp296	MGG22091
MGG00581	82.77	1.26	FALSE	1849388	1849368	225	227	10888	CC8_metabat_22	mMAG2	CC8	SAMN16133329	PRJNA646351	sp4	MGG21750
MGG00582	70.6	3.8	FALSE	2127927	2127927	492	492	5304	CC8_metabat_23_sub	mMAG2	CC8	SAMN16133329	PRJNA646351	sp621	MGG38243
MGG00583	72.22	0.89	FALSE	2093315	2093315	364	364	8716	CC8_metabat_24	mMAG2	CC8	SAMN16133329	PRJNA646351	sp13	MGG49898
MGG00584	82.19	1.15	FALSE	2366600	2366000	491	497	6241	CC8_metabat_25	mMAG2	CC8	SAMN16133329	PRJNA646351	sp420	MGG22013
MGG00585	98.75	0.27	FALSE	2630363	2630363	97	97	48897	CR1_maxbin_06	mMAG2	CR1	SAMN04201153	PRJNA646351	sp27	MGG49415
MGG00588	64.92	0.4	FALSE	1872688	1872688	52	52	58470	CR1_maxbin_31_sub	mMAG2	CR1	SAMN04201153	PRJNA646351	sp515	MGG21856
MGG00590	97.36	0	FALSE	2315889	2315889	50	50	126043	CR1_maxbin_41	mMAG2	CR1	SAMN04201153	PRJNA646351	sp26	MGG22940
MGG00592	95.56	0.03	FALSE	1897139	1897139	31	31	134147	CR1_maxbin_56	mMAG2	CR1	SAMN04201153	PRJNA646351	sp211	MGG06099
MGG00593	98.67	1.44	FALSE	1995100	1995100	82	82	66614	CR1_maxbin_57	mMAG2	CR1	SAMN04201153	PRJNA646351	sp97	MGG32487
MGG00594	96.48	0.7	FALSE	1912135	1912135	41	41	108202	CR1_maxbin_58	mMAG2	CR1	SAMN04201153	PRJNA646351	sp186	MGG00050
MGG00595	95.43	0.16	FALSE	2049018	2048918	20	21	160263	CR1_maxbin_76	mMAG2	CR1	SAMN04201153	PRJNA646351	sp107	MGG38130
MGG00596	98.92	0	FALSE	2346925	2346925	15	15	201452	CR1_metabat_001	mMAG2	CR1	SAMN04201153	PRJNA646351	sp184	MGG49487
MGG00597	99.44	0	FALSE	3281896	3281896	23	23	195869	CR1_metabat_002	mMAG2	CR1	SAMN04201153	PRJNA646351	sp91	MGG22257
MGG00598	99.52	0	FALSE	1849640	1849640	20	20	272710	CR1_metabat_006	mMAG2	CR1	SAMN04201153	PRJNA646351	sp188	MGG11632
MGG00599	96.55	0.68	FALSE	3969301	3969301	48	48	135821	CR1_metabat_007	mMAG2	CR1	SAMN04201153	PRJNA646351	sp229	MGG29337
MGG00600	99.06	2.89	FALSE	3534309	3534309	59	59	92612	CR1_metabat_008	mMAG2	CR1	SAMN04201153	PRJNA646351	sp756	MGG21719
MGG00601	54.78	0.38	FALSE	2172963	2172963	24	24	126630	CR1_metabat_011	mMAG2	CR1	SAMN04201153	PRJNA646351	sp13	MGG49898
MGG00602	93.56	4.11	FALSE	4245186	4245186	92	92	114470	CR1_metabat_013	mMAG2	CR1	SAMN04201153	PRJNA646351	sp793	MGG22178
MGG00603	97.6	0.48	FALSE	1734035	1734035	49	49	57383	CR1_metabat_018	mMAG2	CR1	SAMN04201153	PRJNA646351	sp82	MGG21440
MGG00605	90.16	0	FALSE	1478063	1478063	28	28	104497	CR1_metabat_022	mMAG2	CR1	SAMN04201153	PRJNA646351	sp333	MGG32477
MGG00606	97.23	2.26	FALSE	3497897	3497897	141	141	62331	CR1_metabat_023	mMAG2	CR1	SAMN04201153	PRJNA646351	sp29	MGG49463
MGG00607	99.06	0.38	FALSE	2493308	2493308	55	55	69001	CR1_metabat_024	mMAG2	CR1	SAMN04201153	PRJNA646351	sp51	MGG49992
MGG00608	97.66	3.65	FALSE	4132651	4132651	143	143	49337	CR1_metabat_025	mMAG2	CR1	SAMN04201153	PRJNA646351	sp630	MGG28312
MGG00609	96.44	5.27	FALSE	6180289	6180289	521	521	35364	CR1_metabat_027_sub	mMAG2	CR1	SAMN04201153	PRJNA646351	sp32	MGG35385
MGG00610	98.3	0	FALSE	2709638	2709638	80	80	50531	CR1_metabat_028	mMAG2	CR1	SAMN04201153	PRJNA646351	sp84	MGG49230
MGG00611	97.36	2.01	FALSE	2332342	2332342	91	91	39453	CR1_metabat_029	mMAG2	CR1	SAMN04201153	PRJNA646351	sp38	MGG22230
MGG00612	90.87	0	FALSE	1858517	1858517	66	66	54948	CR1_metabat_030	mMAG2	CR1	SAMN04201153	PRJNA646351	sp330	MGG27638
MGG00614	96.72	0.31	FALSE	4457647	4457647	293	293	31029	CR1_metabat_032	mMAG2	CR1	SAMN04201153	PRJNA646351	sp191	MGG49881
MGG00615	91.28	0	FALSE	2628914	2628914	114	114	40918	CR1_metabat_033	mMAG2	CR1	SAMN04201153	PRJNA646351	sp47	MGG00498
MGG00616	95.95	0.48	FALSE	2404678	2404678	60	60	51451	CR1_metabat_034	mMAG2	CR1	SAMN04201153	PRJNA646351	sp48	MGG35237
MGG00617	95.7	0	FALSE	1687368	1687368	36	36	72230	CR1_metabat_035	mMAG2	CR1	SAMN04201153	PRJNA646351	sp241	MGG22245
MGG00618	94.89	0.38	FALSE	2443423	2443423	66	66	62181	CR1_metabat_039	mMAG2	CR1	SAMN04201153	PRJNA646351	sp54	MGG11602
MGG00619	82.83	0.38	FALSE	2000129	2000129	62	62	48196	CR1_metabat_044	mMAG2	CR1	SAMN04201153	PRJNA646351	sp65	MGG49254
MGG00620	94.91	0.75	FALSE	2630187	2630187	149	149	26273	CR1_metabat_045	mMAG2	CR1	SAMN04201153	PRJNA646351	sp24	MGG31862
MGG00621	95.57	0.38	FALSE	2334296	2334296	91	91	44288	CR1_metabat_048	mMAG2	CR1	SAMN04201153	PRJNA646351	sp124	MGG23556
MGG00622	96.79	0.38	FALSE	2016321	2016321	86	86	35893	CR1_metabat_049	mMAG2	CR1	SAMN04201153	PRJNA646351	sp20	MGG23436
MGG00623	94.56	1.63	FALSE	3364050	3364050	229	229	23470	CR1_metabat_052	mMAG2	CR1	SAMN04201153	PRJNA646351	sp174	MGG32056
MGG00624	96.04	0.65	FALSE	2276784	2276784	145	145	25217	CR1_metabat_053	mMAG2	CR1	SAMN04201153	PRJNA646351	sp66	MGG29719
MGG00625	96.26	4.29	FALSE	4768477	4768477	584	584	13415	CR1_metabat_055	mMAG2	CR1	SAMN04201153	PRJNA646351	sp387	MGG28799
MGG00626	93.62	2.35	FALSE	2835604	2835604	193	193	25631	CR1_metabat_059	mMAG2	CR1	SAMN04201153	PRJNA646351	sp513	MGG04858
MGG00627	83.13	0.51	FALSE	1523675	1523675	229	229	9812	CR1_metabat_065	mMAG2	CR1	SAMN04201153	PRJNA646351	sp479	MGG45496
MGG00628	86.85	4.03	FALSE	2722676	2722676	558	558	6318	CR1_metabat_067	mMAG2	CR1	SAMN04201153	PRJNA646351	sp776	MGG39221
MGG00629	90.3	2.45	FALSE	1811792	1811792	252	252	9749	CR1_metabat_068	mMAG2	CR1	SAMN04201153	PRJNA646351	sp337	MGG04172
MGG00630	87.01	2.07	FALSE	1561911	1561911	246	246	8648	CR1_metabat_070	mMAG2	CR1	SAMN04201153	PRJNA646351	sp37	MGG29822
MGG00631	94.89	4.59	FALSE	3439568	3439568	545	545	8872	CR1_metabat_073	mMAG2	CR1	SAMN04201153	PRJNA646351	sp126	MGG21978
MGG00632	93.72	6.24	FALSE	3485841	3485841	658	658	7190	CR1_metabat_076	mMAG2	CR1	SAMN04201153	PRJNA646351	sp417	MGG29898
MGG00633	70.23	1.24	FALSE	1766018	1766018	369	369	5915	CR1_metabat_080_sub	mMAG2	CR1	SAMN04201153	PRJNA646351	sp4	MGG21750
MGG00634	78.67	1.01	FALSE	1815967	1815967	411	411	5332	CR1_metabat_081_sub	mMAG2	CR1	SAMN04201153	PRJNA646351	sp127	MGG49765
MGG00635	100	0	FALSE	1987742	1987742	31	31	285893	CR2_maxbin_04	mMAG2	CR2	SAMN04201154	PRJNA646351	sp188	MGG11632
MGG00636	75.47	0.38	FALSE	1786736	1786736	52	52	52552	CR2_maxbin_06_sub	mMAG2	CR2	SAMN04201154	PRJNA646351	sp65	MGG49254
MGG00638	99.04	0.48	FALSE	1992262	1992162	25	26	167806	CR2_maxbin_35	mMAG2	CR2	SAMN04201154	PRJNA646351	sp23	MGG31274
MGG00639	87.74	0	FALSE	2111075	2111075	56	56	55222	CR2_maxbin_65	mMAG2	CR2	SAMN04201154	PRJNA646351	sp103	MGG21800
MGG00640	98.67	1.44	FALSE	2027339	2027339	72	72	88529	CR2_maxbin_73	mMAG2	CR2	SAMN04201154	PRJNA646351	sp97	MGG32487
MGG00642	98.92	0	FALSE	2389919	2389919	19	19	201452	CR2_metabat_001	mMAG2	CR2	SAMN04201154	PRJNA646351	sp184	MGG49487
MGG00643	98.56	0.16	FALSE	2088731	2088631	19	20	146374	CR2_metabat_002	mMAG2	CR2	SAMN04201154	PRJNA646351	sp107	MGG38130
MGG00644	97.7	0.68	FALSE	3747381	3747381	68	68	77698	CR2_metabat_005	mMAG2	CR2	SAMN04201154	PRJNA646351	sp229	MGG29337
MGG00645	96.88	0.64	FALSE	2130356	2130356	76	76	41869	CR2_metabat_006	mMAG2	CR2	SAMN04201154	PRJNA646351	sp330	MGG27638
MGG00646	96.6	0	FALSE	2163102	2163102	26	26	186154	CR2_metabat_008	mMAG2	CR2	SAMN04201154	PRJNA646351	sp26	MGG22940
MGG00647	97.17	0.38	FALSE	2505692	2505692	69	69	65239	CR2_metabat_009	mMAG2	CR2	SAMN04201154	PRJNA646351	sp54	MGG11602
MGG00648	97.7	0.57	FALSE	3528863	3528863	42	42	117662	CR2_metabat_010	mMAG2	CR2	SAMN04201154	PRJNA646351	sp174	MGG32056
MGG00649	98.16	4.11	FALSE	4986705	4986705	136	136	87871	CR2_metabat_011	mMAG2	CR2	SAMN04201154	PRJNA646351	sp793	MGG22178
MGG00650	97.04	0	FALSE	2807592	2807592	67	67	64587	CR2_metabat_013	mMAG2	CR2	SAMN04201154	PRJNA646351	sp296	MGG22091
MGG00651	98.3	0.38	FALSE	2670664	2670664	79	79	63430	CR2_metabat_014	mMAG2	CR2	SAMN04201154	PRJNA646351	sp84	MGG49230
MGG00652	99.44	0	FALSE	3189115	3189115	59	59	84136	CR2_metabat_015	mMAG2	CR2	SAMN04201154	PRJNA646351	sp91	MGG22257
MGG00655	99.06	4.65	FALSE	3681053	3681053	97	97	59957	CR2_metabat_020	mMAG2	CR2	SAMN04201154	PRJNA646351	sp756	MGG21719
MGG00656	99.06	0.57	FALSE	2523307	2523307	58	58	69082	CR2_metabat_021	mMAG2	CR2	SAMN04201154	PRJNA646351	sp51	MGG49992
MGG00657	98.83	2.68	FALSE	4806975	4806975	277	277	38704	CR2_metabat_022	mMAG2	CR2	SAMN04201154	PRJNA646351	sp630	MGG28312
MGG00658	92.95	0	FALSE	2504789	2504689	81	82	68700	CR2_metabat_023	mMAG2	CR2	SAMN04201154	PRJNA646351	sp47	MGG00498
MGG00659	95.35	2.45	FALSE	3512913	3512813	161	162	59054	CR2_metabat_024	mMAG2	CR2	SAMN04201154	PRJNA646351	sp29	MGG49463
MGG00660	97.58	3.5	FALSE	4633746	4633746	205	205	46905	CR2_metabat_025	mMAG2	CR2	SAMN04201154	PRJNA646351	sp387	MGG28799
MGG00661	97.32	1.68	FALSE	3242820	3242720	223	224	32017	CR2_metabat_026	mMAG2	CR2	SAMN04201154	PRJNA646351	sp776	MGG39221
MGG00662	98.08	0.48	FALSE	1721912	1721912	50	50	39693	CR2_metabat_027	mMAG2	CR2	SAMN04201154	PRJNA646351	sp82	MGG21440
MGG00663	95.95	0.48	FALSE	2428233	2428233	59	59	54892	CR2_metabat_028	mMAG2	CR2	SAMN04201154	PRJNA646351	sp48	MGG35237
MGG00664	85.09	0	FALSE	1919270	1919270	43	43	73074	CR2_metabat_033	mMAG2	CR2	SAMN04201154	PRJNA646351	sp93	MGG32911
MGG00665	97.5	0	FALSE	2613595	2613595	123	123	34787	CR2_metabat_034	mMAG2	CR2	SAMN04201154	PRJNA646351	sp27	MGG49415
MGG00666	95.7	0.06	FALSE	1665755	1665755	84	84	31078	CR2_metabat_035	mMAG2	CR2	SAMN04201154	PRJNA646351	sp241	MGG22245
MGG00667	91.39	2.01	FALSE	2165452	2165452	127	127	28237	CR2_metabat_037	mMAG2	CR2	SAMN04201154	PRJNA646351	sp515	MGG21856
MGG00668	94.44	3.29	FALSE	3286837	3286837	245	245	21479	CR2_metabat_039	mMAG2	CR2	SAMN04201154	PRJNA646351	sp100	MGG45324
MGG00669	92.93	0.9	FALSE	2787069	2787069	222	222	18401	CR2_metabat_042	mMAG2	CR2	SAMN04201154	PRJNA646351	sp513	MGG04858
MGG00670	93.96	1.14	FALSE	1951698	1951698	114	114	25479	CR2_metabat_045	mMAG2	CR2	SAMN04201154	PRJNA646351	sp20	MGG23436
MGG00671	94.08	2.41	FALSE	2237922	2237922	248	248	11972	CR2_metabat_047	mMAG2	CR2	SAMN04201154	PRJNA646351	sp38	MGG22230
MGG00672	91.05	1.34	FALSE	2649438	2649438	178	178	22412	CR2_metabat_048	mMAG2	CR2	SAMN04201154	PRJNA646351	sp159	MGG05372
MGG00673	89.77	1.57	FALSE	1497724	1497724	108	108	21671	CR2_metabat_049	mMAG2	CR2	SAMN04201154	PRJNA646351	sp293	MGG43734
MGG00674	87.72	0.54	FALSE	2046050	2046050	325	325	7951	CR2_metabat_050	mMAG2	CR2	SAMN04201154	PRJNA646351	sp124	MGG23556
MGG00675	80.05	2.35	FALSE	1647422	1647422	240	240	8855	CR2_metabat_051	mMAG2	CR2	SAMN04201154	PRJNA646351	sp943	MGG19371
MGG00676	85.05	2.59	FALSE	1706524	1706524	328	328	6751	CR2_metabat_052	mMAG2	CR2	SAMN04201154	PRJNA646351	sp171	MGG17661
MGG00677	87.81	1.34	FALSE	1402681	1402681	152	152	12717	CR2_metabat_053	mMAG2	CR2	SAMN04201154	PRJNA646351	sp333	MGG32477
MGG00678	83.12	1.61	FALSE	1394465	1394465	206	206	8420	CR2_metabat_054	mMAG2	CR2	SAMN04201154	PRJNA646351	sp633	MGG36215
MGG00679	87.19	1.23	FALSE	2110903	2110903	336	336	8707	CR2_metabat_057	mMAG2	CR2	SAMN04201154	PRJNA646351	sp66	MGG29719
MGG00680	83.33	3.26	FALSE	3694366	3694366	840	840	5604	CR2_metabat_058	mMAG2	CR2	SAMN04201154	PRJNA646351	sp75	MGG46561
MGG00681	84.69	3.18	FALSE	3535370	3535370	723	723	6471	CR2_metabat_062	mMAG2	CR2	SAMN04201154	PRJNA646351	sp267	MGG07741
MGG00682	71.57	1.73	FALSE	1471359	1471359	324	324	5614	CR2_metabat_066	mMAG2	CR2	SAMN04201154	PRJNA646351	sp186	MGG00050
MGG00683	80.29	2.41	FALSE	2318502	2318502	470	470	6152	CR2_metabat_068	mMAG2	CR2	SAMN04201154	PRJNA646351	sp24	MGG31862
MGG00686	63.77	0	FALSE	1382847	1382647	15	17	147414	CR4_metabat_02	mMAG2	CR4	SAMN04201156	PRJNA646351	sp26	MGG22940
MGG00687	93.1	3.16	FALSE	4688330	4688330	156	156	64015	CR4_metabat_03	mMAG2	CR4	SAMN04201156	PRJNA646351	sp386	MGG00015
MGG00688	99.04	0.48	FALSE	1955693	1955293	34	38	90534	CR4_metabat_04	mMAG2	CR4	SAMN04201156	PRJNA646351	sp23	MGG31274
MGG00689	98.56	0.51	FALSE	1740728	1740628	51	52	70731	CR4_metabat_06	mMAG2	CR4	SAMN04201156	PRJNA646351	sp188	MGG11632
MGG00690	97.17	0	FALSE	2335255	2335255	109	109	45503	CR4_metabat_09	mMAG2	CR4	SAMN04201156	PRJNA646351	sp103	MGG21800
MGG00691	88.22	0.48	FALSE	1503090	1503090	36	36	74130	CR4_metabat_11	mMAG2	CR4	SAMN04201156	PRJNA646351	sp82	MGG21440
MGG00692	85.66	0.38	FALSE	1934072	1934072	54	54	47588	CR4_metabat_12	mMAG2	CR4	SAMN04201156	PRJNA646351	sp65	MGG49254
MGG00693	71.89	0	FALSE	1823323	1822823	39	44	63878	CR4_metabat_13	mMAG2	CR4	SAMN04201156	PRJNA646351	sp51	MGG49992
MGG00694	95.66	1.13	FALSE	2720556	2720536	155	157	38043	CR4_metabat_19	mMAG2	CR4	SAMN04201156	PRJNA646351	sp18	MGG22223
MGG00695	96.55	0.4	FALSE	1872475	1872165	78	82	36691	CR4_metabat_20	mMAG2	CR4	SAMN04201156	PRJNA646351	sp107	MGG38130
MGG00696	96.79	1.32	FALSE	2228707	2228707	120	120	32052	CR4_metabat_24	mMAG2	CR4	SAMN04201156	PRJNA646351	sp124	MGG23556
MGG00697	95.09	0.57	FALSE	2281917	2281907	159	160	21837	CR4_metabat_26	mMAG2	CR4	SAMN04201156	PRJNA646351	sp4	MGG21750
MGG00698	94.05	0.69	FALSE	2573818	2573698	281	284	13288	CR4_metabat_27	mMAG2	CR4	SAMN04201156	PRJNA646351	sp296	MGG22091
MGG00699	89.74	1.58	FALSE	2003690	2003690	262	262	10763	CR4_metabat_28	mMAG2	CR4	SAMN04201156	PRJNA646351	sp38	MGG22230
MGG00700	90.05	1.13	FALSE	2366606	2366496	240	242	13732	CR4_metabat_29	mMAG2	CR4	SAMN04201156	PRJNA646351	sp24	MGG31862
MGG00701	83.48	1.26	FALSE	1855899	1855799	312	313	8424	CR4_metabat_33	mMAG2	CR4	SAMN04201156	PRJNA646351	sp54	MGG11602
MGG00702	69.13	0.37	FALSE	2175320	2175320	296	296	12281	CR4_metabat_34	mMAG2	CR4	SAMN04201156	PRJNA646351	sp91	MGG22257
MGG00703	99.52	0.48	FALSE	1998897	1998697	25	27	110458	CR5_maxbin_06	mMAG2	CR5	SAMN16133330	PRJNA646351	sp23	MGG31274
MGG00704	87.9	2.89	FALSE	1419051	1419051	156	156	23571	CR5_maxbin_10	mMAG2	CR5	SAMN16133330	PRJNA646351	sp603	MGG35061
MGG00705	67.07	0.03	FALSE	1453429	1453429	41	41	85949	CR5_maxbin_12	mMAG2	CR5	SAMN16133330	PRJNA646351	sp337	MGG04172
MGG00706	96.23	0	FALSE	2088430	2088130	33	36	102936	CR5_metabat_02	mMAG2	CR5	SAMN16133330	PRJNA646351	sp26	MGG22940
MGG00707	99.42	0.48	FALSE	2122076	2122066	53	54	71301	CR5_metabat_03	mMAG2	CR5	SAMN16133330	PRJNA646351	sp330	MGG27638
MGG00708	95.29	3.16	FALSE	4741358	4741358	162	162	62701	CR5_metabat_04	mMAG2	CR5	SAMN16133330	PRJNA646351	sp386	MGG00015
MGG00709	99.52	0.1	FALSE	1815394	1815394	58	58	83627	CR5_metabat_05	mMAG2	CR5	SAMN16133330	PRJNA646351	sp188	MGG11632
MGG00710	99.52	1.12	FALSE	1755744	1755644	60	61	44185	CR5_metabat_07	mMAG2	CR5	SAMN16133330	PRJNA646351	sp82	MGG21440
MGG00711	97.04	0	FALSE	2713086	2712986	114	115	40367	CR5_metabat_08	mMAG2	CR5	SAMN16133330	PRJNA646351	sp296	MGG22091
MGG00712	91.42	1.28	FALSE	1832068	1831768	117	120	28963	CR5_metabat_10	mMAG2	CR5	SAMN16133330	PRJNA646351	sp107	MGG38130
MGG00713	90.19	4.15	FALSE	2040079	2040079	98	98	36665	CR5_metabat_11	mMAG2	CR5	SAMN16133330	PRJNA646351	sp65	MGG49254
MGG00714	82.89	0.38	FALSE	3325143	3324933	276	279	24481	CR5_metabat_12	mMAG2	CR5	SAMN16133330	PRJNA646351	sp13	MGG49898
MGG00715	87.85	0.4	FALSE	2271299	2271199	241	242	16792	CR5_metabat_13	mMAG2	CR5	SAMN16133330	PRJNA646351	sp84	MGG49230
MGG00716	94.52	4.05	FALSE	3344288	3344188	277	278	19186	CR5_metabat_14	mMAG2	CR5	SAMN16133330	PRJNA646351	sp159	MGG05372
MGG00717	91.85	0.4	FALSE	2128227	2128227	249	249	12516	CR5_metabat_15	mMAG2	CR5	SAMN16133330	PRJNA646351	sp103	MGG21800
MGG00718	71.3	4.15	FALSE	1745569	1745559	145	146	17194	CR5_metabat_16	mMAG2	CR5	SAMN16133330	PRJNA646351	sp51	MGG49992
MGG00719	91.35	3.36	FALSE	3111691	3111491	345	347	13159	CR5_metabat_17	mMAG2	CR5	SAMN16133330	PRJNA646351	sp642	MGG00141
MGG00720	76.73	1.46	FALSE	2002671	2001971	430	437	6058	CR5_metabat_31	mMAG2	CR5	SAMN16133330	PRJNA646351	sp138	MGG49210
MGG00721	69.48	1.18	FALSE	1637354	1637344	344	345	5827	CR5_metabat_32	mMAG2	CR5	SAMN16133330	PRJNA646351	sp124	MGG23556
MGG00722	97.12	0.48	FALSE	2039748	2039748	35	35	116734	CR6_maxbin_13	mMAG2	CR6	SAMN16133331	PRJNA646351	sp330	MGG27638
MGG00723	99.9	2.12	FALSE	1953004	1953004	97	97	109713	CR6_maxbin_15_sub	mMAG2	CR6	SAMN16133331	PRJNA646351	sp188	MGG11632
MGG00724	90.53	0	FALSE	2513686	2513586	75	76	64419	CR6_maxbin_25	mMAG2	CR6	SAMN16133331	PRJNA646351	sp296	MGG22091
MGG00725	79.53	1.59	FALSE	2950437	2949137	288	301	21264	CR6_maxbin_37	mMAG2	CR6	SAMN16133331	PRJNA646351	sp513	MGG04858
MGG00726	65.07	1.53	FALSE	1628348	1627718	347	356	6487	CR6_maxbin_39	mMAG2	CR6	SAMN16133331	PRJNA646351	sp138	MGG49210
MGG00728	92.66	2.59	FALSE	4534316	4534306	263	264	35677	CR6_maxbin_50_sub	mMAG2	CR6	SAMN16133331	PRJNA646351	sp386	MGG00015
MGG00729	99.52	1.92	FALSE	2023140	2022840	52	55	108687	CR6_metabat_02	mMAG2	CR6	SAMN16133331	PRJNA646351	sp23	MGG31274
MGG00730	90.19	0	FALSE	1947317	1947217	23	24	130445	CR6_metabat_04	mMAG2	CR6	SAMN16133331	PRJNA646351	sp26	MGG22940
MGG00731	90	0	FALSE	2150022	2150022	69	69	51312	CR6_metabat_06	mMAG2	CR6	SAMN16133331	PRJNA646351	sp103	MGG21800
MGG00732	84.21	0.75	FALSE	3936652	3936322	146	152	52947	CR6_metabat_07	mMAG2	CR6	SAMN16133331	PRJNA646351	sp13	MGG49898
MGG00733	62.83	0.57	FALSE	1541810	1541600	36	39	63695	CR6_metabat_10	mMAG2	CR6	SAMN16133331	PRJNA646351	sp51	MGG49992
MGG00734	98.08	0.48	FALSE	1697006	1696996	56	57	44150	CR6_metabat_11	mMAG2	CR6	SAMN16133331	PRJNA646351	sp82	MGG21440
MGG00735	90.75	0.38	FALSE	2057566	2057366	64	66	45809	CR6_metabat_14	mMAG2	CR6	SAMN16133331	PRJNA646351	sp65	MGG49254
MGG00736	87.47	0.06	FALSE	2090038	2089838	107	109	32901	CR6_metabat_15_sub	mMAG2	CR6	SAMN16133331	PRJNA646351	sp153	MGG31704
MGG00737	88.16	0.38	FALSE	2239202	2239192	184	185	20346	CR6_metabat_16	mMAG2	CR6	SAMN16133331	PRJNA646351	sp24	MGG31862
MGG00738	76.1	0.39	FALSE	2012041	2011801	217	223	18693	CR6_metabat_17	mMAG2	CR6	SAMN16133331	PRJNA646351	sp84	MGG49230
MGG00739	89.66	0	FALSE	1544610	1544610	109	109	29704	CR6_metabat_18	mMAG2	CR6	SAMN16133331	PRJNA646351	sp186	MGG00050
MGG00740	89.96	0.75	FALSE	2069742	2069712	205	208	17578	CR6_metabat_20	mMAG2	CR6	SAMN16133331	PRJNA646351	sp124	MGG23556
MGG00741	78.61	1.72	FALSE	1959439	1959419	267	269	11186	CR6_metabat_25	mMAG2	CR6	SAMN16133331	PRJNA646351	sp4	MGG21750
MGG00742	90.67	2.89	FALSE	1749202	1749082	292	295	7896	CR6_metabat_26	mMAG2	CR6	SAMN16133331	PRJNA646351	sp97	MGG32487
MGG00743	64.27	1.14	FALSE	1410708	1410698	326	327	5215	CR6_metabat_33	mMAG2	CR6	SAMN16133331	PRJNA646351	sp54	MGG11602
MGG00744	52.64	0.38	FALSE	1133398	1133378	225	227	6466	CR6_metabat_34	mMAG2	CR6	SAMN16133331	PRJNA646351	sp66	MGG29719
MGG00745	86.62	3.45	FALSE	1975798	1975698	380	381	6947	CR6_metabat_35_sub	mMAG2	CR6	SAMN16133331	PRJNA646351	sp171	MGG17661
MGG00746	67.44	0.57	FALSE	1831904	1831684	358	362	6489	CR6_metabat_44	mMAG2	CR6	SAMN16133331	PRJNA646351	sp18	MGG22223
MGG00747	76.9	0.38	FALSE	1877252	1877152	74	75	35882	CR7_maxbin_02	mMAG2	CR7	SAMN16133332	PRJNA646351	sp54	MGG11602
MGG00750	99.52	0.96	FALSE	1863474	1863374	51	52	147984	CR7_maxbin_49	mMAG2	CR7	SAMN16133332	PRJNA646351	sp188	MGG11632
MGG00751	83.58	0.38	FALSE	2126431	2126431	96	96	31524	CR7_maxbin_50	mMAG2	CR7	SAMN16133332	PRJNA646351	sp24	MGG31862
MGG00753	90.87	0	FALSE	1916433	1916333	47	48	70362	CR7_maxbin_59	mMAG2	CR7	SAMN16133332	PRJNA646351	sp330	MGG27638
MGG00754	93.75	0.48	FALSE	1866077	1865477	22	28	106488	CR7_metabat_01	mMAG2	CR7	SAMN16133332	PRJNA646351	sp23	MGG31274
MGG00755	96.6	0	FALSE	2168079	2167779	27	30	130270	CR7_metabat_03	mMAG2	CR7	SAMN16133332	PRJNA646351	sp26	MGG22940
MGG00756	73.53	0	FALSE	1689523	1689423	50	51	40958	CR7_metabat_04	mMAG2	CR7	SAMN16133332	PRJNA646351	sp153	MGG31704
MGG00757	86.79	0	FALSE	2395244	2395044	55	57	70369	CR7_metabat_07	mMAG2	CR7	SAMN16133332	PRJNA646351	sp84	MGG49230
MGG00758	97.41	0.2	FALSE	1929736	1929436	66	69	43442	CR7_metabat_08	mMAG2	CR7	SAMN16133332	PRJNA646351	sp107	MGG38130
MGG00759	65.52	0	FALSE	1380360	1380150	22	25	107647	CR7_metabat_09	mMAG2	CR7	SAMN16133332	PRJNA646351	sp82	MGG21440
MGG00760	71.38	0.57	FALSE	2844093	2843893	45	47	96172	CR7_metabat_10	mMAG2	CR7	SAMN16133332	PRJNA646351	sp13	MGG49898
MGG00761	55.41	0	FALSE	1453935	1453835	44	45	49906	CR7_metabat_15	mMAG2	CR7	SAMN16133332	PRJNA646351	sp103	MGG21800
MGG00762	97.04	1.18	FALSE	2674714	2674694	114	116	32686	CR7_metabat_18	mMAG2	CR7	SAMN16133332	PRJNA646351	sp296	MGG22091
MGG00763	87.74	3.21	FALSE	2118281	2118181	67	68	44772	CR7_metabat_23	mMAG2	CR7	SAMN16133332	PRJNA646351	sp4	MGG21750
MGG00764	95.57	0	FALSE	2692833	2692813	137	139	37126	CR7_metabat_24	mMAG2	CR7	SAMN16133332	PRJNA646351	sp18	MGG22223
MGG00765	67.61	2.59	FALSE	3361321	3361221	498	499	10128	CR7_metabat_25_sub	mMAG2	CR7	SAMN16133332	PRJNA646351	sp72	MGG11039
MGG00766	62.08	0	FALSE	1659453	1659033	139	145	19359	CR7_metabat_26_sub	mMAG2	CR7	SAMN16133332	PRJNA646351	sp29	MGG49463
MGG00767	88.69	1.57	FALSE	3721247	3720317	471	483	15188	CR7_metabat_31_sub	mMAG2	CR7	SAMN16133332	PRJNA646351	sp513	MGG04858
MGG00768	54.31	0	FALSE	1090513	1090513	56	56	27857	CR7_metabat_32	mMAG2	CR7	SAMN16133332	PRJNA646351	sp93	MGG32911
MGG00769	90.86	2.11	FALSE	3080355	3080145	210	213	22987	CR7_metabat_33	mMAG2	CR7	SAMN16133332	PRJNA646351	sp325	MGG49398
MGG00770	88.8	1.44	FALSE	2971468	2971458	263	264	20004	CR7_metabat_36	mMAG2	CR7	SAMN16133332	PRJNA646351	sp444	MGG39038
MGG00771	90.24	0	FALSE	1366893	1366883	131	132	18554	CR7_metabat_37	mMAG2	CR7	SAMN16133332	PRJNA646351	sp633	MGG36215
MGG00772	87.45	3.64	FALSE	3677379	3677279	434	435	12469	CR7_metabat_38	mMAG2	CR7	SAMN16133332	PRJNA646351	sp332	MGG35343
MGG00773	92.73	2.46	FALSE	3022368	3022248	381	384	12301	CR7_metabat_39_sub	mMAG2	CR7	SAMN16133332	PRJNA646351	sp229	MGG29337
MGG00774	91.87	2.68	FALSE	2102474	2102444	218	221	14555	CR7_metabat_40	mMAG2	CR7	SAMN16133332	PRJNA646351	sp38	MGG22230
MGG00775	88.7	1.92	FALSE	2150460	2148050	184	209	17973	CR7_metabat_42	mMAG2	CR7	SAMN16133332	PRJNA646351	sp349	MGG41931
MGG00776	55.42	0.46	FALSE	1687141	1687131	294	295	7410	CR7_metabat_48_sub	mMAG2	CR7	SAMN16133332	PRJNA646351	sp91	MGG22257
MGG00777	87.6	1.21	FALSE	1901414	1901384	283	286	9346	CR7_metabat_50	mMAG2	CR7	SAMN16133332	PRJNA646351	sp249	MGG19511
MGG00778	69.37	2.7	FALSE	2054843	2054813	433	436	5961	CR7_metabat_51_sub	mMAG2	CR7	SAMN16133332	PRJNA646351	sp756	MGG21719
MGG00779	71.38	0.88	FALSE	3332494	3332094	126	130	66820	CR8_maxbin_01	mMAG2	CR8	SAMN16133333	PRJNA646351	sp13	MGG49898
MGG00781	94.14	0.64	FALSE	1857393	1856993	70	74	43723	CR8_maxbin_03	mMAG2	CR8	SAMN16133333	PRJNA646351	sp107	MGG38130
MGG00783	98.67	1.44	FALSE	1964921	1964821	37	38	133100	CR8_maxbin_29	mMAG2	CR8	SAMN16133333	PRJNA646351	sp97	MGG32487
MGG00784	81.21	0	FALSE	2062822	2060922	128	147	25632	CR8_maxbin_33	mMAG2	CR8	SAMN16133333	PRJNA646351	sp138	MGG49210
MGG00785	98.66	2.57	FALSE	3809886	3809586	80	83	168033	CR8_maxbin_52	mMAG2	CR8	SAMN16133333	PRJNA646351	sp159	MGG05372
MGG00786	92.9	1.38	FALSE	2573716	2573716	132	132	37273	CR8_maxbin_54	mMAG2	CR8	SAMN16133333	PRJNA646351	sp296	MGG22091
MGG00787	65.22	0.75	FALSE	1499226	1499226	48	48	45809	CR8_maxbin_56	mMAG2	CR8	SAMN16133333	PRJNA646351	sp65	MGG49254
MGG00788	99.52	0.48	FALSE	1937375	1936975	24	28	110434	CR8_metabat_02_sub	mMAG2	CR8	SAMN16133333	PRJNA646351	sp23	MGG31274
MGG00789	91.48	1.15	FALSE	4386802	4386702	136	137	66693	CR8_metabat_04_sub	mMAG2	CR8	SAMN16133333	PRJNA646351	sp386	MGG00015
MGG00790	97.6	0	FALSE	2059341	2059141	53	55	63419	CR8_metabat_09	mMAG2	CR8	SAMN16133333	PRJNA646351	sp330	MGG27638
MGG00791	97.36	2.59	FALSE	2211570	2210970	103	109	37586	CR8_metabat_10	mMAG2	CR8	SAMN16133333	PRJNA646351	sp171	MGG17661
MGG00792	62.83	0	FALSE	1603693	1603693	58	58	45865	CR8_metabat_14	mMAG2	CR8	SAMN16133333	PRJNA646351	sp103	MGG21800
MGG00793	84.32	0.48	FALSE	1516708	1516608	62	63	36354	CR8_metabat_15	mMAG2	CR8	SAMN16133333	PRJNA646351	sp82	MGG21440
MGG00794	65.35	0	FALSE	1713057	1712857	58	60	44491	CR8_metabat_19	mMAG2	CR8	SAMN16133333	PRJNA646351	sp84	MGG49230
MGG00795	92.52	0	FALSE	2506858	2506658	130	132	32351	CR8_metabat_21	mMAG2	CR8	SAMN16133333	PRJNA646351	sp5	MGG49980
MGG00796	79.41	0.38	FALSE	1925710	1925710	182	182	16661	CR8_metabat_27	mMAG2	CR8	SAMN16133333	PRJNA646351	sp51	MGG49992
MGG00797	89.31	0	FALSE	1549508	1549308	116	118	22966	CR8_metabat_28	mMAG2	CR8	SAMN16133333	PRJNA646351	sp186	MGG00050
MGG00798	90.57	0.38	FALSE	2407966	2407766	204	206	17866	CR8_metabat_30	mMAG2	CR8	SAMN16133333	PRJNA646351	sp24	MGG31862
MGG00799	77.59	1.72	FALSE	1988720	1988620	185	186	16736	CR8_metabat_31_sub	mMAG2	CR8	SAMN16133333	PRJNA646351	sp4	MGG21750
MGG00800	84.94	0	FALSE	1350278	1350278	135	135	15567	CR8_metabat_39	mMAG2	CR8	SAMN16133333	PRJNA646351	sp633	MGG36215
MGG00801	54.37	0.81	FALSE	1352433	1352423	179	180	12788	CR8_metabat_41	mMAG2	CR8	SAMN16133333	PRJNA646351	sp700	MGG00360
MGG00802	89.97	4.03	FALSE	2288607	2288497	431	433	7053	CR8_metabat_42	mMAG2	CR8	SAMN16133333	PRJNA646351	sp373	MGG22166
MGG00803	69.26	1	FALSE	2093060	2092260	493	501	5156	CR8_metabat_49_sub	mMAG2	CR8	SAMN16133333	PRJNA646351	sp325	MGG49398
MGG00804	77.95	1.66	FALSE	1746413	1746413	211	211	13632	ERR1145758_maxbin_01	mMAG2	ERR1145758	SAMEA3675599	PRJEB9833	sp7	MGG26506
MGG00807	60.18	0	FALSE	1676073	1676073	136	136	22089	ERR1145758_maxbin_23	mMAG2	ERR1145758	SAMEA3675599	PRJEB9833	sp138	MGG49210
MGG00809	100	0.44	FALSE	2016867	2016867	23	23	234376	ERR1145758_maxbin_42	mMAG2	ERR1145758	SAMEA3675599	PRJEB9833	sp14	MGG49632
MGG00810	97.63	0.2	FALSE	2359550	2359550	66	66	65782	ERR1145758_maxbin_46	mMAG2	ERR1145758	SAMEA3675599	PRJEB9833	sp516	MGG24705
MGG00812	93.47	2.17	FALSE	1580852	1580852	141	141	16191	ERR1145758_maxbin_54	mMAG2	ERR1145758	SAMEA3675599	PRJEB9833	sp256	MGG24228
MGG00814	91.12	0	FALSE	2020805	2020805	77	77	132995	ERR1145758_maxbin_60	mMAG2	ERR1145758	SAMEA3675599	PRJEB9833	sp64	MGG30078
MGG00815	89.26	0	FALSE	1805095	1805095	39	39	81956	ERR1145758_metabat_007	mMAG2	ERR1145758	SAMEA3675599	PRJEB9833	sp442	MGG30524
MGG00816	53.45	0	FALSE	1623464	1623464	70	70	35961	ERR1145758_metabat_021	mMAG2	ERR1145758	SAMEA3675599	PRJEB9833	sp146	MGG22885
MGG00817	98.28	4.09	FALSE	2269598	2269598	101	101	36647	ERR1145758_metabat_024	mMAG2	ERR1145758	SAMEA3675599	PRJEB9833	sp171	MGG17661
MGG00818	96.64	0	FALSE	2785865	2785865	93	93	39167	ERR1145758_metabat_026	mMAG2	ERR1145758	SAMEA3675599	PRJEB9833	sp194	MGG10128
MGG00819	70.9	4.06	FALSE	3289015	3289015	326	326	14253	ERR1145758_metabat_032	mMAG2	ERR1145758	SAMEA3675599	PRJEB9833	sp364	MGG22915
MGG00820	84.36	1.68	FALSE	2174320	2174320	120	120	28657	ERR1145758_metabat_035_sub	mMAG2	ERR1145758	SAMEA3675599	PRJEB9833	sp283	MGG26738
MGG00821	96.56	1.16	FALSE	1801917	1801917	135	135	22527	ERR1145758_metabat_039	mMAG2	ERR1145758	SAMEA3675599	PRJEB9833	sp61	MGG49750
MGG00822	84.63	0.69	FALSE	2530311	2530311	115	115	29398	ERR1145758_metabat_047	mMAG2	ERR1145758	SAMEA3675599	PRJEB9833	sp31	MGG33396
MGG00824	80.2	0	FALSE	2185051	2185051	223	223	13750	ERR1145758_metabat_058	mMAG2	ERR1145758	SAMEA3675599	PRJEB9833	sp406	MGG22947
MGG00825	90.49	2.58	FALSE	2277356	2277356	248	248	13549	ERR1145758_metabat_062	mMAG2	ERR1145758	SAMEA3675599	PRJEB9833	sp43	MGG49307
MGG00826	70.62	1.13	FALSE	1522543	1522543	147	147	13642	ERR1145758_metabat_063	mMAG2	ERR1145758	SAMEA3675599	PRJEB9833	sp102	MGG27621
MGG00827	77.42	1.3	FALSE	2712225	2712225	328	328	11004	ERR1145758_metabat_064	mMAG2	ERR1145758	SAMEA3675599	PRJEB9833	sp481	MGG32254
MGG00828	59.6	0.57	FALSE	2011216	2011216	156	156	17946	ERR1145758_metabat_067	mMAG2	ERR1145758	SAMEA3675599	PRJEB9833	sp30	MGG16451
MGG00830	83.22	0	FALSE	1724636	1724636	241	241	10321	ERR1145758_metabat_084	mMAG2	ERR1145758	SAMEA3675599	PRJEB9833	sp542	MGG49364
MGG00831	67.56	2.01	FALSE	1870765	1870765	230	230	10329	ERR1145758_metabat_086	mMAG2	ERR1145758	SAMEA3675599	PRJEB9833	sp927	MGG27643
MGG00832	57.38	0.67	FALSE	1718024	1718024	241	241	9088	ERR1145758_metabat_087	mMAG2	ERR1145758	SAMEA3675599	PRJEB9833	sp538	MGG30503
MGG00833	78.36	0.07	FALSE	2676951	2676951	211	211	16698	ERR1145758_metabat_089_sub	mMAG2	ERR1145758	SAMEA3675599	PRJEB9833	sp94	MGG48728
MGG00834	52.57	0.23	FALSE	1301775	1301775	289	289	5204	ERR1145758_metabat_101	mMAG2	ERR1145758	SAMEA3675599	PRJEB9833	sp296	MGG22091
MGG00835	87.19	0.81	FALSE	1471918	1471918	218	218	8910	ERR1145758_metabat_102	mMAG2	ERR1145758	SAMEA3675599	PRJEB9833	sp201	MGG24607
MGG00836	73.58	0.67	FALSE	1681741	1681741	314	314	6782	ERR1145758_metabat_107_sub	mMAG2	ERR1145758	SAMEA3675599	PRJEB9833	sp153	MGG31704
MGG00837	67.79	0	FALSE	1744937	1744937	62	62	39310	ERR1145759_metabat_2	mMAG2	ERR1145759	SAMEA3675600	PRJEB9833	sp129	MGG49411
MGG00838	70.47	1.01	FALSE	2568362	2568362	113	113	128103	ERR1562569_maxbin_04	mMAG2	ERR1562569	SAMEA4376696	PRJEB15095	sp896	MGG03984
MGG00839	97.11	0	FALSE	2675971	2675971	93	93	53423	ERR1562569_metabat_02_sub	mMAG2	ERR1562569	SAMEA4376696	PRJEB15095	sp223	MGG49680
MGG00840	95.96	3.78	FALSE	3836113	3836113	134	134	45537	ERR1562569_metabat_03	mMAG2	ERR1562569	SAMEA4376696	PRJEB15095	sp305	MGG12944
MGG00841	97.13	1.15	FALSE	3342729	3342729	119	119	42516	ERR1562569_metabat_04	mMAG2	ERR1562569	SAMEA4376696	PRJEB15095	sp39	MGG49544
MGG00842	78.36	2.68	FALSE	1954170	1954170	87	87	36290	ERR1562569_metabat_06	mMAG2	ERR1562569	SAMEA4376696	PRJEB15095	sp415	MGG43024
MGG00843	75.32	3.98	FALSE	2883727	2883727	504	504	7155	ERR1562569_metabat_11	mMAG2	ERR1562569	SAMEA4376696	PRJEB15095	sp326	MGG16888
MGG00844	97.13	1.15	FALSE	3899403	3899403	71	71	81277	ERR1562570_metabat_01	mMAG2	ERR1562570	SAMEA4376697	PRJEB15095	sp39	MGG49544
MGG00845	94.18	6.66	FALSE	3736143	3736143	311	311	21763	ERR1562570_metabat_04	mMAG2	ERR1562570	SAMEA4376697	PRJEB15095	sp251	MGG25530
MGG00846	79.26	4	FALSE	2596309	2596309	315	315	10933	ERR1562570_metabat_05	mMAG2	ERR1562570	SAMEA4376697	PRJEB15095	sp861	MGG00855
MGG00847	98.32	0.67	FALSE	3436925	3436925	79	79	94446	ERR1562571_maxbin_06	mMAG2	ERR1562571	SAMEA4376698	PRJEB15095	sp884	MGG00847
MGG00848	90.15	2.49	FALSE	3265556	3265556	66	66	68231	ERR1562571_metabat_03	mMAG2	ERR1562571	SAMEA4376698	PRJEB15095	sp928	MGG00857
MGG00849	84.1	2.42	FALSE	3481871	3481871	72	72	64128	ERR1562571_metabat_04	mMAG2	ERR1562571	SAMEA4376698	PRJEB15095	sp861	MGG00855
MGG00850	94.8	3.02	FALSE	3482008	3482008	227	227	27947	ERR1562571_metabat_05	mMAG2	ERR1562571	SAMEA4376698	PRJEB15095	sp251	MGG25530
MGG00851	93.01	2.97	FALSE	2472189	2472189	300	300	11419	ERR1562571_metabat_07	mMAG2	ERR1562571	SAMEA4376698	PRJEB15095	sp1121	MGG00923
MGG00852	73.99	1.9	FALSE	1826746	1826746	368	368	5893	ERR1562571_metabat_11	mMAG2	ERR1562571	SAMEA4376698	PRJEB15095	sp223	MGG49680
MGG00853	98.32	2.68	FALSE	3077549	3077549	59	59	97587	ERR1562572_maxbin_01	mMAG2	ERR1562572	SAMEA4376699	PRJEB15095	sp884	MGG00847
MGG00854	99.04	0	FALSE	2020810	2020810	25	25	224302	ERR1562572_maxbin_02	mMAG2	ERR1562572	SAMEA4376699	PRJEB15095	sp63	MGG11012
MGG00855	97.12	0.97	FALSE	3745033	3745033	56	56	94216	ERR1562572_metabat_01	mMAG2	ERR1562572	SAMEA4376699	PRJEB15095	sp861	MGG00855
MGG00856	80.87	0.67	FALSE	2178104	2178104	45	45	71792	ERR1562572_metabat_04	mMAG2	ERR1562572	SAMEA4376699	PRJEB15095	sp814	MGG00875
MGG00857	94.33	1.44	FALSE	3462972	3462972	70	70	65624	ERR1562572_metabat_07	mMAG2	ERR1562572	SAMEA4376699	PRJEB15095	sp928	MGG00857
MGG00858	90.92	2.87	FALSE	3927312	3927312	227	227	27951	ERR1562572_metabat_08	mMAG2	ERR1562572	SAMEA4376699	PRJEB15095	sp32	MGG35385
MGG00860	94.63	0	FALSE	2338433	2338433	164	164	20111	ERR1562572_metabat_13	mMAG2	ERR1562572	SAMEA4376699	PRJEB15095	sp223	MGG49680
MGG00861	87.47	3.83	FALSE	2932811	2932811	290	290	16804	ERR1562572_metabat_14	mMAG2	ERR1562572	SAMEA4376699	PRJEB15095	sp160	MGG41181
MGG00864	90.27	0	FALSE	2596942	2596942	59	59	64389	ERR1562573_metabat_02	mMAG2	ERR1562573	SAMEA4376700	PRJEB15095	sp341	MGG44352
MGG00865	88.65	3.54	FALSE	3880512	3880512	115	115	53424	ERR1562573_metabat_04	mMAG2	ERR1562573	SAMEA4376700	PRJEB15095	sp305	MGG12944
MGG00866	93.1	3.16	FALSE	3838304	3838304	127	127	44932	ERR1562573_metabat_06	mMAG2	ERR1562573	SAMEA4376700	PRJEB15095	sp389	MGG18266
MGG00867	83.53	0.57	FALSE	2961983	2961983	157	157	32762	ERR1562573_metabat_07	mMAG2	ERR1562573	SAMEA4376700	PRJEB15095	sp197	MGG47447
MGG00868	95.98	2.87	FALSE	3621610	3621610	172	172	29297	ERR1562573_metabat_09	mMAG2	ERR1562573	SAMEA4376700	PRJEB15095	sp142	MGG28365
MGG00869	95.32	1.2	FALSE	3130871	3130871	159	159	27753	ERR1562573_metabat_10	mMAG2	ERR1562573	SAMEA4376700	PRJEB15095	sp160	MGG41181
MGG00870	87.96	3.66	FALSE	3489743	3489743	487	487	10625	ERR1562573_metabat_14	mMAG2	ERR1562573	SAMEA4376700	PRJEB15095	sp176	MGG12190
MGG00872	98.32	2.68	FALSE	3218983	3218983	57	57	127709	ERR1562574_maxbin_13	mMAG2	ERR1562574	SAMEA4376701	PRJEB15095	sp884	MGG00847
MGG00873	98.66	3.91	FALSE	3219938	3219938	220	220	55283	ERR1562574_maxbin_16	mMAG2	ERR1562574	SAMEA4376701	PRJEB15095	sp223	MGG49680
MGG00874	97.28	1.45	FALSE	4483961	4483961	194	194	75458	ERR1562574_maxbin_17	mMAG2	ERR1562574	SAMEA4376701	PRJEB15095	sp861	MGG00855
MGG00875	94.97	0	FALSE	2755332	2755332	44	44	119291	ERR1562574_metabat_03	mMAG2	ERR1562574	SAMEA4376701	PRJEB15095	sp814	MGG00875
MGG00876	92.61	1.34	FALSE	3439701	3439701	61	61	75378	ERR1562574_metabat_07	mMAG2	ERR1562574	SAMEA4376701	PRJEB15095	sp928	MGG00857
MGG00877	93.3	1.72	FALSE	3115833	3115833	122	122	41773	ERR1562574_metabat_09	mMAG2	ERR1562574	SAMEA4376701	PRJEB15095	sp160	MGG41181
MGG00878	95.41	2.59	FALSE	4116499	4116499	139	139	41015	ERR1562574_metabat_11_sub	mMAG2	ERR1562574	SAMEA4376701	PRJEB15095	sp32	MGG35385
MGG00879	95.17	1.79	FALSE	1988777	1988777	87	87	33427	ERR1562574_metabat_13_sub	mMAG2	ERR1562574	SAMEA4376701	PRJEB15095	sp864	MGG29649
MGG00880	94.29	6.66	FALSE	4968509	4968509	483	483	16347	ERR1562574_metabat_15	mMAG2	ERR1562574	SAMEA4376701	PRJEB15095	sp285	MGG20833
MGG00881	82.9	4	FALSE	3149556	3149556	516	516	7851	ERR1562574_metabat_18	mMAG2	ERR1562574	SAMEA4376701	PRJEB15095	sp412	MGG19652
MGG00882	76.12	2.5	FALSE	2713262	2713262	420	420	8048	ERR1562574_metabat_19	mMAG2	ERR1562574	SAMEA4376701	PRJEB15095	sp142	MGG28365
MGG00883	76.86	2.11	FALSE	2631034	2631034	437	437	7237	ERR1562574_metabat_21	mMAG2	ERR1562574	SAMEA4376701	PRJEB15095	sp941	MGG00883
MGG00884	86.21	1.72	FALSE	3643176	3643176	215	215	28426	ERR1562575_maxbin_02	mMAG2	ERR1562575	SAMEA4376702	PRJEB15095	sp94	MGG48728
MGG00885	95.86	5	FALSE	4838675	4838675	227	227	42424	ERR1562575_maxbin_10	mMAG2	ERR1562575	SAMEA4376702	PRJEB15095	sp32	MGG35385
MGG00887	85.06	0	FALSE	3123298	3123298	30	30	156751	ERR1562575_metabat_01	mMAG2	ERR1562575	SAMEA4376702	PRJEB15095	sp39	MGG49544
MGG00888	97.99	0	FALSE	2675547	2675547	115	115	35820	ERR1562575_metabat_02	mMAG2	ERR1562575	SAMEA4376702	PRJEB15095	sp123	MGG21735
MGG00889	93.87	1.34	FALSE	2392902	2392902	156	156	24781	ERR1562575_metabat_06	mMAG2	ERR1562575	SAMEA4376702	PRJEB15095	sp223	MGG49680
MGG00890	94.21	5.94	FALSE	4090237	4090237	367	367	18788	ERR1562575_metabat_07	mMAG2	ERR1562575	SAMEA4376702	PRJEB15095	sp326	MGG16888
MGG00891	90.08	2.3	FALSE	2686713	2686713	152	152	30112	ERR1562575_metabat_09_sub	mMAG2	ERR1562575	SAMEA4376702	PRJEB15095	sp232	MGG27603
MGG00892	76.9	5.17	FALSE	3616568	3616568	395	395	12702	ERR1562575_metabat_12	mMAG2	ERR1562575	SAMEA4376702	PRJEB15095	sp205	MGG49696
MGG00893	87.4	5.7	FALSE	3054415	3054415	350	350	11420	ERR1562575_metabat_13	mMAG2	ERR1562575	SAMEA4376702	PRJEB15095	sp860	MGG49545
MGG00894	82.29	4.03	FALSE	2727796	2727796	477	477	7211	ERR1562575_metabat_16	mMAG2	ERR1562575	SAMEA4376702	PRJEB15095	sp319	MGG19285
MGG00895	76.03	3.74	FALSE	2384410	2384410	489	489	5660	ERR1562575_metabat_19	mMAG2	ERR1562575	SAMEA4376702	PRJEB15095	sp160	MGG41181
MGG00896	97.32	0.34	FALSE	2935199	2935199	107	107	66440	ERR1562576_maxbin_15	mMAG2	ERR1562576	SAMEA4376703	PRJEB15095	sp223	MGG49680
MGG00897	97.7	0.57	FALSE	3582370	3582370	63	63	82405	ERR1562576_metabat_02	mMAG2	ERR1562576	SAMEA4376703	PRJEB15095	sp39	MGG49544
MGG00898	92.18	0	FALSE	2363331	2363331	90	90	50496	ERR1562576_metabat_03	mMAG2	ERR1562576	SAMEA4376703	PRJEB15095	sp153	MGG31704
MGG00899	94	3.26	FALSE	3846358	3846358	163	163	35655	ERR1562576_metabat_05	mMAG2	ERR1562576	SAMEA4376703	PRJEB15095	sp305	MGG12944
MGG00900	80.4	2.38	FALSE	3274581	3274581	312	312	16370	ERR1562576_metabat_09	mMAG2	ERR1562576	SAMEA4376703	PRJEB15095	sp32	MGG35385
MGG00901	83.17	2.01	FALSE	1953688	1953688	139	139	19691	ERR1562576_metabat_11	mMAG2	ERR1562576	SAMEA4376703	PRJEB15095	sp123	MGG21735
MGG00903	90.21	4.02	FALSE	4662373	4662373	211	211	45172	ERR1562577_maxbin_18	mMAG2	ERR1562577	SAMEA4376704	PRJEB15095	sp32	MGG35385
MGG00904	97.99	0.34	FALSE	2710207	2710207	61	61	96875	ERR1562577_maxbin_20	mMAG2	ERR1562577	SAMEA4376704	PRJEB15095	sp223	MGG49680
MGG00905	61.86	0.67	FALSE	1723143	1723143	58	58	47017	ERR1562577_metabat_02	mMAG2	ERR1562577	SAMEA4376704	PRJEB15095	sp153	MGG31704
MGG00906	80.87	4.7	FALSE	2717935	2717935	90	90	62307	ERR1562577_metabat_03	mMAG2	ERR1562577	SAMEA4376704	PRJEB15095	sp640	MGG09215
MGG00907	93.02	2.2	FALSE	2917513	2917513	64	64	66233	ERR1562577_metabat_04	mMAG2	ERR1562577	SAMEA4376704	PRJEB15095	sp174	MGG32056
MGG00908	94.67	3.22	FALSE	3760888	3760888	132	132	45599	ERR1562577_metabat_05	mMAG2	ERR1562577	SAMEA4376704	PRJEB15095	sp305	MGG12944
MGG00909	90.25	0.45	FALSE	1568824	1568824	82	82	41084	ERR1562577_metabat_09	mMAG2	ERR1562577	SAMEA4376704	PRJEB15095	sp257	MGG18409
MGG00910	79.54	3.06	FALSE	1962338	1962338	308	308	8661	ERR1562577_metabat_18	mMAG2	ERR1562577	SAMEA4376704	PRJEB15095	sp5	MGG49980
MGG00911	99.04	0	FALSE	2011663	2011663	22	22	219973	ERR1562578_maxbin_05	mMAG2	ERR1562578	SAMEA4376705	PRJEB15095	sp63	MGG11012
MGG00912	97.12	1.45	FALSE	3828846	3828846	50	50	110707	ERR1562578_metabat_01	mMAG2	ERR1562578	SAMEA4376705	PRJEB15095	sp861	MGG00855
MGG00913	94.41	0	FALSE	2336012	2336012	120	120	33776	ERR1562578_metabat_05	mMAG2	ERR1562578	SAMEA4376705	PRJEB15095	sp223	MGG49680
MGG00914	62.05	0.63	FALSE	1967042	1967042	372	372	6887	ERR1562578_metabat_08	mMAG2	ERR1562578	SAMEA4376705	PRJEB15095	sp941	MGG00883
MGG00915	99.04	0	FALSE	1993240	1993240	17	17	296192	ERR1562579_maxbin_12	mMAG2	ERR1562579	SAMEA4376706	PRJEB15095	sp63	MGG11012
MGG00916	98.85	0.57	FALSE	3755321	3755321	51	51	93486	ERR1562579_metabat_02	mMAG2	ERR1562579	SAMEA4376706	PRJEB15095	sp39	MGG49544
MGG00917	92.28	0	FALSE	2469212	2469212	81	81	49963	ERR1562579_metabat_04	mMAG2	ERR1562579	SAMEA4376706	PRJEB15095	sp153	MGG31704
MGG00918	93.79	4.52	FALSE	3682747	3682747	189	189	31222	ERR1562579_metabat_06	mMAG2	ERR1562579	SAMEA4376706	PRJEB15095	sp310	MGG25184
MGG00919	96.96	1.01	FALSE	2612276	2612276	125	125	30808	ERR1562579_metabat_08	mMAG2	ERR1562579	SAMEA4376706	PRJEB15095	sp164	MGG00919
MGG00920	82.11	0.67	FALSE	2077268	2077268	295	295	9387	ERR1562579_metabat_10	mMAG2	ERR1562579	SAMEA4376706	PRJEB15095	sp223	MGG49680
MGG00921	99.04	0	FALSE	2005187	2005187	17	17	464698	ERR1562580_maxbin_02	mMAG2	ERR1562580	SAMEA4376707	PRJEB15095	sp63	MGG11012
MGG00922	94.93	1.45	FALSE	3476629	3476629	51	51	101875	ERR1562580_metabat_03	mMAG2	ERR1562580	SAMEA4376707	PRJEB15095	sp861	MGG00855
MGG00923	98.66	0.67	FALSE	2612053	2612053	64	64	62336	ERR1562580_metabat_05	mMAG2	ERR1562580	SAMEA4376707	PRJEB15095	sp1121	MGG00923
MGG00924	74.74	0.77	FALSE	2641434	2641434	246	246	15544	ERR1562580_metabat_08	mMAG2	ERR1562580	SAMEA4376707	PRJEB15095	sp197	MGG47447
MGG00925	72.19	1.79	FALSE	1758971	1758971	413	413	5126	ERR1562580_metabat_12	mMAG2	ERR1562580	SAMEA4376707	PRJEB15095	sp153	MGG31704
MGG00926	76.31	2.24	FALSE	2425851	2425851	422	422	11161	ERR1562581_maxbin_07	mMAG2	ERR1562581	SAMEA4376708	PRJEB15095	sp1164	MGG39230
MGG00927	68.15	0.83	FALSE	1481886	1481886	25	25	94044	ERR1562581_maxbin_24	mMAG2	ERR1562581	SAMEA4376708	PRJEB15095	sp694	MGG01030
MGG00928	96.85	4.43	FALSE	5147654	5147654	99	99	88203	ERR1562581_metabat_01	mMAG2	ERR1562581	SAMEA4376708	PRJEB15095	sp332	MGG35343
MGG00929	94.3	1.34	FALSE	2657293	2657293	54	54	86025	ERR1562581_metabat_02	mMAG2	ERR1562581	SAMEA4376708	PRJEB15095	sp164	MGG00919
MGG00930	62.27	0.11	FALSE	3796101	3796101	79	79	60943	ERR1562581_metabat_05	mMAG2	ERR1562581	SAMEA4376708	PRJEB15095	sp488	MGG45589
MGG00932	93.01	1.82	FALSE	3235937	3235937	134	134	43647	ERR1562581_metabat_08	mMAG2	ERR1562581	SAMEA4376708	PRJEB15095	sp326	MGG16888
MGG00933	89.32	6.26	FALSE	2310489	2310489	246	246	15638	ERR1562581_metabat_11	mMAG2	ERR1562581	SAMEA4376708	PRJEB15095	sp884	MGG00847
MGG00934	97.28	0.68	FALSE	2616901	2616901	159	159	23280	ERR1562581_metabat_12	mMAG2	ERR1562581	SAMEA4376708	PRJEB15095	sp5	MGG49980
MGG00935	80.01	2.53	FALSE	2910522	2910522	534	534	6325	ERR1562581_metabat_25	mMAG2	ERR1562581	SAMEA4376708	PRJEB15095	sp490	MGG11598
MGG00936	97.4	0.91	FALSE	4428073	4428073	203	203	66453	ERR1562582_maxbin_07	mMAG2	ERR1562582	SAMEA4376709	PRJEB15095	sp25	MGG49670
MGG00937	95.3	0.89	FALSE	3061470	3061470	161	161	63986	ERR1562582_maxbin_23	mMAG2	ERR1562582	SAMEA4376709	PRJEB15095	sp164	MGG00919
MGG00938	94.49	1.29	FALSE	1575278	1575278	85	85	31706	ERR1562582_metabat_08	mMAG2	ERR1562582	SAMEA4376709	PRJEB15095	sp1005	MGG03731
MGG00939	83.55	3.43	FALSE	4571128	4571128	240	240	58905	ERR1562583_maxbin_03	mMAG2	ERR1562583	SAMEA4376710	PRJEB15095	sp383	MGG28764
MGG00940	93.1	1.25	FALSE	3734948	3734948	188	188	33078	ERR1562583_metabat_04	mMAG2	ERR1562583	SAMEA4376710	PRJEB15095	sp313	MGG07153
MGG00941	61.22	1.38	FALSE	1083792	1083792	193	193	7342	ERR1562583_metabat_11	mMAG2	ERR1562583	SAMEA4376710	PRJEB15095	sp257	MGG18409
MGG00942	89.04	3.32	FALSE	3788290	3788290	939	939	5646	ERR1562584_maxbin_04	mMAG2	ERR1562584	SAMEA4376711	PRJEB15095	sp25	MGG49670
MGG00944	92.82	1.35	FALSE	5965335	5965335	180	180	59926	ERR1562584_metabat_01	mMAG2	ERR1562584	SAMEA4376711	PRJEB15095	sp354	MGG49795
MGG00945	97.28	0.68	FALSE	2651692	2651692	56	56	59315	ERR1562584_metabat_02	mMAG2	ERR1562584	SAMEA4376711	PRJEB15095	sp5	MGG49980
MGG00946	91.41	1.57	FALSE	2574445	2574445	306	306	11050	ERR1562584_metabat_05	mMAG2	ERR1562584	SAMEA4376711	PRJEB15095	sp415	MGG43024
MGG00947	79.38	2.81	FALSE	2672367	2672367	475	475	6593	ERR1562584_metabat_11_sub	mMAG2	ERR1562584	SAMEA4376711	PRJEB15095	sp863	MGG49972
MGG00948	99.04	0	FALSE	1999520	1999520	12	12	284331	ERR1562585_maxbin_05	mMAG2	ERR1562585	SAMEA4376712	PRJEB15095	sp63	MGG11012
MGG00949	79.83	2.59	FALSE	3922185	3922185	178	178	51338	ERR1562585_maxbin_09	mMAG2	ERR1562585	SAMEA4376712	PRJEB15095	sp383	MGG28764
MGG00950	95.57	1.94	FALSE	2861965	2861965	143	143	64480	ERR1562585_maxbin_13	mMAG2	ERR1562585	SAMEA4376712	PRJEB15095	sp153	MGG31704
MGG00952	94.6	0.37	FALSE	5993701	5993701	190	190	61536	ERR1562585_metabat_01	mMAG2	ERR1562585	SAMEA4376712	PRJEB15095	sp488	MGG45589
MGG00953	64.85	0.81	FALSE	1014263	1014263	55	55	40079	ERR1562586_maxbin_10	mMAG2	ERR1562586	SAMEA4376713	PRJEB15095	sp268	MGG33183
MGG00954	97.12	0	FALSE	1859866	1859866	11	11	219384	ERR1562586_maxbin_16	mMAG2	ERR1562586	SAMEA4376713	PRJEB15095	sp63	MGG11012
MGG00955	91.49	2.59	FALSE	4656340	4656340	170	170	58471	ERR1562586_maxbin_19	mMAG2	ERR1562586	SAMEA4376713	PRJEB15095	sp383	MGG28764
MGG00956	85.57	0.84	FALSE	2567070	2567070	39	39	129782	ERR1562586_metabat_01	mMAG2	ERR1562586	SAMEA4376713	PRJEB15095	sp164	MGG00919
MGG00957	93.68	1.15	FALSE	3542115	3542115	79	79	71948	ERR1562586_metabat_02	mMAG2	ERR1562586	SAMEA4376713	PRJEB15095	sp39	MGG49544
MGG00958	96.69	0.16	FALSE	2900305	2900305	132	132	31949	ERR1562586_metabat_07_sub	mMAG2	ERR1562586	SAMEA4376713	PRJEB15095	sp600	MGG30425
MGG00959	85.43	1.82	FALSE	3163654	3163654	231	231	21962	ERR1562586_metabat_15	mMAG2	ERR1562586	SAMEA4376713	PRJEB15095	sp408	MGG49845
MGG00960	92.04	2.04	FALSE	1482938	1482938	177	177	11653	ERR1562586_metabat_19	mMAG2	ERR1562586	SAMEA4376713	PRJEB15095	sp1005	MGG03731
MGG00961	90.66	3.88	FALSE	3345374	3345374	442	442	10145	ERR1562586_metabat_20	mMAG2	ERR1562586	SAMEA4376713	PRJEB15095	sp143	MGG47754
MGG00962	86.04	2.51	FALSE	1973205	1973205	265	265	10431	ERR1562586_metabat_21	mMAG2	ERR1562586	SAMEA4376713	PRJEB15095	sp1175	MGG00962
MGG00963	88	1.48	FALSE	2610055	2610055	379	379	9252	ERR1562586_metabat_22	mMAG2	ERR1562586	SAMEA4376713	PRJEB15095	sp33	MGG49697
MGG00964	81.96	4.31	FALSE	1830757	1830757	404	404	5607	ERR1562586_metabat_31	mMAG2	ERR1562586	SAMEA4376713	PRJEB15095	sp171	MGG17661
MGG00965	90.7	2.07	FALSE	1611603	1611603	172	172	14997	ERR1562587_maxbin_12	mMAG2	ERR1562587	SAMEA4376714	PRJEB15095	sp1005	MGG03731
MGG00967	97.16	2.62	FALSE	3690449	3690449	64	64	92842	ERR1562587_metabat_03	mMAG2	ERR1562587	SAMEA4376714	PRJEB15095	sp611	MGG00996
MGG00968	99.25	0.54	FALSE	5762770	5762770	103	103	87011	ERR1562587_metabat_04	mMAG2	ERR1562587	SAMEA4376714	PRJEB15095	sp443	MGG40500
MGG00969	78.86	5.09	FALSE	2016008	2016008	54	54	63118	ERR1562587_metabat_06	mMAG2	ERR1562587	SAMEA4376714	PRJEB15095	sp47	MGG00498
MGG00970	69.24	1.34	FALSE	1962412	1962412	90	90	34059	ERR1562587_metabat_08	mMAG2	ERR1562587	SAMEA4376714	PRJEB15095	sp153	MGG31704
MGG00971	93.87	0.63	FALSE	3375740	3375740	86	86	71144	ERR1562587_metabat_09	mMAG2	ERR1562587	SAMEA4376714	PRJEB15095	sp33	MGG49697
MGG00972	91.49	2.95	FALSE	3703748	3703748	209	209	24142	ERR1562587_metabat_10	mMAG2	ERR1562587	SAMEA4376714	PRJEB15095	sp383	MGG28764
MGG00973	97.41	2.59	FALSE	2184297	2184297	116	116	34391	ERR1562587_metabat_15	mMAG2	ERR1562587	SAMEA4376714	PRJEB15095	sp171	MGG17661
MGG00974	82.38	3.33	FALSE	2927334	2927334	424	424	8642	ERR1562587_metabat_25	mMAG2	ERR1562587	SAMEA4376714	PRJEB15095	sp408	MGG49845
MGG00975	81.77	1.21	FALSE	1355569	1355569	192	192	8992	ERR1562587_metabat_27	mMAG2	ERR1562587	SAMEA4376714	PRJEB15095	sp85	MGG16869
MGG00976	99.04	0	FALSE	2020268	2020268	18	18	224138	ERR1562588_maxbin_06	mMAG2	ERR1562588	SAMEA4376715	PRJEB15095	sp63	MGG11012
MGG00977	64.28	2.42	FALSE	3001699	3001699	80	80	64975	ERR1562588_maxbin_14	mMAG2	ERR1562588	SAMEA4376715	PRJEB15095	sp383	MGG28764
MGG00978	96.89	0.57	FALSE	4047631	4047631	117	117	209540	ERR1562588_maxbin_16_sub	mMAG2	ERR1562588	SAMEA4376715	PRJEB15095	sp863	MGG49972
MGG00979	96.87	4.21	FALSE	4359965	4359965	67	67	160071	ERR1562588_metabat_04	mMAG2	ERR1562588	SAMEA4376715	PRJEB15095	sp226	MGG44320
MGG00980	97.32	2.35	FALSE	3725764	3725764	131	131	65707	ERR1562588_metabat_06	mMAG2	ERR1562588	SAMEA4376715	PRJEB15095	sp251	MGG25530
MGG00981	97.13	1.34	FALSE	3670648	3670648	125	125	48140	ERR1562588_metabat_10	mMAG2	ERR1562588	SAMEA4376715	PRJEB15095	sp143	MGG47754
MGG00982	88.34	2.52	FALSE	1526019	1526019	107	107	23811	ERR1562588_metabat_11	mMAG2	ERR1562588	SAMEA4376715	PRJEB15095	sp257	MGG18409
MGG00983	80.25	1.25	FALSE	1924108	1924108	351	351	6534	ERR1562588_metabat_13	mMAG2	ERR1562588	SAMEA4376715	PRJEB15095	sp5	MGG49980
MGG00985	77.11	2.46	FALSE	3821335	3821335	161	161	58657	ERR1562589_maxbin_15	mMAG2	ERR1562589	SAMEA4376716	PRJEB15095	sp383	MGG28764
MGG00986	96.55	0	FALSE	3729879	3729879	72	72	82538	ERR1562589_metabat_03	mMAG2	ERR1562589	SAMEA4376716	PRJEB15095	sp39	MGG49544
MGG00987	98.88	1.87	FALSE	5684987	5684987	156	156	58866	ERR1562589_metabat_04	mMAG2	ERR1562589	SAMEA4376716	PRJEB15095	sp443	MGG40500
MGG00988	95.75	0.92	FALSE	2997602	2997602	102	102	53993	ERR1562589_metabat_06	mMAG2	ERR1562589	SAMEA4376716	PRJEB15095	sp855	MGG03617
MGG00990	89.4	1.64	FALSE	2717261	2717261	230	230	18276	ERR1562589_metabat_10	mMAG2	ERR1562589	SAMEA4376716	PRJEB15095	sp47	MGG00498
MGG00991	93.1	1.63	FALSE	3879802	3879802	267	267	21454	ERR1562589_metabat_11	mMAG2	ERR1562589	SAMEA4376716	PRJEB15095	sp94	MGG48728
MGG00992	81.74	2.06	FALSE	2886104	2886104	431	431	8300	ERR1562589_metabat_15	mMAG2	ERR1562589	SAMEA4376716	PRJEB15095	sp408	MGG49845
MGG00993	91.8	2.41	FALSE	1494981	1494981	326	326	5799	ERR1562590_maxbin_19	mMAG2	ERR1562590	SAMEA4376717	PRJEB15095	sp1005	MGG03731
MGG00994	77.81	2.9	FALSE	3272446	3272446	217	217	23979	ERR1562590_maxbin_21	mMAG2	ERR1562590	SAMEA4376717	PRJEB15095	sp383	MGG28764
MGG00996	97.64	2.62	FALSE	3861093	3861093	77	77	98179	ERR1562590_metabat_02	mMAG2	ERR1562590	SAMEA4376717	PRJEB15095	sp611	MGG00996
MGG00997	98.88	0.39	FALSE	5768780	5768780	114	114	89211	ERR1562590_metabat_03	mMAG2	ERR1562590	SAMEA4376717	PRJEB15095	sp443	MGG40500
MGG00998	97.59	6.15	FALSE	5315269	5315269	156	156	64734	ERR1562590_metabat_04	mMAG2	ERR1562590	SAMEA4376717	PRJEB15095	sp332	MGG35343
MGG00999	97.51	3.84	FALSE	4006974	4006974	161	161	45880	ERR1562590_metabat_05	mMAG2	ERR1562590	SAMEA4376717	PRJEB15095	sp39	MGG49544
MGG01000	77.77	2.18	FALSE	2197316	2197316	67	67	54664	ERR1562590_metabat_06	mMAG2	ERR1562590	SAMEA4376717	PRJEB15095	sp47	MGG00498
MGG01001	71.57	0.83	FALSE	1412650	1412650	42	42	74996	ERR1562590_metabat_07	mMAG2	ERR1562590	SAMEA4376717	PRJEB15095	sp694	MGG01030
MGG01002	95.77	0	FALSE	3392371	3392371	97	97	50278	ERR1562590_metabat_08	mMAG2	ERR1562590	SAMEA4376717	PRJEB15095	sp33	MGG49697
MGG01003	75.43	0.81	FALSE	1964889	1964889	116	116	24386	ERR1562590_metabat_14	mMAG2	ERR1562590	SAMEA4376717	PRJEB15095	sp153	MGG31704
MGG01004	97.36	3.45	FALSE	2162015	2162015	122	122	29773	ERR1562590_metabat_15	mMAG2	ERR1562590	SAMEA4376717	PRJEB15095	sp171	MGG17661
MGG01005	66.33	2.57	FALSE	2077246	2077246	387	387	6454	ERR1562590_metabat_22	mMAG2	ERR1562590	SAMEA4376717	PRJEB15095	sp408	MGG49845
MGG01006	79.07	2.95	FALSE	4257039	4257039	181	181	59585	ERR1562591_maxbin_02	mMAG2	ERR1562591	SAMEA4376718	PRJEB15095	sp383	MGG28764
MGG01007	91.94	0.27	FALSE	1600692	1600692	96	96	39736	ERR1562591_maxbin_06	mMAG2	ERR1562591	SAMEA4376718	PRJEB15095	sp268	MGG33183
MGG01008	99.04	0	FALSE	1985040	1985040	10	10	601475	ERR1562591_maxbin_17	mMAG2	ERR1562591	SAMEA4376718	PRJEB15095	sp63	MGG11012
MGG01009	96.81	3.07	FALSE	4000987	4000987	64	64	115738	ERR1562591_metabat_02	mMAG2	ERR1562591	SAMEA4376718	PRJEB15095	sp226	MGG44320
MGG01010	97.51	0.86	FALSE	3401926	3401926	80	80	55424	ERR1562591_metabat_03	mMAG2	ERR1562591	SAMEA4376718	PRJEB15095	sp39	MGG49544
MGG01011	70.3	1.34	FALSE	2818249	2818249	67	67	82483	ERR1562591_metabat_05	mMAG2	ERR1562591	SAMEA4376718	PRJEB15095	sp251	MGG25530
MGG01012	96.46	0.57	FALSE	3377256	3377256	79	79	64984	ERR1562591_metabat_08	mMAG2	ERR1562591	SAMEA4376718	PRJEB15095	sp863	MGG49972
MGG01013	92.05	4.33	FALSE	2348235	2348235	93	93	43956	ERR1562591_metabat_09	mMAG2	ERR1562591	SAMEA4376718	PRJEB15095	sp153	MGG31704
MGG01014	97.6	2.87	FALSE	3446905	3446905	130	130	41643	ERR1562591_metabat_10	mMAG2	ERR1562591	SAMEA4376718	PRJEB15095	sp143	MGG47754
MGG01015	91.43	3.8	FALSE	1740588	1740588	130	130	22335	ERR1562591_metabat_13	mMAG2	ERR1562591	SAMEA4376718	PRJEB15095	sp257	MGG18409
MGG01016	85.83	2.77	FALSE	3187183	3187183	330	330	13881	ERR1562591_metabat_14_sub	mMAG2	ERR1562591	SAMEA4376718	PRJEB15095	sp326	MGG16888
MGG01017	85.01	1	FALSE	2538400	2538400	202	202	20052	ERR1562591_metabat_15	mMAG2	ERR1562591	SAMEA4376718	PRJEB15095	sp855	MGG03617
MGG01018	89.46	3.45	FALSE	2601369	2601369	262	262	13143	ERR1562591_metabat_16	mMAG2	ERR1562591	SAMEA4376718	PRJEB15095	sp232	MGG27603
MGG01019	72	2.42	FALSE	3787960	3787960	169	169	58657	ERR1562592_maxbin_04	mMAG2	ERR1562592	SAMEA4376719	PRJEB15095	sp383	MGG28764
MGG01020	93.4	1.45	FALSE	1975150	1975150	238	238	14948	ERR1562592_maxbin_14	mMAG2	ERR1562592	SAMEA4376719	PRJEB15095	sp299	MGG29816
MGG01021	96.87	2.49	FALSE	3981012	3981012	55	55	142718	ERR1562592_metabat_01	mMAG2	ERR1562592	SAMEA4376719	PRJEB15095	sp226	MGG44320
MGG01022	96.55	1.22	FALSE	3905861	3905861	88	88	80060	ERR1562592_metabat_03	mMAG2	ERR1562592	SAMEA4376719	PRJEB15095	sp143	MGG47754
MGG01023	93.1	0.67	FALSE	3767118	3767118	63	63	126841	ERR1562592_metabat_06	mMAG2	ERR1562592	SAMEA4376719	PRJEB15095	sp313	MGG07153
MGG01024	87.58	1.34	FALSE	2552708	2552708	54	54	84973	ERR1562592_metabat_09	mMAG2	ERR1562592	SAMEA4376719	PRJEB15095	sp164	MGG00919
MGG01026	95.08	0.34	FALSE	2309381	2309381	98	98	39187	ERR1562592_metabat_12	mMAG2	ERR1562592	SAMEA4376719	PRJEB15095	sp153	MGG31704
MGG01027	68.15	0	FALSE	1110647	1110647	26	26	71880	ERR1562592_metabat_13	mMAG2	ERR1562592	SAMEA4376719	PRJEB15095	sp268	MGG33183
MGG01028	85.61	2.35	FALSE	3215443	3215443	381	381	10676	ERR1562592_metabat_17	mMAG2	ERR1562592	SAMEA4376719	PRJEB15095	sp94	MGG48728
MGG01029	67.35	1.44	FALSE	2763064	2763064	433	433	7622	ERR1562592_metabat_19	mMAG2	ERR1562592	SAMEA4376719	PRJEB15095	sp863	MGG49972
MGG01030	68.08	0	FALSE	1015710	1015710	141	141	10083	ERR1562592_metabat_20	mMAG2	ERR1562592	SAMEA4376719	PRJEB15095	sp694	MGG01030
MGG01031	67.11	0	FALSE	1643157	1643157	309	309	6330	ERR1562592_metabat_23	mMAG2	ERR1562592	SAMEA4376719	PRJEB15095	sp334	MGG49526
MGG01032	81.64	3.87	FALSE	1423373	1423373	249	249	8320	ERR1725801_metabat_04	mMAG2	ERR1725801	SAMEA4542494	PRJEB17697	sp256	MGG24228
MGG01034	97.74	2.64	FALSE	2299148	2299148	118	118	41805	ERR1725804_maxbin_08	mMAG2	ERR1725804	SAMEA4542497	PRJEB17697	sp312	MGG02528
MGG01036	96.36	0.81	FALSE	1527820	1527820	120	120	21548	ERR1725804_metabat_06	mMAG2	ERR1725804	SAMEA4542497	PRJEB17697	sp201	MGG24607
MGG01038	84.63	0.95	FALSE	2246860	2246860	174	174	20712	ERR1725804_metabat_09	mMAG2	ERR1725804	SAMEA4542497	PRJEB17697	sp48	MGG35237
MGG01039	93.41	0.18	FALSE	2136404	2136404	183	183	18182	ERR1725804_metabat_12	mMAG2	ERR1725804	SAMEA4542497	PRJEB17697	sp184	MGG49487
MGG01040	93.84	0	FALSE	1772073	1772073	217	217	10876	ERR1725804_metabat_13	mMAG2	ERR1725804	SAMEA4542497	PRJEB17697	sp10	MGG49749
MGG01041	96.26	0.26	FALSE	2029557	2029557	259	259	14274	ERR1725805_maxbin_03	mMAG2	ERR1725805	SAMEA4542498	PRJEB17697	sp10	MGG49749
MGG01043	95.47	1.07	FALSE	2148549	2148549	94	94	52539	ERR1725805_maxbin_09	mMAG2	ERR1725805	SAMEA4542498	PRJEB17697	sp312	MGG02528
MGG01044	88.08	1.43	FALSE	2267672	2267672	248	248	14130	ERR1725805_maxbin_10	mMAG2	ERR1725805	SAMEA4542498	PRJEB17697	sp48	MGG35237
MGG01046	59.04	0	FALSE	3301210	3301210	72	72	62328	ERR1725805_metabat_01	mMAG2	ERR1725805	SAMEA4542498	PRJEB17697	sp354	MGG49795
MGG01047	90.7	1.34	FALSE	3347617	3347617	241	241	19390	ERR1725805_metabat_09_sub	mMAG2	ERR1725805	SAMEA4542498	PRJEB17697	sp33	MGG49697
MGG01048	86.69	0.97	FALSE	2879717	2879717	290	290	13441	ERR1725805_metabat_13	mMAG2	ERR1725805	SAMEA4542498	PRJEB17697	sp1176	MGG01048
MGG01052	95.86	0.29	FALSE	3292681	3292681	222	222	19071	ERR1725807_metabat_07_sub	mMAG2	ERR1725807	SAMEA4542500	PRJEB17697	sp33	MGG49697
MGG01053	79.16	2.38	FALSE	2017635	2017635	287	287	9110	ERR1725807_metabat_12_sub	mMAG2	ERR1725807	SAMEA4542500	PRJEB17697	sp151	MGG32926
MGG01054	68.14	0	FALSE	1143219	1143219	218	218	6514	ERR1725807_metabat_15_sub	mMAG2	ERR1725807	SAMEA4542500	PRJEB17697	sp44	MGG49448
MGG01055	85.61	1.34	FALSE	2434218	2434218	263	263	12066	ERR1725818_metabat_01	mMAG2	ERR1725818	SAMEA4542511	PRJEB17697	sp194	MGG10128
MGG01056	75.65	1.2	FALSE	1645770	1645770	114	114	25784	ERR1725833_maxbin_03	mMAG2	ERR1725833	SAMEA4542526	PRJEB17697	sp61	MGG49750
MGG01057	51.72	0	FALSE	562015	562015	9	9	98348	ERR1725833_metabat_02_sub	mMAG2	ERR1725833	SAMEA4542526	PRJEB17697	sp58	MGG49362
MGG01058	70.01	2.53	FALSE	1866525	1866525	360	360	6310	ERR1725833_metabat_07	mMAG2	ERR1725833	SAMEA4542526	PRJEB17697	sp478	MGG45370
MGG01059	57.92	0	FALSE	763450	763450	46	46	24909	ERR1725834_metabat_02	mMAG2	ERR1725834	SAMEA4542527	PRJEB17697	sp58	MGG49362
MGG01060	73.9	1.34	FALSE	2971906	2971906	729	729	5582	ERR1725836_maxbin_01	mMAG2	ERR1725836	SAMEA4542529	PRJEB17697	sp89	MGG33315
MGG01061	90.62	0.17	FALSE	1770564	1770564	231	231	12859	ERR1725836_maxbin_03	mMAG2	ERR1725836	SAMEA4542529	PRJEB17697	sp10	MGG49749
MGG01062	53.57	0	FALSE	846610	846610	26	26	52342	ERR1725836_metabat_02	mMAG2	ERR1725836	SAMEA4542529	PRJEB17697	sp58	MGG49362
MGG01063	98.1	0.54	FALSE	1906412	1906412	99	99	34594	ERR1725836_metabat_03	mMAG2	ERR1725836	SAMEA4542529	PRJEB17697	sp44	MGG49448
MGG01064	63.7	0.11	FALSE	1043352	1043352	246	246	5140	ERR1725836_metabat_13	mMAG2	ERR1725836	SAMEA4542529	PRJEB17697	sp271	MGG47683
MGG01065	98.33	0	FALSE	1964788	1964788	152	152	23665	ERR1725837_maxbin_02	mMAG2	ERR1725837	SAMEA4542530	PRJEB17697	sp10	MGG49749
MGG01067	97.28	0.54	FALSE	1814376	1814376	57	57	47072	ERR1725837_metabat_01	mMAG2	ERR1725837	SAMEA4542530	PRJEB17697	sp44	MGG49448
MGG01068	61.78	0.95	FALSE	1715214	1715214	308	308	6444	ERR1725837_metabat_17	mMAG2	ERR1725837	SAMEA4542530	PRJEB17697	sp48	MGG35237
MGG01069	69.47	0.81	FALSE	1362295	1362295	282	282	5864	ERR1725837_metabat_20	mMAG2	ERR1725837	SAMEA4542530	PRJEB17697	sp256	MGG24228
MGG01070	60.5	0.6	FALSE	1859235	1859235	418	418	6577	ERR1725838_maxbin_05	mMAG2	ERR1725838	SAMEA4542531	PRJEB17697	sp1031	MGG30742
MGG01072	71.6	0.63	FALSE	1863378	1863378	417	417	6727	ERR1725838_maxbin_11	mMAG2	ERR1725838	SAMEA4542531	PRJEB17697	sp70	MGG49755
MGG01073	97.28	2.72	FALSE	1905688	1905688	82	82	38644	ERR1725838_metabat_04	mMAG2	ERR1725838	SAMEA4542531	PRJEB17697	sp44	MGG49448
MGG01074	74.58	0.71	FALSE	1248578	1248578	253	253	6722	ERR1725838_metabat_14_sub	mMAG2	ERR1725838	SAMEA4542531	PRJEB17697	sp256	MGG24228
MGG01075	99.12	1.71	FALSE	1741604	1741604	191	191	15324	ERR192252_maxbin_11_sub	mMAG2	ERR192252	SAMEA2039681	PRJEB3374	sp168	MGG49542
MGG01076	98.16	2.69	FALSE	5453166	5453166	424	424	40967	ERR192252_maxbin_12	mMAG2	ERR192252	SAMEA2039681	PRJEB3374	sp386	MGG00015
MGG01077	98.88	1.06	FALSE	1805033	1805033	66	66	46782	ERR192252_metabat_01	mMAG2	ERR192252	SAMEA2039681	PRJEB3374	sp175	MGG49316
MGG01078	93.72	0.63	FALSE	1910788	1910788	189	189	14395	ERR192252_metabat_03	mMAG2	ERR192252	SAMEA2039681	PRJEB3374	sp10	MGG49749
MGG01079	96.81	0.59	FALSE	4173580	4173580	343	343	17364	ERR192252_metabat_05	mMAG2	ERR192252	SAMEA2039681	PRJEB3374	sp191	MGG49881
MGG01080	93.01	2.72	FALSE	1753704	1753704	341	341	6771	ERR192252_metabat_06	mMAG2	ERR192252	SAMEA2039681	PRJEB3374	sp58	MGG49362
MGG01081	91.45	2.06	FALSE	1533560	1533560	271	271	7247	ERR192252_metabat_08_sub	mMAG2	ERR192252	SAMEA2039681	PRJEB3374	sp900	MGG49708
MGG01082	98.82	1.15	FALSE	2048076	2048076	176	176	21648	ERR192254_maxbin_05	mMAG2	ERR192254	SAMEA2039682	PRJEB3374	sp10	MGG49749
MGG01083	98.68	1.51	FALSE	2943054	2943054	72	72	61900	ERR192254_metabat_01	mMAG2	ERR192254	SAMEA2039682	PRJEB3374	sp202	MGG49754
MGG01084	91.63	0	FALSE	1890084	1890084	131	131	21721	ERR192254_metabat_05	mMAG2	ERR192254	SAMEA2039682	PRJEB3374	sp330	MGG27638
MGG01085	71.64	3.58	FALSE	1695428	1695428	274	274	7375	ERR192254_metabat_09_sub	mMAG2	ERR192254	SAMEA2039682	PRJEB3374	sp65	MGG49254
MGG01086	96.82	3.13	FALSE	1934055	1934055	388	388	8265	ERR192256_maxbin_07	mMAG2	ERR192256	SAMEA2039767	PRJEB3374	sp10	MGG49749
MGG01088	98.16	1.72	FALSE	4228089	4228089	150	150	52982	ERR192256_metabat_02	mMAG2	ERR192256	SAMEA2039767	PRJEB3374	sp386	MGG00015
MGG01089	90.86	0.31	FALSE	3045211	3045211	141	141	40827	ERR192256_metabat_03	mMAG2	ERR192256	SAMEA2039767	PRJEB3374	sp518	MGG27410
MGG01090	64.87	0.74	FALSE	1562030	1562030	133	133	14399	ERR192256_metabat_04	mMAG2	ERR192256	SAMEA2039767	PRJEB3374	sp487	MGG49743
MGG01091	77.37	0	FALSE	1872416	1872416	229	229	10857	ERR192256_metabat_07	mMAG2	ERR192256	SAMEA2039767	PRJEB3374	sp330	MGG27638
MGG01092	90.38	2.74	FALSE	2375481	2375481	291	291	10581	ERR192256_metabat_08	mMAG2	ERR192256	SAMEA2039767	PRJEB3374	sp29	MGG49463
MGG01093	79.92	3.43	FALSE	2516853	2516853	408	408	7707	ERR192256_metabat_10	mMAG2	ERR192256	SAMEA2039767	PRJEB3374	sp116	MGG19040
MGG01094	95.89	3.59	FALSE	4337475	4337475	599	599	19380	ERR192258_maxbin_01	mMAG2	ERR192258	SAMEA2039768	PRJEB3374	sp35	MGG47064
MGG01095	98.47	1.58	FALSE	1823156	1823156	189	189	16494	ERR192258_metabat_02	mMAG2	ERR192258	SAMEA2039768	PRJEB3374	sp175	MGG49316
MGG01096	88.17	0.98	FALSE	1823063	1823063	210	210	12295	ERR192258_metabat_03	mMAG2	ERR192258	SAMEA2039768	PRJEB3374	sp330	MGG27638
MGG01097	90.77	1.51	FALSE	2415567	2415567	294	294	10191	ERR192258_metabat_05	mMAG2	ERR192258	SAMEA2039768	PRJEB3374	sp202	MGG49754
MGG01819	96.88	0	FALSE	1864032	1864032	24	24	264509	ERR2011065_maxbin_08	mMAG2	ERR2011065	SAMEA104128457	PRJEB21357	sp63	MGG11012
MGG01820	97.65	0.46	FALSE	2013392	2013392	104	104	36473	ERR2011065_maxbin_09	mMAG2	ERR2011065	SAMEA104128457	PRJEB21357	sp320	MGG11156
MGG01821	98.22	0.89	FALSE	1966307	1966307	59	59	48018	ERR2011065_maxbin_11	mMAG2	ERR2011065	SAMEA104128457	PRJEB21357	sp14	MGG49632
MGG01823	97.13	2.97	FALSE	3763497	3763497	109	109	55712	ERR2011065_metabat_03	mMAG2	ERR2011065	SAMEA104128457	PRJEB21357	sp33	MGG49697
MGG01824	76.49	0	FALSE	1371475	1371475	40	40	48967	ERR2011065_metabat_04	mMAG2	ERR2011065	SAMEA104128457	PRJEB21357	sp61	MGG49750
MGG01825	96.04	5.72	FALSE	3926007	3926007	97	97	69444	ERR2011065_metabat_05	mMAG2	ERR2011065	SAMEA104128457	PRJEB21357	sp408	MGG49845
MGG01826	97.17	2.29	FALSE	1982801	1982801	92	92	34374	ERR2011065_metabat_08	mMAG2	ERR2011065	SAMEA104128457	PRJEB21357	sp213	MGG22419
MGG01827	87.83	1.15	FALSE	3690992	3690992	309	309	15794	ERR2011065_metabat_12	mMAG2	ERR2011065	SAMEA104128457	PRJEB21357	sp108	MGG01877
MGG01828	83.11	0.36	FALSE	2360581	2360581	235	235	13924	ERR2011065_metabat_16	mMAG2	ERR2011065	SAMEA104128457	PRJEB21357	sp153	MGG31704
MGG01829	97.13	1.44	FALSE	4239314	4239314	248	248	45739	ERR2011066_maxbin_02	mMAG2	ERR2011066	SAMEA104128458	PRJEB21357	sp33	MGG49697
MGG01830	97.36	0	FALSE	1883366	1883366	9	9	306927	ERR2011066_maxbin_04	mMAG2	ERR2011066	SAMEA104128458	PRJEB21357	sp63	MGG11012
MGG01831	95.41	0.56	FALSE	1941426	1941426	95	95	31440	ERR2011066_maxbin_09	mMAG2	ERR2011066	SAMEA104128458	PRJEB21357	sp14	MGG49632
MGG01835	95.11	2.02	FALSE	3664140	3664140	81	81	68426	ERR2011066_metabat_03	mMAG2	ERR2011066	SAMEA104128458	PRJEB21357	sp408	MGG49845
MGG01836	95.96	2.29	FALSE	1910685	1910685	82	82	34832	ERR2011066_metabat_06	mMAG2	ERR2011066	SAMEA104128458	PRJEB21357	sp213	MGG22419
MGG01837	83.03	2.59	FALSE	3356031	3356031	179	179	28293	ERR2011066_metabat_07	mMAG2	ERR2011066	SAMEA104128458	PRJEB21357	sp118	MGG36852
MGG01838	93.26	1.81	FALSE	3090106	3090106	266	266	18180	ERR2011066_metabat_13	mMAG2	ERR2011066	SAMEA104128458	PRJEB21357	sp251	MGG25530
MGG01839	84.22	0.48	FALSE	2287756	2287756	277	277	11462	ERR2011066_metabat_15	mMAG2	ERR2011066	SAMEA104128458	PRJEB21357	sp21	MGG47451
MGG01840	97.44	0.44	FALSE	1955137	1955137	106	106	28700	ERR2011067_maxbin_01	mMAG2	ERR2011067	SAMEA104128459	PRJEB21357	sp14	MGG49632
MGG01841	94.23	0.24	FALSE	1902339	1902339	18	18	200206	ERR2011067_maxbin_03	mMAG2	ERR2011067	SAMEA104128459	PRJEB21357	sp63	MGG11012
MGG01842	95.98	0.86	FALSE	4223645	4223645	252	252	49109	ERR2011067_maxbin_04	mMAG2	ERR2011067	SAMEA104128459	PRJEB21357	sp33	MGG49697
MGG01843	94.32	1.72	FALSE	4121659	4121659	320	320	24356	ERR2011067_maxbin_05_sub	mMAG2	ERR2011067	SAMEA104128459	PRJEB21357	sp108	MGG01877
MGG01844	68.69	2.11	FALSE	3086428	3086428	579	579	7285	ERR2011067_maxbin_09	mMAG2	ERR2011067	SAMEA104128459	PRJEB21357	sp118	MGG36852
MGG01846	74.92	3.39	FALSE	3598082	3598082	481	481	14423	ERR2011067_maxbin_14_sub	mMAG2	ERR2011067	SAMEA104128459	PRJEB21357	sp251	MGG25530
MGG01848	93.19	3.83	FALSE	3714053	3714053	87	87	68112	ERR2011067_metabat_02	mMAG2	ERR2011067	SAMEA104128459	PRJEB21357	sp408	MGG49845
MGG01849	97.99	0.34	FALSE	2049521	2049521	51	51	64805	ERR2011067_metabat_05	mMAG2	ERR2011067	SAMEA104128459	PRJEB21357	sp320	MGG11156
MGG01850	96.9	2.29	FALSE	1941768	1941768	87	87	31555	ERR2011067_metabat_08	mMAG2	ERR2011067	SAMEA104128459	PRJEB21357	sp213	MGG22419
MGG01851	92.73	0.67	FALSE	2230135	2230135	141	141	25719	ERR2011067_metabat_18	mMAG2	ERR2011067	SAMEA104128459	PRJEB21357	sp153	MGG31704
MGG01852	68.48	2.68	FALSE	1749667	1749667	340	340	6535	ERR2011067_metabat_25_sub	mMAG2	ERR2011067	SAMEA104128459	PRJEB21357	sp164	MGG00919
MGG01853	56.81	0	FALSE	2843945	2843945	555	555	6346	ERR2011067_metabat_27_sub	mMAG2	ERR2011067	SAMEA104128459	PRJEB21357	sp308	MGG22999
MGG01856	94.71	2.71	FALSE	4819441	4819441	149	149	70282	ERR2011068_maxbin_06	mMAG2	ERR2011068	SAMEA104128460	PRJEB21357	sp118	MGG36852
MGG01858	95.4	0	FALSE	3524811	3524811	118	118	48531	ERR2011068_metabat_05	mMAG2	ERR2011068	SAMEA104128460	PRJEB21357	sp33	MGG49697
MGG01859	96.26	2.07	FALSE	3648445	3648445	89	89	58829	ERR2011068_metabat_06	mMAG2	ERR2011068	SAMEA104128460	PRJEB21357	sp408	MGG49845
MGG01860	96.15	0.48	FALSE	2545743	2545743	104	104	38380	ERR2011068_metabat_10	mMAG2	ERR2011068	SAMEA104128460	PRJEB21357	sp21	MGG47451
MGG01861	77.94	0.34	FALSE	1783224	1783224	290	290	8696	ERR2011068_metabat_17	mMAG2	ERR2011068	SAMEA104128460	PRJEB21357	sp320	MGG11156
MGG01862	98.96	0.89	FALSE	1961286	1961286	117	117	25405	ERR2011069_maxbin_03	mMAG2	ERR2011069	SAMEA104128461	PRJEB21357	sp14	MGG49632
MGG01864	98.56	0	FALSE	1969812	1969812	43	43	79312	ERR2011069_maxbin_07	mMAG2	ERR2011069	SAMEA104128461	PRJEB21357	sp63	MGG11012
MGG01866	97.13	0.86	FALSE	4171588	4171588	229	229	58514	ERR2011069_maxbin_12	mMAG2	ERR2011069	SAMEA104128461	PRJEB21357	sp33	MGG49697
MGG01867	96.52	5.8	FALSE	4928218	4928218	295	295	48938	ERR2011069_maxbin_13	mMAG2	ERR2011069	SAMEA104128461	PRJEB21357	sp408	MGG49845
MGG01868	95.96	2.29	FALSE	1899790	1899790	79	79	42429	ERR2011069_metabat_07	mMAG2	ERR2011069	SAMEA104128461	PRJEB21357	sp213	MGG22419
MGG01869	84.9	0.34	FALSE	1492219	1492219	208	208	10085	ERR2011069_metabat_10	mMAG2	ERR2011069	SAMEA104128461	PRJEB21357	sp61	MGG49750
MGG01870	93.41	0.34	FALSE	1931483	1931483	158	158	18109	ERR2011069_metabat_11	mMAG2	ERR2011069	SAMEA104128461	PRJEB21357	sp320	MGG11156
MGG01871	67.98	0.84	FALSE	3331685	3331685	431	431	9903	ERR2011069_metabat_16	mMAG2	ERR2011069	SAMEA104128461	PRJEB21357	sp308	MGG22999
MGG01872	63.79	0	FALSE	1381976	1381976	115	115	14793	ERR2011069_metabat_17_sub	mMAG2	ERR2011069	SAMEA104128461	PRJEB21357	sp153	MGG31704
MGG01873	100	0.44	FALSE	2043196	2043196	68	68	48317	ERR2011070_maxbin_01	mMAG2	ERR2011070	SAMEA104128462	PRJEB21357	sp14	MGG49632
MGG01875	91.51	0.5	FALSE	2442653	2442653	53	53	81735	ERR2011070_metabat_01	mMAG2	ERR2011070	SAMEA104128462	PRJEB21357	sp206	MGG32771
MGG01876	88.89	0	FALSE	1551733	1551733	38	38	69219	ERR2011070_metabat_02	mMAG2	ERR2011070	SAMEA104128462	PRJEB21357	sp61	MGG49750
MGG01877	98.18	0	FALSE	4252731	4252731	137	137	51009	ERR2011070_metabat_03	mMAG2	ERR2011070	SAMEA104128462	PRJEB21357	sp108	MGG01877
MGG01878	97.17	2.29	FALSE	1922917	1922917	88	88	32298	ERR2011070_metabat_04	mMAG2	ERR2011070	SAMEA104128462	PRJEB21357	sp213	MGG22419
MGG01879	85.9	4.19	FALSE	3514082	3514082	322	322	16018	ERR2011070_metabat_10	mMAG2	ERR2011070	SAMEA104128462	PRJEB21357	sp408	MGG49845
MGG01880	98.68	0.13	FALSE	2842338	2842338	36	36	195443	ERR2011071_maxbin_01	mMAG2	ERR2011071	SAMEA104128463	PRJEB21357	sp206	MGG32771
MGG01881	92.88	0.03	FALSE	1741549	1741549	59	59	56688	ERR2011071_maxbin_02	mMAG2	ERR2011071	SAMEA104128463	PRJEB21357	sp111	MGG23051
MGG01885	96.39	0	FALSE	1728671	1728671	15	15	290429	ERR2011071_metabat_01	mMAG2	ERR2011071	SAMEA104128463	PRJEB21357	sp63	MGG11012
MGG01886	94.35	0.81	FALSE	1683110	1683110	48	48	55899	ERR2011071_metabat_04	mMAG2	ERR2011071	SAMEA104128463	PRJEB21357	sp85	MGG16869
MGG01887	94	0.09	FALSE	1748629	1748629	126	126	26660	ERR2011071_metabat_06	mMAG2	ERR2011071	SAMEA104128463	PRJEB21357	sp61	MGG49750
MGG01888	88.74	0.81	FALSE	1517140	1517140	87	87	27156	ERR2011071_metabat_11	mMAG2	ERR2011071	SAMEA104128463	PRJEB21357	sp22	MGG17252
MGG01889	98.05	0.81	FALSE	2103973	2103973	193	193	17763	ERR2011072_maxbin_01	mMAG2	ERR2011072	SAMEA104128464	PRJEB21357	sp14	MGG49632
MGG01890	98.56	0	FALSE	2074373	2074373	38	38	318396	ERR2011072_maxbin_05	mMAG2	ERR2011072	SAMEA104128464	PRJEB21357	sp63	MGG11012
MGG01893	97.17	2.29	FALSE	1978038	1978038	112	112	27922	ERR2011072_maxbin_11	mMAG2	ERR2011072	SAMEA104128464	PRJEB21357	sp213	MGG22419
MGG01894	93.77	0.13	FALSE	2441362	2441362	31	31	131406	ERR2011072_metabat_06	mMAG2	ERR2011072	SAMEA104128464	PRJEB21357	sp206	MGG32771
MGG01895	86.6	0	FALSE	2047947	2047947	56	56	58817	ERR2011072_metabat_07	mMAG2	ERR2011072	SAMEA104128464	PRJEB21357	sp103	MGG21800
MGG01896	72.73	1.27	FALSE	2652574	2652574	417	417	7778	ERR2011072_metabat_13_sub	mMAG2	ERR2011072	SAMEA104128464	PRJEB21357	sp30	MGG16451
MGG01900	95.01	2.29	FALSE	1953655	1953655	126	126	27660	ERR2011073_maxbin_06	mMAG2	ERR2011073	SAMEA104128465	PRJEB21357	sp213	MGG22419
MGG01903	98.56	0	FALSE	2018900	2018900	33	33	300998	ERR2011073_maxbin_12	mMAG2	ERR2011073	SAMEA104128465	PRJEB21357	sp63	MGG11012
MGG01904	92.61	0.81	FALSE	1549920	1549920	83	83	30678	ERR2011073_maxbin_14	mMAG2	ERR2011073	SAMEA104128465	PRJEB21357	sp85	MGG16869
MGG01905	95.16	0.81	FALSE	1812673	1812673	25	25	164454	ERR2011073_metabat_03	mMAG2	ERR2011073	SAMEA104128465	PRJEB21357	sp22	MGG17252
MGG01906	94.41	0.22	FALSE	1729479	1729479	172	172	17116	ERR2011073_metabat_12	mMAG2	ERR2011073	SAMEA104128465	PRJEB21357	sp222	MGG17902
MGG01907	88.52	2.18	FALSE	2539918	2539918	297	297	11780	ERR2011073_metabat_18_sub	mMAG2	ERR2011073	SAMEA104128465	PRJEB21357	sp164	MGG00919
MGG01909	98.67	1.67	FALSE	2002742	2002742	66	66	72142	ERR2011074_maxbin_11	mMAG2	ERR2011074	SAMEA104128466	PRJEB21357	sp14	MGG49632
MGG01912	96.88	0	FALSE	1831727	1831727	32	32	177269	ERR2011074_maxbin_16	mMAG2	ERR2011074	SAMEA104128466	PRJEB21357	sp63	MGG11012
MGG01913	95.96	2.29	FALSE	1940994	1940994	87	87	32812	ERR2011074_metabat_08	mMAG2	ERR2011074	SAMEA104128466	PRJEB21357	sp213	MGG22419
MGG01914	94.54	0.65	FALSE	3680386	3680386	233	233	24212	ERR2011074_metabat_10	mMAG2	ERR2011074	SAMEA104128466	PRJEB21357	sp108	MGG01877
MGG01915	83.63	5.32	FALSE	2332389	2332389	353	353	9647	ERR2011074_metabat_14	mMAG2	ERR2011074	SAMEA104128466	PRJEB21357	sp98	MGG22288
MGG01918	96.88	0	FALSE	1850303	1850303	22	22	211962	ERR2011075_maxbin_15	mMAG2	ERR2011075	SAMEA104128467	PRJEB21357	sp63	MGG11012
MGG01920	95.66	0	FALSE	2545033	2545033	20	20	259280	ERR2011075_metabat_02	mMAG2	ERR2011075	SAMEA104128467	PRJEB21357	sp206	MGG32771
MGG01921	66.78	0	FALSE	1241647	1241647	44	44	51208	ERR2011075_metabat_04	mMAG2	ERR2011075	SAMEA104128467	PRJEB21357	sp222	MGG17902
MGG01922	94.07	2.29	FALSE	1913877	1913877	82	82	34832	ERR2011075_metabat_06	mMAG2	ERR2011075	SAMEA104128467	PRJEB21357	sp213	MGG22419
MGG01923	93.94	1.17	FALSE	2359070	2359070	126	126	31051	ERR2011075_metabat_07	mMAG2	ERR2011075	SAMEA104128467	PRJEB21357	sp263	MGG37964
MGG01924	97.93	0.44	FALSE	1938233	1938233	87	87	31369	ERR2011075_metabat_12	mMAG2	ERR2011075	SAMEA104128467	PRJEB21357	sp14	MGG49632
MGG01925	85.48	2.75	FALSE	3183383	3183383	259	259	18120	ERR2011075_metabat_13	mMAG2	ERR2011075	SAMEA104128467	PRJEB21357	sp30	MGG16451
MGG01926	68.86	0.67	FALSE	1201444	1201444	231	231	6689	ERR2011075_metabat_19_sub	mMAG2	ERR2011075	SAMEA104128467	PRJEB21357	sp2	MGG11320
MGG01927	72.26	0.57	FALSE	2502553	2502553	519	519	5745	ERR2011075_metabat_20	mMAG2	ERR2011075	SAMEA104128467	PRJEB21357	sp108	MGG01877
MGG01928	99.04	0	FALSE	2076775	2076775	31	31	225392	ERR2011076_maxbin_01	mMAG2	ERR2011076	SAMEA104128468	PRJEB21357	sp63	MGG11012
MGG01929	90.83	1.78	FALSE	1858577	1858577	312	312	9323	ERR2011076_maxbin_12	mMAG2	ERR2011076	SAMEA104128468	PRJEB21357	sp14	MGG49632
MGG01932	97.96	0.68	FALSE	2617480	2617480	32	32	147977	ERR2011076_metabat_01	mMAG2	ERR2011076	SAMEA104128468	PRJEB21357	sp5	MGG49980
MGG01933	93.55	0.81	FALSE	1688070	1688070	74	74	34671	ERR2011076_metabat_05	mMAG2	ERR2011076	SAMEA104128468	PRJEB21357	sp22	MGG17252
MGG01934	94.59	0.38	FALSE	2753869	2753869	125	125	35558	ERR2011076_metabat_08_sub	mMAG2	ERR2011076	SAMEA104128468	PRJEB21357	sp29	MGG49463
MGG01935	82.58	0	FALSE	1329739	1329739	250	250	6904	ERR2011076_metabat_12	mMAG2	ERR2011076	SAMEA104128468	PRJEB21357	sp11	MGG47952
MGG01936	80.95	2.4	FALSE	2556719	2556719	398	398	8789	ERR2011076_metabat_13	mMAG2	ERR2011076	SAMEA104128468	PRJEB21357	sp164	MGG00919
MGG01937	93.19	1.44	FALSE	1969797	1969797	60	60	115699	ERR2059929_maxbin_05	mMAG2	ERR2059929	SAMEA104188564	PRJEB22007	sp107	MGG38130
MGG01939	95.4	1.72	FALSE	3708699	3708699	141	141	71473	ERR2059929_maxbin_14	mMAG2	ERR2059929	SAMEA104188564	PRJEB22007	sp182	MGG49598
MGG01940	94.15	0.39	FALSE	2589735	2589735	27	27	142968	ERR2059929_maxbin_15	mMAG2	ERR2059929	SAMEA104188564	PRJEB22007	sp447	MGG39260
MGG01941	97.63	0	FALSE	2020092	2020092	35	35	137737	ERR2059929_maxbin_18	mMAG2	ERR2059929	SAMEA104188564	PRJEB22007	sp64	MGG30078
MGG01942	100	0	FALSE	1958139	1958139	13	13	333505	ERR2059929_maxbin_20	mMAG2	ERR2059929	SAMEA104188564	PRJEB22007	sp685	MGG49933
MGG01943	91.99	0.48	FALSE	1897247	1897247	52	52	56419	ERR2059929_maxbin_23	mMAG2	ERR2059929	SAMEA104188564	PRJEB22007	sp381	MGG02155
MGG01944	99.22	0.84	FALSE	1879173	1879173	28	28	186169	ERR2059929_maxbin_33	mMAG2	ERR2059929	SAMEA104188564	PRJEB22007	sp61	MGG49750
MGG01945	97.32	0	FALSE	2131041	2131041	46	46	81718	ERR2059929_maxbin_38	mMAG2	ERR2059929	SAMEA104188564	PRJEB22007	sp45	MGG40032
MGG01947	91.89	1.4	FALSE	2209566	2209566	79	79	41484	ERR2059929_maxbin_45	mMAG2	ERR2059929	SAMEA104188564	PRJEB22007	sp128	MGG02647
MGG01948	96.46	1.8	FALSE	4423821	4423821	225	225	38087	ERR2059929_maxbin_48	mMAG2	ERR2059929	SAMEA104188564	PRJEB22007	sp224	MGG37897
MGG01950	96.9	0.48	FALSE	2593119	2593119	79	79	51702	ERR2059929_metabat_26	mMAG2	ERR2059929	SAMEA104188564	PRJEB22007	sp48	MGG35237
MGG01951	58.65	0	FALSE	2239501	2239501	89	89	50525	ERR2059929_metabat_29	mMAG2	ERR2059929	SAMEA104188564	PRJEB22007	sp767	MGG23320
MGG01952	96.12	0.57	FALSE	2351492	2351492	124	124	25263	ERR2059929_metabat_34	mMAG2	ERR2059929	SAMEA104188564	PRJEB22007	sp70	MGG49755
MGG01953	90.67	2.3	FALSE	3895606	3895606	197	197	34499	ERR2059929_metabat_35	mMAG2	ERR2059929	SAMEA104188564	PRJEB22007	sp394	MGG03643
MGG01954	97.89	2.26	FALSE	2419724	2419724	76	76	48865	ERR2059929_metabat_36	mMAG2	ERR2059929	SAMEA104188564	PRJEB22007	sp54	MGG11602
MGG01955	89.56	2.69	FALSE	2894726	2894726	175	175	23717	ERR2059929_metabat_40	mMAG2	ERR2059929	SAMEA104188564	PRJEB22007	sp319	MGG19285
MGG01956	90.23	0.75	FALSE	2020592	2020592	116	116	24994	ERR2059929_metabat_50	mMAG2	ERR2059929	SAMEA104188564	PRJEB22007	sp102	MGG27621
MGG01957	89.26	1.07	FALSE	2006919	2006919	241	241	13794	ERR2059929_metabat_52	mMAG2	ERR2059929	SAMEA104188564	PRJEB22007	sp312	MGG02528
MGG01958	75.86	0	FALSE	2053106	2053106	138	138	20494	ERR2059929_metabat_54_sub	mMAG2	ERR2059929	SAMEA104188564	PRJEB22007	sp341	MGG44352
MGG01959	85.9	2.19	FALSE	2428440	2428440	263	263	11859	ERR2059929_metabat_57	mMAG2	ERR2059929	SAMEA104188564	PRJEB22007	sp34	MGG02342
MGG01960	80.87	1.01	FALSE	2481884	2481884	196	196	18715	ERR2059929_metabat_60_sub	mMAG2	ERR2059929	SAMEA104188564	PRJEB22007	sp359	MGG21834
MGG01961	70	0.38	FALSE	1962045	1962045	81	81	41444	ERR2059929_metabat_61	mMAG2	ERR2059929	SAMEA104188564	PRJEB22007	sp28	MGG30282
MGG01962	53.95	0	FALSE	1419259	1419259	184	184	9316	ERR2059929_metabat_62	mMAG2	ERR2059929	SAMEA104188564	PRJEB22007	sp52	MGG35720
MGG01963	72.97	0.4	FALSE	1303386	1303386	182	182	9922	ERR2059929_metabat_65_sub	mMAG2	ERR2059929	SAMEA104188564	PRJEB22007	sp339	MGG39212
MGG01964	54.18	0	FALSE	1998574	1998574	286	286	8383	ERR2059929_metabat_70_sub	mMAG2	ERR2059929	SAMEA104188564	PRJEB22007	sp811	MGG32988
MGG01965	82.51	1.61	FALSE	2023807	2023807	420	420	6457	ERR2059929_metabat_77	mMAG2	ERR2059929	SAMEA104188564	PRJEB22007	sp663	MGG48609
MGG01966	53.45	0	FALSE	1526939	1526939	241	241	7110	ERR2059929_metabat_79	mMAG2	ERR2059929	SAMEA104188564	PRJEB22007	sp151	MGG32926
MGG01967	95.4	1.72	FALSE	3620241	3620241	135	135	65916	ERR2059930_maxbin_01	mMAG2	ERR2059930	SAMEA104188565	PRJEB22007	sp182	MGG49598
MGG01968	93.77	1.02	FALSE	2177640	2177640	78	78	41484	ERR2059930_maxbin_07	mMAG2	ERR2059930	SAMEA104188565	PRJEB22007	sp128	MGG02647
MGG01971	63.17	0.75	FALSE	1998944	1998944	102	102	36846	ERR2059930_maxbin_26	mMAG2	ERR2059930	SAMEA104188565	PRJEB22007	sp28	MGG30282
MGG01972	63.16	0.52	FALSE	1545803	1545803	420	420	5042	ERR2059930_maxbin_38	mMAG2	ERR2059930	SAMEA104188565	PRJEB22007	sp10	MGG49749
MGG01973	100	0	FALSE	1954470	1954470	16	16	237256	ERR2059930_maxbin_41	mMAG2	ERR2059930	SAMEA104188565	PRJEB22007	sp685	MGG49933
MGG01974	97.57	0.65	FALSE	3453106	3453106	72	72	80071	ERR2059930_maxbin_42	mMAG2	ERR2059930	SAMEA104188565	PRJEB22007	sp795	MGG34539
MGG01975	95.91	6.25	FALSE	2718908	2718908	326	326	25611	ERR2059930_maxbin_45	mMAG2	ERR2059930	SAMEA104188565	PRJEB22007	sp70	MGG49755
MGG01976	93.96	0	FALSE	1951413	1951413	30	30	121465	ERR2059930_metabat_13	mMAG2	ERR2059930	SAMEA104188565	PRJEB22007	sp45	MGG40032
MGG01978	95.28	1.35	FALSE	1959462	1959462	65	65	45672	ERR2059930_metabat_18	mMAG2	ERR2059930	SAMEA104188565	PRJEB22007	sp129	MGG49411
MGG01979	93.93	0.57	FALSE	3613395	3613395	164	164	35366	ERR2059930_metabat_20	mMAG2	ERR2059930	SAMEA104188565	PRJEB22007	sp108	MGG01877
MGG01980	65.09	0	FALSE	1384304	1384304	36	36	51393	ERR2059930_metabat_23	mMAG2	ERR2059930	SAMEA104188565	PRJEB22007	sp93	MGG32911
MGG01981	89.91	1.37	FALSE	2334936	2334936	241	241	12127	ERR2059930_metabat_26	mMAG2	ERR2059930	SAMEA104188565	PRJEB22007	sp34	MGG02342
MGG01982	53.21	0	FALSE	1062461	1062461	16	16	114290	ERR2059930_metabat_28	mMAG2	ERR2059930	SAMEA104188565	PRJEB22007	sp20	MGG23436
MGG01983	93.66	1.72	FALSE	3819843	3819843	207	207	29367	ERR2059930_metabat_31	mMAG2	ERR2059930	SAMEA104188565	PRJEB22007	sp224	MGG37897
MGG01984	98.3	0.75	FALSE	2441359	2441359	72	72	57300	ERR2059930_metabat_32	mMAG2	ERR2059930	SAMEA104188565	PRJEB22007	sp54	MGG11602
MGG01985	89.84	1.27	FALSE	2848822	2848822	196	196	22047	ERR2059930_metabat_34	mMAG2	ERR2059930	SAMEA104188565	PRJEB22007	sp319	MGG19285
MGG01986	81.98	4.36	FALSE	2445178	2445178	117	117	33215	ERR2059930_metabat_36	mMAG2	ERR2059930	SAMEA104188565	PRJEB22007	sp341	MGG44352
MGG01987	54.47	0	FALSE	1557582	1557582	85	85	26904	ERR2059930_metabat_40	mMAG2	ERR2059930	SAMEA104188565	PRJEB22007	sp153	MGG31704
MGG01988	87.89	3.51	FALSE	2950690	2950690	137	137	33453	ERR2059930_metabat_41	mMAG2	ERR2059930	SAMEA104188565	PRJEB22007	sp811	MGG32988
MGG01989	83.29	3.97	FALSE	3855735	3855735	276	276	21324	ERR2059930_metabat_42	mMAG2	ERR2059930	SAMEA104188565	PRJEB22007	sp290	MGG19142
MGG01990	74.09	0.72	FALSE	1276722	1276722	171	171	11214	ERR2059930_metabat_49	mMAG2	ERR2059930	SAMEA104188565	PRJEB22007	sp44	MGG49448
MGG01991	75.79	1.91	FALSE	2303677	2303677	283	283	10266	ERR2059930_metabat_60_sub	mMAG2	ERR2059930	SAMEA104188565	PRJEB22007	sp116	MGG19040
MGG01992	69.98	0	FALSE	1841132	1841132	242	242	9714	ERR2059930_metabat_61	mMAG2	ERR2059930	SAMEA104188565	PRJEB22007	sp138	MGG49210
MGG01993	93.02	1.02	FALSE	2202602	2202602	78	78	41785	ERR2059931_maxbin_02	mMAG2	ERR2059931	SAMEA104188566	PRJEB22007	sp128	MGG02647
MGG01994	99.22	0.78	FALSE	1855360	1855360	25	25	194673	ERR2059931_maxbin_08	mMAG2	ERR2059931	SAMEA104188566	PRJEB22007	sp61	MGG49750
MGG01995	100	0	FALSE	1955643	1955643	13	13	333505	ERR2059931_maxbin_10	mMAG2	ERR2059931	SAMEA104188566	PRJEB22007	sp685	MGG49933
MGG01996	97.91	0.52	FALSE	2076296	2076296	99	99	31913	ERR2059931_maxbin_11	mMAG2	ERR2059931	SAMEA104188566	PRJEB22007	sp10	MGG49749
MGG01997	96.99	0.67	FALSE	3147416	3147416	149	149	40757	ERR2059931_maxbin_13	mMAG2	ERR2059931	SAMEA104188566	PRJEB22007	sp795	MGG34539
MGG01998	95.4	1.72	FALSE	3804031	3804031	187	187	57073	ERR2059931_maxbin_33	mMAG2	ERR2059931	SAMEA104188566	PRJEB22007	sp182	MGG49598
MGG01999	82.08	1.35	FALSE	1817776	1817776	58	58	53356	ERR2059931_maxbin_36	mMAG2	ERR2059931	SAMEA104188566	PRJEB22007	sp129	MGG49411
MGG02000	97.63	0	FALSE	2079805	2079805	40	40	142064	ERR2059931_maxbin_38	mMAG2	ERR2059931	SAMEA104188566	PRJEB22007	sp64	MGG30078
MGG02001	97.52	0.16	FALSE	2974472	2974472	71	71	68091	ERR2059931_metabat_10	mMAG2	ERR2059931	SAMEA104188566	PRJEB22007	sp34	MGG02342
MGG02002	87.25	0.67	FALSE	1815457	1815457	52	52	51039	ERR2059931_metabat_13	mMAG2	ERR2059931	SAMEA104188566	PRJEB22007	sp45	MGG40032
MGG02003	97.41	3.45	FALSE	2209921	2209921	70	70	45945	ERR2059931_metabat_15	mMAG2	ERR2059931	SAMEA104188566	PRJEB22007	sp171	MGG17661
MGG02004	97.47	1.74	FALSE	3204459	3204459	91	91	58379	ERR2059931_metabat_16	mMAG2	ERR2059931	SAMEA104188566	PRJEB22007	sp319	MGG19285
MGG02005	94.13	0.29	FALSE	2955840	2955840	83	83	65261	ERR2059931_metabat_20	mMAG2	ERR2059931	SAMEA104188566	PRJEB22007	sp116	MGG19040
MGG02006	98.64	2.26	FALSE	2466454	2466454	76	76	50814	ERR2059931_metabat_25	mMAG2	ERR2059931	SAMEA104188566	PRJEB22007	sp54	MGG11602
MGG02007	90.55	3.12	FALSE	3282966	3282966	108	108	47561	ERR2059931_metabat_26	mMAG2	ERR2059931	SAMEA104188566	PRJEB22007	sp811	MGG32988
MGG02008	67.86	0.57	FALSE	2536098	2536098	131	131	29909	ERR2059931_metabat_29_sub	mMAG2	ERR2059931	SAMEA104188566	PRJEB22007	sp394	MGG03643
MGG02009	90.39	0.54	FALSE	1689383	1689383	156	156	15746	ERR2059931_metabat_32	mMAG2	ERR2059931	SAMEA104188566	PRJEB22007	sp44	MGG49448
MGG02010	86.73	4.37	FALSE	4152866	4152866	416	416	14527	ERR2059931_metabat_33	mMAG2	ERR2059931	SAMEA104188566	PRJEB22007	sp364	MGG22915
MGG02011	92.23	5.32	FALSE	2852136	2852136	261	261	14820	ERR2059931_metabat_34	mMAG2	ERR2059931	SAMEA104188566	PRJEB22007	sp1087	MGG30512
MGG02012	71.51	0.41	FALSE	2001644	2001644	84	84	39097	ERR2059931_metabat_39	mMAG2	ERR2059931	SAMEA104188566	PRJEB22007	sp28	MGG30282
MGG02013	79.89	1.01	FALSE	2003210	2003210	339	339	7904	ERR2059931_metabat_40	mMAG2	ERR2059931	SAMEA104188566	PRJEB22007	sp153	MGG31704
MGG02014	85.03	1.34	FALSE	2494080	2494080	185	185	19438	ERR2059931_metabat_41	mMAG2	ERR2059931	SAMEA104188566	PRJEB22007	sp927	MGG27643
MGG02015	79.02	4.36	FALSE	2324823	2324823	251	251	13402	ERR2059931_metabat_44_sub	mMAG2	ERR2059931	SAMEA104188566	PRJEB22007	sp359	MGG21834
MGG02016	88.57	0.67	FALSE	2219203	2219203	168	168	20384	ERR2059931_metabat_45	mMAG2	ERR2059931	SAMEA104188566	PRJEB22007	sp341	MGG44352
MGG02017	66.21	1.61	FALSE	1874816	1874816	400	400	5454	ERR2059931_metabat_51_sub	mMAG2	ERR2059931	SAMEA104188566	PRJEB22007	sp43	MGG49307
MGG02018	62.3	1.61	FALSE	2055385	2055385	324	324	7241	ERR2059931_metabat_58	mMAG2	ERR2059931	SAMEA104188566	PRJEB22007	sp291	MGG02150
MGG02020	97.32	0.67	FALSE	2070494	2070494	58	58	123971	ERR2059932_maxbin_05_sub	mMAG2	ERR2059932	SAMEA104188567	PRJEB22007	sp45	MGG40032
MGG02021	89.01	2.01	FALSE	3336780	3336780	138	138	36177	ERR2059932_maxbin_07	mMAG2	ERR2059932	SAMEA104188567	PRJEB22007	sp118	MGG36852
MGG02022	94.15	0.58	FALSE	2756387	2756387	80	80	145662	ERR2059932_maxbin_12	mMAG2	ERR2059932	SAMEA104188567	PRJEB22007	sp447	MGG39260
MGG02024	95.4	0	FALSE	4278965	4278965	335	335	42878	ERR2059932_maxbin_18	mMAG2	ERR2059932	SAMEA104188567	PRJEB22007	sp33	MGG49697
MGG02025	74.04	0.67	FALSE	2198603	2198603	506	506	6412	ERR2059932_maxbin_24	mMAG2	ERR2059932	SAMEA104188567	PRJEB22007	sp52	MGG35720
MGG02026	100	0.44	FALSE	2141981	2141981	21	21	290942	ERR2059932_maxbin_25	mMAG2	ERR2059932	SAMEA104188567	PRJEB22007	sp14	MGG49632
MGG02029	97.17	1.35	FALSE	2186284	2186284	83	83	45672	ERR2059932_maxbin_36	mMAG2	ERR2059932	SAMEA104188567	PRJEB22007	sp129	MGG49411
MGG02030	94.54	1.92	FALSE	3770344	3770344	85	85	67918	ERR2059932_metabat_03	mMAG2	ERR2059932	SAMEA104188567	PRJEB22007	sp408	MGG49845
MGG02031	93.68	3.86	FALSE	4883052	4883052	211	211	32221	ERR2059932_metabat_04	mMAG2	ERR2059932	SAMEA104188567	PRJEB22007	sp308	MGG22999
MGG02033	91.95	1.26	FALSE	3541496	3541496	87	87	63832	ERR2059932_metabat_08	mMAG2	ERR2059932	SAMEA104188567	PRJEB22007	sp30	MGG16451
MGG02034	94.69	0	FALSE	2802534	2802534	70	70	60189	ERR2059932_metabat_11	mMAG2	ERR2059932	SAMEA104188567	PRJEB22007	sp34	MGG02342
MGG02035	88.57	3.93	FALSE	4556627	4556627	129	129	57775	ERR2059932_metabat_12	mMAG2	ERR2059932	SAMEA104188567	PRJEB22007	sp474	MGG02580
MGG02036	89.37	0	FALSE	2415776	2415776	141	141	24774	ERR2059932_metabat_14	mMAG2	ERR2059932	SAMEA104188567	PRJEB22007	sp153	MGG31704
MGG02038	80.38	0.13	FALSE	1982103	1982103	107	107	28641	ERR2059932_metabat_22	mMAG2	ERR2059932	SAMEA104188567	PRJEB22007	sp66	MGG29719
MGG02039	96.38	0.29	FALSE	2890290	2890290	96	96	47884	ERR2059932_metabat_24	mMAG2	ERR2059932	SAMEA104188567	PRJEB22007	sp116	MGG19040
MGG02040	93.96	2.85	FALSE	3146248	3146248	102	102	42717	ERR2059932_metabat_25	mMAG2	ERR2059932	SAMEA104188567	PRJEB22007	sp811	MGG32988
MGG02041	92.15	1.46	FALSE	3534672	3534672	138	138	39744	ERR2059932_metabat_28	mMAG2	ERR2059932	SAMEA104188567	PRJEB22007	sp364	MGG22915
MGG02042	90.78	1.85	FALSE	3458287	3458287	215	215	23945	ERR2059932_metabat_29	mMAG2	ERR2059932	SAMEA104188567	PRJEB22007	sp108	MGG01877
MGG02043	88.29	0.6	FALSE	3010859	3010859	230	230	17450	ERR2059932_metabat_32	mMAG2	ERR2059932	SAMEA104188567	PRJEB22007	sp795	MGG34539
MGG02044	88.48	1.95	FALSE	1947060	1947060	158	158	16884	ERR2059932_metabat_33	mMAG2	ERR2059932	SAMEA104188567	PRJEB22007	sp113	MGG36685
MGG02045	90.87	1.72	FALSE	3501447	3501447	326	326	15965	ERR2059932_metabat_35	mMAG2	ERR2059932	SAMEA104188567	PRJEB22007	sp224	MGG37897
MGG02047	65.55	1.13	FALSE	1402352	1402352	289	289	6671	ERR2059932_metabat_50	mMAG2	ERR2059932	SAMEA104188567	PRJEB22007	sp312	MGG02528
MGG02048	77.1	4.11	FALSE	2518816	2518816	328	328	9736	ERR2059932_metabat_52	mMAG2	ERR2059932	SAMEA104188567	PRJEB22007	sp277	MGG49678
MGG02053	97.99	0	FALSE	2371482	2371482	89	89	64795	ERR2059933_maxbin_26	mMAG2	ERR2059933	SAMEA104188568	PRJEB22007	sp299	MGG29816
MGG02055	95.4	0.57	FALSE	4014313	4014313	215	215	56274	ERR2059933_maxbin_30	mMAG2	ERR2059933	SAMEA104188568	PRJEB22007	sp33	MGG49697
MGG02056	94.15	0.39	FALSE	2847161	2847161	99	99	223472	ERR2059933_maxbin_32	mMAG2	ERR2059933	SAMEA104188568	PRJEB22007	sp447	MGG39260
MGG02057	95.85	0.75	FALSE	2075049	2075049	78	78	53178	ERR2059933_maxbin_33	mMAG2	ERR2059933	SAMEA104188568	PRJEB22007	sp312	MGG02528
MGG02058	73.46	0	FALSE	2221577	2221577	108	108	42717	ERR2059933_maxbin_35	mMAG2	ERR2059933	SAMEA104188568	PRJEB22007	sp811	MGG32988
MGG02059	100	0.44	FALSE	2140977	2140977	14	14	347090	ERR2059933_maxbin_38	mMAG2	ERR2059933	SAMEA104188568	PRJEB22007	sp14	MGG49632
MGG02061	99.21	0	FALSE	2089332	2089332	106	106	26339	ERR2059933_maxbin_49	mMAG2	ERR2059933	SAMEA104188568	PRJEB22007	sp10	MGG49749
MGG02062	86.58	0	FALSE	1725578	1725578	32	32	93875	ERR2059933_metabat_05	mMAG2	ERR2059933	SAMEA104188568	PRJEB22007	sp442	MGG30524
MGG02063	91.32	0.5	FALSE	2064923	2064923	32	32	96180	ERR2059933_metabat_08	mMAG2	ERR2059933	SAMEA104188568	PRJEB22007	sp26	MGG22940
MGG02064	76.59	0	FALSE	1620711	1620711	29	29	86567	ERR2059933_metabat_09	mMAG2	ERR2059933	SAMEA104188568	PRJEB22007	sp20	MGG23436
MGG02065	94.2	0.16	FALSE	2751101	2751101	76	76	57435	ERR2059933_metabat_10	mMAG2	ERR2059933	SAMEA104188568	PRJEB22007	sp34	MGG02342
MGG02066	98.83	1.36	FALSE	3932443	3932443	151	151	85647	ERR2059933_metabat_11	mMAG2	ERR2059933	SAMEA104188568	PRJEB22007	sp498	MGG02066
MGG02067	97.41	3.45	FALSE	2225384	2225384	72	72	45906	ERR2059933_metabat_15	mMAG2	ERR2059933	SAMEA104188568	PRJEB22007	sp171	MGG17661
MGG02068	97.13	2.2	FALSE	3790067	3790067	95	95	61717	ERR2059933_metabat_16	mMAG2	ERR2059933	SAMEA104188568	PRJEB22007	sp30	MGG16451
MGG02069	89.56	1.56	FALSE	3517181	3517181	125	125	43708	ERR2059933_metabat_17	mMAG2	ERR2059933	SAMEA104188568	PRJEB22007	sp290	MGG19142
MGG02070	86.86	2.13	FALSE	4549440	4549440	135	135	60644	ERR2059933_metabat_18	mMAG2	ERR2059933	SAMEA104188568	PRJEB22007	sp474	MGG02580
MGG02071	82.71	0.79	FALSE	3166233	3166233	106	106	52221	ERR2059933_metabat_22	mMAG2	ERR2059933	SAMEA104188568	PRJEB22007	sp767	MGG23320
MGG02072	96.25	0.36	FALSE	3276998	3276998	93	93	61696	ERR2059933_metabat_25	mMAG2	ERR2059933	SAMEA104188568	PRJEB22007	sp795	MGG34539
MGG02073	89.26	0	FALSE	1806662	1806662	35	35	82772	ERR2059933_metabat_26	mMAG2	ERR2059933	SAMEA104188568	PRJEB22007	sp45	MGG40032
MGG02074	95.11	0.87	FALSE	3869209	3869209	141	141	37490	ERR2059933_metabat_28	mMAG2	ERR2059933	SAMEA104188568	PRJEB22007	sp1107	MGG02074
MGG02075	95.11	0.77	FALSE	3766755	3766755	143	143	47851	ERR2059933_metabat_30	mMAG2	ERR2059933	SAMEA104188568	PRJEB22007	sp364	MGG22915
MGG02077	79.19	0	FALSE	2025047	2025047	136	136	19540	ERR2059933_metabat_33	mMAG2	ERR2059933	SAMEA104188568	PRJEB22007	sp153	MGG31704
MGG02078	94.38	0.78	FALSE	4703944	4703944	262	262	32560	ERR2059933_metabat_38	mMAG2	ERR2059933	SAMEA104188568	PRJEB22007	sp224	MGG37897
MGG02080	95.23	0.81	FALSE	2609567	2609567	139	139	34288	ERR2059933_metabat_40	mMAG2	ERR2059933	SAMEA104188568	PRJEB22007	sp43	MGG49307
MGG02081	89.1	1.07	FALSE	3228597	3228597	146	146	35918	ERR2059933_metabat_43	mMAG2	ERR2059933	SAMEA104188568	PRJEB22007	sp291	MGG02150
MGG02082	79.47	0.38	FALSE	1608574	1608574	40	40	57001	ERR2059933_metabat_46	mMAG2	ERR2059933	SAMEA104188568	PRJEB22007	sp113	MGG36685
MGG02083	94.07	0.73	FALSE	2405536	2405536	140	140	24098	ERR2059933_metabat_50	mMAG2	ERR2059933	SAMEA104188568	PRJEB22007	sp48	MGG35237
MGG02084	91.19	3.71	FALSE	4553735	4553735	341	341	17995	ERR2059933_metabat_52	mMAG2	ERR2059933	SAMEA104188568	PRJEB22007	sp308	MGG22999
MGG02085	91.18	0.72	FALSE	1555564	1555564	138	138	16804	ERR2059933_metabat_63	mMAG2	ERR2059933	SAMEA104188568	PRJEB22007	sp723	MGG38070
MGG02086	76.94	0.48	FALSE	1472098	1472098	179	179	10347	ERR2059933_metabat_68	mMAG2	ERR2059933	SAMEA104188568	PRJEB22007	sp339	MGG39212
MGG02087	52.55	0.31	FALSE	1813727	1813727	194	194	13452	ERR2059933_metabat_69	mMAG2	ERR2059933	SAMEA104188568	PRJEB22007	sp678	MGG30477
MGG02088	67.81	2.69	FALSE	1523880	1523880	254	254	7160	ERR2059933_metabat_72	mMAG2	ERR2059933	SAMEA104188568	PRJEB22007	sp334	MGG49526
MGG02090	50.36	0	FALSE	1427355	1427355	302	302	5597	ERR2059933_metabat_84	mMAG2	ERR2059933	SAMEA104188568	PRJEB22007	sp582	MGG43213
MGG02091	96.38	0.48	FALSE	3308963	3308963	162	162	53763	ERR2059934_maxbin_13	mMAG2	ERR2059934	SAMEA104188569	PRJEB22007	sp34	MGG02342
MGG02092	100	0.44	FALSE	2165437	2165437	20	20	277714	ERR2059934_maxbin_21	mMAG2	ERR2059934	SAMEA104188569	PRJEB22007	sp14	MGG49632
MGG02094	54.91	0	FALSE	1232159	1232159	43	43	49689	ERR2059934_maxbin_27_sub	mMAG2	ERR2059934	SAMEA104188569	PRJEB22007	sp93	MGG32911
MGG02095	93.2	2.55	FALSE	2620519	2620519	161	161	24198	ERR2059934_maxbin_28	mMAG2	ERR2059934	SAMEA104188569	PRJEB22007	sp43	MGG49307
MGG02098	79.37	1.17	FALSE	2505156	2505156	118	118	46216	ERR2059934_maxbin_36	mMAG2	ERR2059934	SAMEA104188569	PRJEB22007	sp811	MGG32988
MGG02099	96.55	0.57	FALSE	3862801	3862801	194	194	57260	ERR2059934_maxbin_38	mMAG2	ERR2059934	SAMEA104188569	PRJEB22007	sp33	MGG49697
MGG02100	94.15	2.63	FALSE	3468271	3468271	161	161	98503	ERR2059934_maxbin_39	mMAG2	ERR2059934	SAMEA104188569	PRJEB22007	sp447	MGG39260
MGG02101	87.35	0.08	FALSE	2161431	2161431	446	446	6841	ERR2059934_maxbin_42	mMAG2	ERR2059934	SAMEA104188569	PRJEB22007	sp663	MGG48609
MGG02102	97.63	0	FALSE	2024833	2024833	37	37	137737	ERR2059934_maxbin_46	mMAG2	ERR2059934	SAMEA104188569	PRJEB22007	sp64	MGG30078
MGG02103	97.57	0.17	FALSE	3313783	3313783	55	55	74838	ERR2059934_metabat_04	mMAG2	ERR2059934	SAMEA104188569	PRJEB22007	sp795	MGG34539
MGG02104	89.66	0.48	FALSE	1762574	1762574	30	30	101085	ERR2059934_metabat_05	mMAG2	ERR2059934	SAMEA104188569	PRJEB22007	sp339	MGG39212
MGG02105	97.32	0	FALSE	1977170	1977170	27	27	126023	ERR2059934_metabat_08	mMAG2	ERR2059934	SAMEA104188569	PRJEB22007	sp45	MGG40032
MGG02106	96.64	0.17	FALSE	2348105	2348105	83	83	43920	ERR2059934_metabat_10	mMAG2	ERR2059934	SAMEA104188569	PRJEB22007	sp52	MGG35720
MGG02107	75.22	0	FALSE	1719502	1719502	23	23	109780	ERR2059934_metabat_13	mMAG2	ERR2059934	SAMEA104188569	PRJEB22007	sp26	MGG22940
MGG02108	84.96	0	FALSE	1689378	1689378	44	44	74165	ERR2059934_metabat_20	mMAG2	ERR2059934	SAMEA104188569	PRJEB22007	sp442	MGG30524
MGG02109	94.83	1.98	FALSE	3575245	3575245	81	81	68427	ERR2059934_metabat_21	mMAG2	ERR2059934	SAMEA104188569	PRJEB22007	sp30	MGG16451
MGG02110	92.89	0.38	FALSE	2115170	2115170	47	47	70791	ERR2059934_metabat_24	mMAG2	ERR2059934	SAMEA104188569	PRJEB22007	sp113	MGG36685
MGG02111	97.41	3.45	FALSE	2208663	2208663	110	110	34286	ERR2059934_metabat_25	mMAG2	ERR2059934	SAMEA104188569	PRJEB22007	sp171	MGG17661
MGG02112	77.44	0.42	FALSE	3060250	3060250	108	108	51245	ERR2059934_metabat_27	mMAG2	ERR2059934	SAMEA104188569	PRJEB22007	sp767	MGG23320
MGG02113	94.73	0.65	FALSE	3578185	3578185	180	180	32470	ERR2059934_metabat_30	mMAG2	ERR2059934	SAMEA104188569	PRJEB22007	sp108	MGG01877
MGG02114	96.9	0.48	FALSE	2587262	2587262	78	78	53162	ERR2059934_metabat_34	mMAG2	ERR2059934	SAMEA104188569	PRJEB22007	sp48	MGG35237
MGG02115	68.11	0	FALSE	1566215	1566215	34	34	57548	ERR2059934_metabat_35	mMAG2	ERR2059934	SAMEA104188569	PRJEB22007	sp20	MGG23436
MGG02116	62.75	0	FALSE	1705316	1705316	92	92	26100	ERR2059934_metabat_40	mMAG2	ERR2059934	SAMEA104188569	PRJEB22007	sp153	MGG31704
MGG02117	85.16	1.46	FALSE	3388669	3388669	139	139	38319	ERR2059934_metabat_42_sub	mMAG2	ERR2059934	SAMEA104188569	PRJEB22007	sp290	MGG19142
MGG02118	91.3	3.86	FALSE	4243802	4243802	279	279	22014	ERR2059934_metabat_43	mMAG2	ERR2059934	SAMEA104188569	PRJEB22007	sp308	MGG22999
MGG02119	89	0.65	FALSE	3572165	3572165	212	212	25811	ERR2059934_metabat_47	mMAG2	ERR2059934	SAMEA104188569	PRJEB22007	sp94	MGG48728
MGG02120	95.06	3.99	FALSE	4181094	4181094	355	355	18635	ERR2059934_metabat_49	mMAG2	ERR2059934	SAMEA104188569	PRJEB22007	sp364	MGG22915
MGG02121	91.67	5.28	FALSE	4034499	4034499	617	617	9127	ERR2059934_metabat_61	mMAG2	ERR2059934	SAMEA104188569	PRJEB22007	sp770	MGG37380
MGG02123	81.65	1.27	FALSE	3492993	3492993	155	155	52787	ERR2059935_maxbin_01_sub	mMAG2	ERR2059935	SAMEA104188570	PRJEB22007	sp276	MGG21337
MGG02124	70	0.38	FALSE	1879347	1879347	66	66	53833	ERR2059935_maxbin_08	mMAG2	ERR2059935	SAMEA104188570	PRJEB22007	sp51	MGG49992
MGG02125	94.53	0.94	FALSE	2164571	2164571	77	77	41484	ERR2059935_maxbin_11	mMAG2	ERR2059935	SAMEA104188570	PRJEB22007	sp128	MGG02647
MGG02126	93.02	0.75	FALSE	2373486	2373486	81	81	46831	ERR2059935_maxbin_14	mMAG2	ERR2059935	SAMEA104188570	PRJEB22007	sp54	MGG11602
MGG02127	100	0.44	FALSE	2155287	2155287	17	17	319029	ERR2059935_maxbin_17	mMAG2	ERR2059935	SAMEA104188570	PRJEB22007	sp14	MGG49632
MGG02128	97.36	1.84	FALSE	2013461	2013461	64	64	54539	ERR2059935_maxbin_18	mMAG2	ERR2059935	SAMEA104188570	PRJEB22007	sp107	MGG38130
MGG02130	92.26	0.57	FALSE	2190736	2190736	88	88	41053	ERR2059935_maxbin_23	mMAG2	ERR2059935	SAMEA104188570	PRJEB22007	sp210	MGG47319
MGG02133	99.48	0	FALSE	2097358	2097358	113	113	27283	ERR2059935_maxbin_43	mMAG2	ERR2059935	SAMEA104188570	PRJEB22007	sp10	MGG49749
MGG02134	83.96	0	FALSE	2394089	2394089	73	73	47263	ERR2059935_metabat_06	mMAG2	ERR2059935	SAMEA104188570	PRJEB22007	sp70	MGG49755
MGG02135	83.02	0.13	FALSE	1860428	1860428	27	27	92154	ERR2059935_metabat_11	mMAG2	ERR2059935	SAMEA104188570	PRJEB22007	sp26	MGG22940
MGG02136	98.16	3.16	FALSE	4261085	4261085	166	166	50502	ERR2059935_metabat_16	mMAG2	ERR2059935	SAMEA104188570	PRJEB22007	sp437	MGG02196
MGG02137	91.28	1.34	FALSE	2897255	2897255	96	96	43265	ERR2059935_metabat_17	mMAG2	ERR2059935	SAMEA104188570	PRJEB22007	sp162	MGG41689
MGG02138	93.68	1.34	FALSE	3226749	3226749	150	150	32675	ERR2059935_metabat_19	mMAG2	ERR2059935	SAMEA104188570	PRJEB22007	sp659	MGG19443
MGG02140	73.58	0.38	FALSE	1694072	1694072	34	34	59361	ERR2059935_metabat_23	mMAG2	ERR2059935	SAMEA104188570	PRJEB22007	sp20	MGG23436
MGG02141	91.32	0.38	FALSE	2248329	2248329	84	84	38814	ERR2059935_metabat_25	mMAG2	ERR2059935	SAMEA104188570	PRJEB22007	sp436	MGG21406
MGG02142	90.06	1.85	FALSE	3130223	3130223	104	104	39873	ERR2059935_metabat_28	mMAG2	ERR2059935	SAMEA104188570	PRJEB22007	sp291	MGG02150
MGG02143	96.76	1.83	FALSE	3980263	3980263	164	164	37512	ERR2059935_metabat_34	mMAG2	ERR2059935	SAMEA104188570	PRJEB22007	sp224	MGG37897
MGG02144	55.49	0	FALSE	1331426	1331426	62	62	28726	ERR2059935_metabat_35	mMAG2	ERR2059935	SAMEA104188570	PRJEB22007	sp66	MGG29719
MGG02145	54	0	FALSE	1086373	1086373	31	31	44299	ERR2059935_metabat_40	mMAG2	ERR2059935	SAMEA104188570	PRJEB22007	sp93	MGG32911
MGG02146	86.63	2.27	FALSE	3082467	3082467	208	208	22216	ERR2059935_metabat_41_sub	mMAG2	ERR2059935	SAMEA104188570	PRJEB22007	sp30	MGG16451
MGG02147	91.13	0	FALSE	2337230	2337230	80	80	48580	ERR2059935_metabat_42	mMAG2	ERR2059935	SAMEA104188570	PRJEB22007	sp84	MGG49230
MGG02148	80.36	3.41	FALSE	2492913	2492913	361	361	9791	ERR2059935_metabat_62	mMAG2	ERR2059935	SAMEA104188570	PRJEB22007	sp42	MGG49476
MGG02150	91.52	1.07	FALSE	3196297	3196297	101	101	58049	ERR2059936_maxbin_06	mMAG2	ERR2059936	SAMEA104188571	PRJEB22007	sp291	MGG02150
MGG02152	84.35	1.57	FALSE	1932605	1932605	198	198	17932	ERR2059936_maxbin_11	mMAG2	ERR2059936	SAMEA104188571	PRJEB22007	sp7	MGG26506
MGG02154	98.74	3.16	FALSE	4695767	4695767	242	242	61430	ERR2059936_maxbin_16	mMAG2	ERR2059936	SAMEA104188571	PRJEB22007	sp437	MGG02196
MGG02155	100	0.48	FALSE	2052178	2052178	22	22	191219	ERR2059936_maxbin_20	mMAG2	ERR2059936	SAMEA104188571	PRJEB22007	sp381	MGG02155
MGG02156	83.3	0.59	FALSE	2256336	2256336	99	99	38664	ERR2059936_maxbin_22	mMAG2	ERR2059936	SAMEA104188571	PRJEB22007	sp109	MGG24499
MGG02157	98.08	0.4	FALSE	2061378	2061378	37	37	122013	ERR2059936_maxbin_31	mMAG2	ERR2059936	SAMEA104188571	PRJEB22007	sp107	MGG38130
MGG02158	94.91	0	FALSE	2256727	2256727	80	80	56412	ERR2059936_maxbin_40	mMAG2	ERR2059936	SAMEA104188571	PRJEB22007	sp127	MGG49765
MGG02159	84.12	0.24	FALSE	3743983	3743983	98	98	70273	ERR2059936_metabat_03	mMAG2	ERR2059936	SAMEA104188571	PRJEB22007	sp682	MGG49386
MGG02160	94.83	0.57	FALSE	4104517	4104517	124	124	53001	ERR2059936_metabat_05	mMAG2	ERR2059936	SAMEA104188571	PRJEB22007	sp94	MGG48728
MGG02161	95.4	2.7	FALSE	3898744	3898744	95	95	75918	ERR2059936_metabat_06	mMAG2	ERR2059936	SAMEA104188571	PRJEB22007	sp372	MGG25575
MGG02162	91.08	7.89	FALSE	5055317	5055317	192	192	41958	ERR2059936_metabat_09	mMAG2	ERR2059936	SAMEA104188571	PRJEB22007	sp430	MGG49395
MGG02163	92.62	2.01	FALSE	2924414	2924414	107	107	54086	ERR2059936_metabat_14	mMAG2	ERR2059936	SAMEA104188571	PRJEB22007	sp513	MGG04858
MGG02164	90.44	0	FALSE	2134964	2134964	72	72	43633	ERR2059936_metabat_16	mMAG2	ERR2059936	SAMEA104188571	PRJEB22007	sp223	MGG49680
MGG02166	93.65	3.95	FALSE	3580823	3580823	159	159	46581	ERR2059936_metabat_18	mMAG2	ERR2059936	SAMEA104188571	PRJEB22007	sp659	MGG19443
MGG02167	57.89	0	FALSE	2038116	2038116	46	46	60197	ERR2059936_metabat_20	mMAG2	ERR2059936	SAMEA104188571	PRJEB22007	sp276	MGG21337
MGG02168	94.83	1.26	FALSE	3701558	3701558	103	103	51956	ERR2059936_metabat_21	mMAG2	ERR2059936	SAMEA104188571	PRJEB22007	sp30	MGG16451
MGG02169	95.83	0.57	FALSE	2288646	2288646	80	80	41498	ERR2059936_metabat_23	mMAG2	ERR2059936	SAMEA104188571	PRJEB22007	sp210	MGG47319
MGG02170	51.7	0	FALSE	1042208	1042208	15	15	99640	ERR2059936_metabat_25	mMAG2	ERR2059936	SAMEA104188571	PRJEB22007	sp20	MGG23436
MGG02171	73.46	0.38	FALSE	2087453	2087453	73	73	41019	ERR2059936_metabat_27	mMAG2	ERR2059936	SAMEA104188571	PRJEB22007	sp29	MGG49463
MGG02172	70.75	0.38	FALSE	1817497	1817497	49	49	54992	ERR2059936_metabat_30	mMAG2	ERR2059936	SAMEA104188571	PRJEB22007	sp51	MGG49992
MGG02173	98.27	0.75	FALSE	2409690	2409690	70	70	50814	ERR2059936_metabat_35	mMAG2	ERR2059936	SAMEA104188571	PRJEB22007	sp54	MGG11602
MGG02174	86.73	2.85	FALSE	3628099	3628099	267	267	20936	ERR2059936_metabat_37	mMAG2	ERR2059936	SAMEA104188571	PRJEB22007	sp537	MGG34525
MGG02175	94.94	0.63	FALSE	3489835	3489835	125	125	40864	ERR2059936_metabat_39	mMAG2	ERR2059936	SAMEA104188571	PRJEB22007	sp374	MGG19884
MGG02176	87.44	1.17	FALSE	2054433	2054433	118	118	27352	ERR2059936_metabat_41	mMAG2	ERR2059936	SAMEA104188571	PRJEB22007	sp597	MGG02176
MGG02177	91.11	4.7	FALSE	3938137	3938137	236	236	26679	ERR2059936_metabat_47	mMAG2	ERR2059936	SAMEA104188571	PRJEB22007	sp162	MGG41689
MGG02178	73.62	1.91	FALSE	3156704	3156704	236	236	19132	ERR2059936_metabat_50	mMAG2	ERR2059936	SAMEA104188571	PRJEB22007	sp290	MGG19142
MGG02179	91.65	0.59	FALSE	1822494	1822494	169	169	18486	ERR2059936_metabat_59	mMAG2	ERR2059936	SAMEA104188571	PRJEB22007	sp64	MGG30078
MGG02180	57.92	0	FALSE	2158288	2158288	274	274	9512	ERR2059936_metabat_61	mMAG2	ERR2059936	SAMEA104188571	PRJEB22007	sp3	MGG49459
MGG02181	91.47	1.2	FALSE	2980834	2980834	192	192	21522	ERR2059936_metabat_63	mMAG2	ERR2059936	SAMEA104188571	PRJEB22007	sp635	MGG38183
MGG02182	81.93	3.1	FALSE	2780211	2780211	303	303	12979	ERR2059936_metabat_68	mMAG2	ERR2059936	SAMEA104188571	PRJEB22007	sp359	MGG21834
MGG02183	67.83	0.29	FALSE	1936668	1936668	260	260	8518	ERR2059936_metabat_71	mMAG2	ERR2059936	SAMEA104188571	PRJEB22007	sp116	MGG19040
MGG02184	72.91	1.42	FALSE	2129064	2129064	337	337	7515	ERR2059936_metabat_75	mMAG2	ERR2059936	SAMEA104188571	PRJEB22007	sp493	MGG49573
MGG02185	94.91	1.02	FALSE	2173950	2173950	75	75	41484	ERR2059937_maxbin_05	mMAG2	ERR2059937	SAMEA104188572	PRJEB22007	sp128	MGG02647
MGG02186	90.19	0.13	FALSE	2038832	2038832	45	45	91415	ERR2059937_maxbin_07	mMAG2	ERR2059937	SAMEA104188572	PRJEB22007	sp26	MGG22940
MGG02187	100	0.44	FALSE	2154097	2154097	20	20	319048	ERR2059937_maxbin_11	mMAG2	ERR2059937	SAMEA104188572	PRJEB22007	sp14	MGG49632
MGG02189	98.56	2.72	FALSE	2119028	2119028	36	36	131325	ERR2059937_maxbin_24	mMAG2	ERR2059937	SAMEA104188572	PRJEB22007	sp107	MGG38130
MGG02190	80.38	1.9	FALSE	3812985	3812985	220	220	47100	ERR2059937_maxbin_25	mMAG2	ERR2059937	SAMEA104188572	PRJEB22007	sp276	MGG21337
MGG02191	94.53	0	FALSE	2256895	2256895	70	70	59324	ERR2059937_maxbin_28	mMAG2	ERR2059937	SAMEA104188572	PRJEB22007	sp127	MGG49765
MGG02192	91.13	0.57	FALSE	2120609	2120609	82	82	41498	ERR2059937_maxbin_32	mMAG2	ERR2059937	SAMEA104188572	PRJEB22007	sp210	MGG47319
MGG02193	82.14	0.38	FALSE	2315280	2315280	106	106	39266	ERR2059937_maxbin_36	mMAG2	ERR2059937	SAMEA104188572	PRJEB22007	sp29	MGG49463
MGG02195	89.08	2.37	FALSE	3769678	3769678	102	102	50538	ERR2059937_metabat_04	mMAG2	ERR2059937	SAMEA104188572	PRJEB22007	sp94	MGG48728
MGG02196	96.44	2.59	FALSE	3990409	3990409	106	106	68017	ERR2059937_metabat_07	mMAG2	ERR2059937	SAMEA104188572	PRJEB22007	sp437	MGG02196
MGG02197	86.49	1.01	FALSE	4127203	4127203	141	141	57098	ERR2059937_metabat_08_sub	mMAG2	ERR2059937	SAMEA104188572	PRJEB22007	sp682	MGG49386
MGG02198	95.56	2.49	FALSE	3386028	3386028	99	99	61100	ERR2059937_metabat_12	mMAG2	ERR2059937	SAMEA104188572	PRJEB22007	sp659	MGG19443
MGG02199	97.08	4.78	FALSE	3811885	3811885	111	111	55895	ERR2059937_metabat_15	mMAG2	ERR2059937	SAMEA104188572	PRJEB22007	sp291	MGG02150
MGG02200	92.69	6.64	FALSE	3588661	3588661	239	239	23278	ERR2059937_metabat_21	mMAG2	ERR2059937	SAMEA104188572	PRJEB22007	sp927	MGG27643
MGG02201	91.95	8.05	FALSE	3730231	3730231	156	156	40426	ERR2059937_metabat_25	mMAG2	ERR2059937	SAMEA104188572	PRJEB22007	sp162	MGG41689
MGG02202	71.7	0	FALSE	1877302	1877302	52	52	47351	ERR2059937_metabat_26	mMAG2	ERR2059937	SAMEA104188572	PRJEB22007	sp70	MGG49755
MGG02203	51.7	0	FALSE	1042496	1042496	15	15	99919	ERR2059937_metabat_29	mMAG2	ERR2059937	SAMEA104188572	PRJEB22007	sp20	MGG23436
MGG02204	93.09	5.73	FALSE	5215954	5215954	282	282	28596	ERR2059937_metabat_34	mMAG2	ERR2059937	SAMEA104188572	PRJEB22007	sp267	MGG07741
MGG02206	51.06	0	FALSE	1261880	1261880	48	48	36210	ERR2059937_metabat_36	mMAG2	ERR2059937	SAMEA104188572	PRJEB22007	sp66	MGG29719
MGG02207	97.89	0.75	FALSE	2402463	2402463	71	71	50814	ERR2059937_metabat_39	mMAG2	ERR2059937	SAMEA104188572	PRJEB22007	sp54	MGG11602
MGG02208	79.62	0.38	FALSE	1964803	1964803	56	56	46953	ERR2059937_metabat_42	mMAG2	ERR2059937	SAMEA104188572	PRJEB22007	sp51	MGG49992
MGG02210	91.03	0	FALSE	1817100	1817100	148	148	21211	ERR2059937_metabat_44	mMAG2	ERR2059937	SAMEA104188572	PRJEB22007	sp45	MGG40032
MGG02211	66.16	0.88	FALSE	3118888	3118888	268	268	16203	ERR2059937_metabat_46	mMAG2	ERR2059937	SAMEA104188572	PRJEB22007	sp430	MGG49395
MGG02212	91.05	1.19	FALSE	2328000	2328000	131	131	26766	ERR2059937_metabat_47	mMAG2	ERR2059937	SAMEA104188572	PRJEB22007	sp98	MGG22288
MGG02213	92.29	0	FALSE	2338696	2338696	81	81	54817	ERR2059937_metabat_50	mMAG2	ERR2059937	SAMEA104188572	PRJEB22007	sp84	MGG49230
MGG02214	69.97	0.38	FALSE	1921480	1921480	81	81	32258	ERR2059937_metabat_60	mMAG2	ERR2059937	SAMEA104188572	PRJEB22007	sp28	MGG30282
MGG02215	74.05	1.41	FALSE	3106345	3106345	344	344	12088	ERR2059937_metabat_63	mMAG2	ERR2059937	SAMEA104188572	PRJEB22007	sp372	MGG25575
MGG02216	67.44	0	FALSE	1311810	1311810	79	79	22325	ERR2059937_metabat_64	mMAG2	ERR2059937	SAMEA104188572	PRJEB22007	sp93	MGG32911
MGG02217	69.35	1.62	FALSE	2777419	2777419	390	390	8316	ERR2059937_metabat_72	mMAG2	ERR2059937	SAMEA104188572	PRJEB22007	sp403	MGG42040
MGG02219	77.12	3.02	FALSE	2246333	2246333	486	486	7515	ERR2059938_maxbin_03	mMAG2	ERR2059938	SAMEA104188573	PRJEB22007	sp52	MGG35720
MGG02220	66.68	0.95	FALSE	1548744	1548744	378	378	5993	ERR2059938_maxbin_04	mMAG2	ERR2059938	SAMEA104188573	PRJEB22007	sp7	MGG26506
MGG02221	97.13	0.57	FALSE	4169038	4169038	242	242	56274	ERR2059938_maxbin_06	mMAG2	ERR2059938	SAMEA104188573	PRJEB22007	sp33	MGG49697
MGG02224	100	0.44	FALSE	2151043	2151043	16	16	319065	ERR2059938_maxbin_19	mMAG2	ERR2059938	SAMEA104188573	PRJEB22007	sp14	MGG49632
MGG02225	96.04	1.32	FALSE	2509700	2509700	108	108	38985	ERR2059938_maxbin_22	mMAG2	ERR2059938	SAMEA104188573	PRJEB22007	sp128	MGG02647
MGG02226	88.59	0	FALSE	2130786	2130786	101	101	64851	ERR2059938_maxbin_25_sub	mMAG2	ERR2059938	SAMEA104188573	PRJEB22007	sp45	MGG40032
MGG02227	93.87	0	FALSE	1946117	1946117	186	186	18530	ERR2059938_maxbin_27	mMAG2	ERR2059938	SAMEA104188573	PRJEB22007	sp10	MGG49749
MGG02228	66.98	0	FALSE	1447845	1447845	44	44	60809	ERR2059938_maxbin_28	mMAG2	ERR2059938	SAMEA104188573	PRJEB22007	sp93	MGG32911
MGG02230	91.78	0	FALSE	2852849	2852849	200	200	25834	ERR2059938_maxbin_41	mMAG2	ERR2059938	SAMEA104188573	PRJEB22007	sp153	MGG31704
MGG02231	93.38	3.74	FALSE	4669259	4669259	201	201	31477	ERR2059938_metabat_09	mMAG2	ERR2059938	SAMEA104188573	PRJEB22007	sp308	MGG22999
MGG02232	94.69	0	FALSE	2862056	2862056	61	61	80376	ERR2059938_metabat_11	mMAG2	ERR2059938	SAMEA104188573	PRJEB22007	sp34	MGG02342
MGG02233	83.88	0	FALSE	2947463	2947463	113	113	42814	ERR2059938_metabat_12	mMAG2	ERR2059938	SAMEA104188573	PRJEB22007	sp811	MGG32988
MGG02234	86.1	2.49	FALSE	4318099	4318099	129	129	62916	ERR2059938_metabat_13	mMAG2	ERR2059938	SAMEA104188573	PRJEB22007	sp474	MGG02580
MGG02235	98.28	3.45	FALSE	2238445	2238445	73	73	51708	ERR2059938_metabat_15	mMAG2	ERR2059938	SAMEA104188573	PRJEB22007	sp171	MGG17661
MGG02236	74.4	0.38	FALSE	1557010	1557010	34	34	67310	ERR2059938_metabat_18	mMAG2	ERR2059938	SAMEA104188573	PRJEB22007	sp113	MGG36685
MGG02237	86.78	0.69	FALSE	3611538	3611538	88	88	68046	ERR2059938_metabat_20_sub	mMAG2	ERR2059938	SAMEA104188573	PRJEB22007	sp30	MGG16451
MGG02239	95.43	0.38	FALSE	2393232	2393232	82	82	44221	ERR2059938_metabat_33	mMAG2	ERR2059938	SAMEA104188573	PRJEB22007	sp54	MGG11602
MGG02240	94.14	3.78	FALSE	2926711	2926711	130	130	35456	ERR2059938_metabat_34	mMAG2	ERR2059938	SAMEA104188573	PRJEB22007	sp116	MGG19040
MGG02241	84.92	0	FALSE	1596797	1596797	39	39	66999	ERR2059938_metabat_36	mMAG2	ERR2059938	SAMEA104188573	PRJEB22007	sp339	MGG39212
MGG02242	83.17	0.97	FALSE	2971431	2971431	92	92	48255	ERR2059938_metabat_37	mMAG2	ERR2059938	SAMEA104188573	PRJEB22007	sp290	MGG19142
MGG02243	88.39	1.07	FALSE	2924140	2924140	119	119	34813	ERR2059938_metabat_41	mMAG2	ERR2059938	SAMEA104188573	PRJEB22007	sp291	MGG02150
MGG02244	92.01	0.41	FALSE	1981063	1981063	245	245	12785	ERR2059938_metabat_46	mMAG2	ERR2059938	SAMEA104188573	PRJEB22007	sp312	MGG02528
MGG02245	56.11	0.75	FALSE	1235793	1235793	104	104	15632	ERR2059938_metabat_60	mMAG2	ERR2059938	SAMEA104188573	PRJEB22007	sp66	MGG29719
MGG02246	95.15	1.62	FALSE	2377497	2377497	184	184	18870	ERR2059938_metabat_62	mMAG2	ERR2059938	SAMEA104188573	PRJEB22007	sp243	MGG24824
MGG02247	64.93	2.74	FALSE	2066891	2066891	363	363	6756	ERR2059938_metabat_80	mMAG2	ERR2059938	SAMEA104188573	PRJEB22007	sp277	MGG49678
MGG02248	99.48	0	FALSE	2105933	2105933	88	88	31234	ERR2059939_maxbin_04	mMAG2	ERR2059939	SAMEA104188574	PRJEB22007	sp10	MGG49749
MGG02249	97.63	0	FALSE	2044675	2044675	40	40	137722	ERR2059939_maxbin_08	mMAG2	ERR2059939	SAMEA104188574	PRJEB22007	sp64	MGG30078
MGG02251	89.08	1.72	FALSE	3488568	3488568	123	123	67644	ERR2059939_maxbin_12_sub	mMAG2	ERR2059939	SAMEA104188574	PRJEB22007	sp182	MGG49598
MGG02252	84.97	4.01	FALSE	4057309	4057309	317	317	23354	ERR2059939_maxbin_15	mMAG2	ERR2059939	SAMEA104188574	PRJEB22007	sp308	MGG22999
MGG02254	92.83	1.02	FALSE	2312710	2312710	98	98	37760	ERR2059939_maxbin_28	mMAG2	ERR2059939	SAMEA104188574	PRJEB22007	sp128	MGG02647
MGG02255	99.22	0.97	FALSE	1906954	1906954	38	38	186309	ERR2059939_maxbin_30	mMAG2	ERR2059939	SAMEA104188574	PRJEB22007	sp61	MGG49750
MGG02259	99.62	0.44	FALSE	2359282	2359282	84	84	52239	ERR2059939_maxbin_46	mMAG2	ERR2059939	SAMEA104188574	PRJEB22007	sp312	MGG02528
MGG02260	78.16	1.26	FALSE	2741397	2741397	60	60	75953	ERR2059939_metabat_04	mMAG2	ERR2059939	SAMEA104188574	PRJEB22007	sp30	MGG16451
MGG02262	94.25	2.87	FALSE	4181155	4181155	132	132	49111	ERR2059939_metabat_15	mMAG2	ERR2059939	SAMEA104188574	PRJEB22007	sp267	MGG07741
MGG02263	97.52	0.16	FALSE	2930271	2930271	73	73	52862	ERR2059939_metabat_16	mMAG2	ERR2059939	SAMEA104188574	PRJEB22007	sp34	MGG02342
MGG02264	89.88	0	FALSE	2646918	2646918	135	135	26980	ERR2059939_metabat_18	mMAG2	ERR2059939	SAMEA104188574	PRJEB22007	sp153	MGG31704
MGG02265	95.4	0	FALSE	3251283	3251283	79	79	68876	ERR2059939_metabat_19	mMAG2	ERR2059939	SAMEA104188574	PRJEB22007	sp33	MGG49697
MGG02266	77.04	0.38	FALSE	1632933	1632933	31	31	70791	ERR2059939_metabat_20_sub	mMAG2	ERR2059939	SAMEA104188574	PRJEB22007	sp113	MGG36685
MGG02267	97.32	0	FALSE	1995631	1995631	34	34	120329	ERR2059939_metabat_23	mMAG2	ERR2059939	SAMEA104188574	PRJEB22007	sp45	MGG40032
MGG02268	96.9	0.48	FALSE	2572419	2572419	66	66	54445	ERR2059939_metabat_30	mMAG2	ERR2059939	SAMEA104188574	PRJEB22007	sp48	MGG35237
MGG02269	79.7	0.56	FALSE	3105337	3105337	112	112	52693	ERR2059939_metabat_33	mMAG2	ERR2059939	SAMEA104188574	PRJEB22007	sp767	MGG23320
MGG02270	52.11	0	FALSE	1268736	1268736	41	41	40059	ERR2059939_metabat_38	mMAG2	ERR2059939	SAMEA104188574	PRJEB22007	sp66	MGG29719
MGG02271	97.92	0.38	FALSE	2406903	2406903	71	71	50233	ERR2059939_metabat_41	mMAG2	ERR2059939	SAMEA104188574	PRJEB22007	sp54	MGG11602
MGG02272	91.04	2.81	FALSE	4000988	4000988	246	246	26617	ERR2059939_metabat_46	mMAG2	ERR2059939	SAMEA104188574	PRJEB22007	sp290	MGG19142
MGG02273	93.28	3.12	FALSE	2699998	2699998	159	159	24294	ERR2059939_metabat_51	mMAG2	ERR2059939	SAMEA104188574	PRJEB22007	sp116	MGG19040
MGG02274	92.27	0.75	FALSE	2079374	2079374	130	130	22122	ERR2059939_metabat_56	mMAG2	ERR2059939	SAMEA104188574	PRJEB22007	sp102	MGG27621
MGG02275	93.51	3.22	FALSE	3458174	3458174	273	273	18334	ERR2059939_metabat_57	mMAG2	ERR2059939	SAMEA104188574	PRJEB22007	sp200	MGG34226
MGG02276	69.88	0.75	FALSE	1872042	1872042	173	173	14126	ERR2059939_metabat_64_sub	mMAG2	ERR2059939	SAMEA104188574	PRJEB22007	sp28	MGG30282
MGG02280	88.04	1.38	FALSE	3777745	3777745	175	175	56499	ERR2059940_maxbin_05	mMAG2	ERR2059940	SAMEA104188575	PRJEB22007	sp30	MGG16451
MGG02281	95.09	0.94	FALSE	2329547	2329547	85	85	41484	ERR2059940_maxbin_17	mMAG2	ERR2059940	SAMEA104188575	PRJEB22007	sp128	MGG02647
MGG02282	96.55	0.57	FALSE	3983069	3983069	160	160	63274	ERR2059940_maxbin_21	mMAG2	ERR2059940	SAMEA104188575	PRJEB22007	sp33	MGG49697
MGG02284	95.2	0.37	FALSE	2010500	2010500	164	164	20892	ERR2059940_maxbin_24	mMAG2	ERR2059940	SAMEA104188575	PRJEB22007	sp10	MGG49749
MGG02285	100	0.44	FALSE	2157617	2157617	15	15	277825	ERR2059940_maxbin_26	mMAG2	ERR2059940	SAMEA104188575	PRJEB22007	sp14	MGG49632
MGG02286	85.89	1.69	FALSE	3885039	3885039	256	256	29634	ERR2059940_maxbin_29	mMAG2	ERR2059940	SAMEA104188575	PRJEB22007	sp308	MGG22999
MGG02287	98.28	8.62	FALSE	1951269	1951269	54	54	157648	ERR2059940_maxbin_31	mMAG2	ERR2059940	SAMEA104188575	PRJEB22007	sp61	MGG49750
MGG02288	97.63	0	FALSE	2035186	2035186	38	38	137722	ERR2059940_maxbin_34	mMAG2	ERR2059940	SAMEA104188575	PRJEB22007	sp64	MGG30078
MGG02289	58.24	0	FALSE	1425979	1425979	103	103	25987	ERR2059940_maxbin_35_sub	mMAG2	ERR2059940	SAMEA104188575	PRJEB22007	sp153	MGG31704
MGG02290	97.32	0.13	FALSE	2082771	2082771	44	44	140918	ERR2059940_maxbin_38	mMAG2	ERR2059940	SAMEA104188575	PRJEB22007	sp45	MGG40032
MGG02291	96.39	0.48	FALSE	1873915	1873915	47	47	53343	ERR2059940_metabat_11	mMAG2	ERR2059940	SAMEA104188575	PRJEB22007	sp339	MGG39212
MGG02292	95.85	0.13	FALSE	2170359	2170359	36	36	93164	ERR2059940_metabat_17	mMAG2	ERR2059940	SAMEA104188575	PRJEB22007	sp26	MGG22940
MGG02293	96.29	0.38	FALSE	2213049	2213049	49	49	64076	ERR2059940_metabat_18	mMAG2	ERR2059940	SAMEA104188575	PRJEB22007	sp113	MGG36685
MGG02294	96.07	0	FALSE	2854734	2854734	70	70	56402	ERR2059940_metabat_20	mMAG2	ERR2059940	SAMEA104188575	PRJEB22007	sp34	MGG02342
MGG02296	96.25	2.3	FALSE	4015682	4015682	128	128	52224	ERR2059940_metabat_22	mMAG2	ERR2059940	SAMEA104188575	PRJEB22007	sp267	MGG07741
MGG02297	96.89	0.48	FALSE	2587632	2587632	79	79	51623	ERR2059940_metabat_29	mMAG2	ERR2059940	SAMEA104188575	PRJEB22007	sp48	MGG35237
MGG02298	92.78	0.57	FALSE	3349792	3349792	154	154	31712	ERR2059940_metabat_30	mMAG2	ERR2059940	SAMEA104188575	PRJEB22007	sp108	MGG01877
MGG02299	97.17	0.38	FALSE	2396616	2396616	81	81	45390	ERR2059940_metabat_36	mMAG2	ERR2059940	SAMEA104188575	PRJEB22007	sp54	MGG11602
MGG02300	71.51	0	FALSE	1607581	1607581	44	44	58700	ERR2059940_metabat_38	mMAG2	ERR2059940	SAMEA104188575	PRJEB22007	sp93	MGG32911
MGG02301	69.44	0.18	FALSE	1939065	1939065	76	76	40339	ERR2059940_metabat_39	mMAG2	ERR2059940	SAMEA104188575	PRJEB22007	sp341	MGG44352
MGG02302	86.69	3.04	FALSE	2079580	2079580	213	213	17040	ERR2059940_metabat_46	mMAG2	ERR2059940	SAMEA104188575	PRJEB22007	sp169	MGG49679
MGG02303	51.98	0	FALSE	1262219	1262219	277	277	5271	ERR2059940_metabat_63	mMAG2	ERR2059940	SAMEA104188575	PRJEB22007	sp52	MGG35720
MGG02305	93.4	0.94	FALSE	2193556	2193556	76	76	41784	ERR2059941_maxbin_07	mMAG2	ERR2059941	SAMEA104188576	PRJEB22007	sp128	MGG02647
MGG02306	100	0	FALSE	1991493	1991493	38	38	237256	ERR2059941_maxbin_09	mMAG2	ERR2059941	SAMEA104188576	PRJEB22007	sp685	MGG49933
MGG02308	95.61	1.72	FALSE	3767726	3767726	158	158	67644	ERR2059941_maxbin_12	mMAG2	ERR2059941	SAMEA104188576	PRJEB22007	sp182	MGG49598
MGG02309	60.65	0.26	FALSE	1445459	1445459	395	395	5323	ERR2059941_maxbin_18	mMAG2	ERR2059941	SAMEA104188576	PRJEB22007	sp10	MGG49749
MGG02310	95.13	0	FALSE	3377316	3377316	222	222	26980	ERR2059941_maxbin_19	mMAG2	ERR2059941	SAMEA104188576	PRJEB22007	sp153	MGG31704
MGG02311	99.22	0.78	FALSE	1884535	1884535	41	41	371118	ERR2059941_maxbin_22	mMAG2	ERR2059941	SAMEA104188576	PRJEB22007	sp61	MGG49750
MGG02313	97.17	1.35	FALSE	2148377	2148377	76	76	49044	ERR2059941_maxbin_34	mMAG2	ERR2059941	SAMEA104188576	PRJEB22007	sp129	MGG49411
MGG02314	94.15	0.39	FALSE	2652129	2652129	28	28	145662	ERR2059941_maxbin_39	mMAG2	ERR2059941	SAMEA104188576	PRJEB22007	sp447	MGG39260
MGG02315	93.96	0	FALSE	1952468	1952468	25	25	132879	ERR2059941_metabat_09	mMAG2	ERR2059941	SAMEA104188576	PRJEB22007	sp45	MGG40032
MGG02316	90.19	0.13	FALSE	2020040	2020040	34	34	96190	ERR2059941_metabat_13	mMAG2	ERR2059941	SAMEA104188576	PRJEB22007	sp26	MGG22940
MGG02317	98.73	1.42	FALSE	3277547	3277547	76	76	67669	ERR2059941_metabat_15	mMAG2	ERR2059941	SAMEA104188576	PRJEB22007	sp319	MGG19285
MGG02318	96.43	0.48	FALSE	2540375	2540375	70	70	53455	ERR2059941_metabat_25	mMAG2	ERR2059941	SAMEA104188576	PRJEB22007	sp48	MGG35237
MGG02319	98.68	0.75	FALSE	2442132	2442132	76	76	42431	ERR2059941_metabat_29	mMAG2	ERR2059941	SAMEA104188576	PRJEB22007	sp54	MGG11602
MGG02320	96.74	0	FALSE	1819210	1819210	88	88	32818	ERR2059941_metabat_30	mMAG2	ERR2059941	SAMEA104188576	PRJEB22007	sp44	MGG49448
MGG02321	69.44	0.57	FALSE	3277354	3277354	122	122	46158	ERR2059941_metabat_31	mMAG2	ERR2059941	SAMEA104188576	PRJEB22007	sp394	MGG03643
MGG02322	74.91	0.38	FALSE	2087112	2087112	84	84	41109	ERR2059941_metabat_32	mMAG2	ERR2059941	SAMEA104188576	PRJEB22007	sp28	MGG30282
MGG02323	62.26	0	FALSE	1304958	1304958	32	32	60403	ERR2059941_metabat_34_sub	mMAG2	ERR2059941	SAMEA104188576	PRJEB22007	sp93	MGG32911
MGG02324	90.66	2.53	FALSE	3015711	3015711	195	195	26594	ERR2059941_metabat_35	mMAG2	ERR2059941	SAMEA104188576	PRJEB22007	sp116	MGG19040
MGG02325	86.93	2.34	FALSE	2486725	2486725	222	222	15782	ERR2059941_metabat_38	mMAG2	ERR2059941	SAMEA104188576	PRJEB22007	sp34	MGG02342
MGG02326	58.62	0	FALSE	1602046	1602046	195	195	10263	ERR2059941_metabat_40	mMAG2	ERR2059941	SAMEA104188576	PRJEB22007	sp66	MGG29719
MGG02327	80.56	3.77	FALSE	4317443	4317443	438	438	14323	ERR2059941_metabat_41	mMAG2	ERR2059941	SAMEA104188576	PRJEB22007	sp308	MGG22999
MGG02328	68.24	0	FALSE	2184378	2184378	214	214	14353	ERR2059941_metabat_42	mMAG2	ERR2059941	SAMEA104188576	PRJEB22007	sp70	MGG49755
MGG02329	69.1	0	FALSE	1421823	1421823	247	247	6868	ERR2059941_metabat_52	mMAG2	ERR2059941	SAMEA104188576	PRJEB22007	sp299	MGG29816
MGG02330	61.37	0.81	FALSE	1677486	1677486	387	387	5252	ERR2059941_metabat_58	mMAG2	ERR2059941	SAMEA104188576	PRJEB22007	sp43	MGG49307
MGG02333	95.98	2.3	FALSE	3798681	3798681	173	173	67644	ERR2059942_maxbin_19	mMAG2	ERR2059942	SAMEA104188577	PRJEB22007	sp182	MGG49598
MGG02334	99.37	0	FALSE	2106100	2106100	106	106	25959	ERR2059942_maxbin_23	mMAG2	ERR2059942	SAMEA104188577	PRJEB22007	sp10	MGG49749
MGG02337	95.09	1.02	FALSE	2304681	2304681	91	91	37784	ERR2059942_maxbin_31	mMAG2	ERR2059942	SAMEA104188577	PRJEB22007	sp128	MGG02647
MGG02338	99.22	0.86	FALSE	1907001	1907001	52	52	370000	ERR2059942_maxbin_34	mMAG2	ERR2059942	SAMEA104188577	PRJEB22007	sp61	MGG49750
MGG02340	89.26	0	FALSE	1869323	1869323	27	27	120389	ERR2059942_metabat_04	mMAG2	ERR2059942	SAMEA104188577	PRJEB22007	sp45	MGG40032
MGG02341	97.99	0	FALSE	2045795	2045795	45	45	64795	ERR2059942_metabat_07	mMAG2	ERR2059942	SAMEA104188577	PRJEB22007	sp299	MGG29816
MGG02342	97.52	0	FALSE	2933421	2933421	74	74	63466	ERR2059942_metabat_12	mMAG2	ERR2059942	SAMEA104188577	PRJEB22007	sp34	MGG02342
MGG02343	88.68	0.4	FALSE	1878274	1878274	62	62	45672	ERR2059942_metabat_18	mMAG2	ERR2059942	SAMEA104188577	PRJEB22007	sp129	MGG49411
MGG02344	96.43	0.48	FALSE	2500217	2500217	72	72	54423	ERR2059942_metabat_23	mMAG2	ERR2059942	SAMEA104188577	PRJEB22007	sp48	MGG35237
MGG02345	98.64	0.75	FALSE	2471722	2471722	75	75	55361	ERR2059942_metabat_27	mMAG2	ERR2059942	SAMEA104188577	PRJEB22007	sp54	MGG11602
MGG02346	81.73	1.34	FALSE	3961076	3961076	250	250	25114	ERR2059942_metabat_30	mMAG2	ERR2059942	SAMEA104188577	PRJEB22007	sp394	MGG03643
MGG02347	94.58	5.26	FALSE	2883306	2883306	135	135	35519	ERR2059942_metabat_31	mMAG2	ERR2059942	SAMEA104188577	PRJEB22007	sp116	MGG19040
MGG02348	78.3	0.41	FALSE	2205627	2205627	94	94	41109	ERR2059942_metabat_32	mMAG2	ERR2059942	SAMEA104188577	PRJEB22007	sp28	MGG30282
MGG02351	87.06	0	FALSE	2312088	2312088	271	271	12484	ERR2059942_metabat_40	mMAG2	ERR2059942	SAMEA104188577	PRJEB22007	sp153	MGG31704
MGG02352	81.76	4.7	FALSE	2456324	2456324	359	359	9797	ERR2059942_metabat_42	mMAG2	ERR2059942	SAMEA104188577	PRJEB22007	sp43	MGG49307
MGG02353	67.1	1.72	FALSE	3398031	3398031	545	545	7619	ERR2059942_metabat_50	mMAG2	ERR2059942	SAMEA104188577	PRJEB22007	sp308	MGG22999
MGG02354	51.91	0	FALSE	1430083	1430083	312	312	5431	ERR2059942_metabat_51	mMAG2	ERR2059942	SAMEA104188577	PRJEB22007	sp663	MGG48609
MGG02356	98.22	0	FALSE	2133645	2133645	53	53	137760	ERR2059943_maxbin_05	mMAG2	ERR2059943	SAMEA104188578	PRJEB22007	sp64	MGG30078
MGG02357	82.87	3.77	FALSE	2315910	2315910	402	402	9874	ERR2059943_maxbin_21	mMAG2	ERR2059943	SAMEA104188578	PRJEB22007	sp52	MGG35720
MGG02358	65.47	1.51	FALSE	1764809	1764809	74	74	60403	ERR2059943_maxbin_23_sub	mMAG2	ERR2059943	SAMEA104188578	PRJEB22007	sp93	MGG32911
MGG02359	100	0	FALSE	1960165	1960165	18	18	333505	ERR2059943_maxbin_24	mMAG2	ERR2059943	SAMEA104188578	PRJEB22007	sp685	MGG49933
MGG02360	97.32	0	FALSE	2071022	2071022	66	66	134426	ERR2059943_maxbin_30_sub	mMAG2	ERR2059943	SAMEA104188578	PRJEB22007	sp45	MGG40032
MGG02361	96.16	0.52	FALSE	2031840	2031840	142	142	23607	ERR2059943_maxbin_33	mMAG2	ERR2059943	SAMEA104188578	PRJEB22007	sp10	MGG49749
MGG02362	93.4	1.02	FALSE	2186075	2186075	80	80	37770	ERR2059943_maxbin_36	mMAG2	ERR2059943	SAMEA104188578	PRJEB22007	sp128	MGG02647
MGG02363	93.56	0.77	FALSE	2739670	2739670	101	101	44958	ERR2059943_maxbin_44	mMAG2	ERR2059943	SAMEA104188578	PRJEB22007	sp34	MGG02342
MGG02364	99.22	0.97	FALSE	1864373	1864373	26	26	157648	ERR2059943_maxbin_45	mMAG2	ERR2059943	SAMEA104188578	PRJEB22007	sp61	MGG49750
MGG02365	94.15	0.97	FALSE	2600380	2600380	24	24	138206	ERR2059943_metabat_04	mMAG2	ERR2059943	SAMEA104188578	PRJEB22007	sp447	MGG39260
MGG02366	97.41	3.45	FALSE	2271036	2271036	93	93	43142	ERR2059943_metabat_13	mMAG2	ERR2059943	SAMEA104188578	PRJEB22007	sp171	MGG17661
MGG02367	94.83	1.72	FALSE	3349673	3349673	89	89	71473	ERR2059943_metabat_14	mMAG2	ERR2059943	SAMEA104188578	PRJEB22007	sp182	MGG49598
MGG02368	94.74	1.13	FALSE	3682477	3682477	143	143	48006	ERR2059943_metabat_23	mMAG2	ERR2059943	SAMEA104188578	PRJEB22007	sp767	MGG23320
MGG02369	95.86	1.92	FALSE	5014953	5014953	157	157	45909	ERR2059943_metabat_24	mMAG2	ERR2059943	SAMEA104188578	PRJEB22007	sp308	MGG22999
MGG02370	66.79	0	FALSE	1384702	1384702	22	22	79525	ERR2059943_metabat_26	mMAG2	ERR2059943	SAMEA104188578	PRJEB22007	sp20	MGG23436
MGG02371	96.9	0.95	FALSE	2585266	2585266	79	79	51622	ERR2059943_metabat_27	mMAG2	ERR2059943	SAMEA104188578	PRJEB22007	sp48	MGG35237
MGG02373	93.09	2.24	FALSE	3632025	3632025	130	130	41483	ERR2059943_metabat_31	mMAG2	ERR2059943	SAMEA104188578	PRJEB22007	sp811	MGG32988
MGG02374	80.25	0.54	FALSE	1216143	1216143	68	68	25279	ERR2059943_metabat_32	mMAG2	ERR2059943	SAMEA104188578	PRJEB22007	sp44	MGG49448
MGG02375	93.18	0.88	FALSE	2950274	2950274	94	94	52124	ERR2059943_metabat_33	mMAG2	ERR2059943	SAMEA104188578	PRJEB22007	sp116	MGG19040
MGG02376	97.57	4.65	FALSE	1765006	1765006	112	112	27865	ERR2059943_metabat_35	mMAG2	ERR2059943	SAMEA104188578	PRJEB22007	sp381	MGG02155
MGG02377	98.68	0.75	FALSE	2433556	2433556	75	75	50814	ERR2059943_metabat_36	mMAG2	ERR2059943	SAMEA104188578	PRJEB22007	sp54	MGG11602
MGG02378	96.46	1.91	FALSE	4891726	4891726	257	257	33133	ERR2059943_metabat_38	mMAG2	ERR2059943	SAMEA104188578	PRJEB22007	sp224	MGG37897
MGG02379	57.92	0	FALSE	1757607	1757607	70	70	45747	ERR2059943_metabat_40	mMAG2	ERR2059943	SAMEA104188578	PRJEB22007	sp28	MGG30282
MGG02380	55.92	0.97	FALSE	2922876	2922876	112	112	41666	ERR2059943_metabat_41	mMAG2	ERR2059943	SAMEA104188578	PRJEB22007	sp394	MGG03643
MGG02381	88.26	1.68	FALSE	2420378	2420378	118	118	31619	ERR2059943_metabat_46	mMAG2	ERR2059943	SAMEA104188578	PRJEB22007	sp341	MGG44352
MGG02382	74.75	4.53	FALSE	2257728	2257728	183	183	17528	ERR2059943_metabat_50	mMAG2	ERR2059943	SAMEA104188578	PRJEB22007	sp1087	MGG30512
MGG02383	70.01	0	FALSE	1659155	1659155	177	177	11223	ERR2059943_metabat_54	mMAG2	ERR2059943	SAMEA104188578	PRJEB22007	sp66	MGG29719
MGG02384	71.38	1.12	FALSE	1790120	1790120	182	182	13356	ERR2059943_metabat_56	mMAG2	ERR2059943	SAMEA104188578	PRJEB22007	sp866	MGG40777
MGG02385	78.85	1.01	FALSE	2019502	2019502	293	293	9141	ERR2059943_metabat_65	mMAG2	ERR2059943	SAMEA104188578	PRJEB22007	sp153	MGG31704
MGG02386	61.72	0.58	FALSE	1326238	1326238	295	295	5766	ERR2059943_metabat_78	mMAG2	ERR2059943	SAMEA104188578	PRJEB22007	sp312	MGG02528
MGG02387	98.11	1.35	FALSE	2292311	2292311	96	96	43493	ERR2059944_maxbin_03	mMAG2	ERR2059944	SAMEA104188579	PRJEB22007	sp129	MGG49411
MGG02388	95.09	0	FALSE	2667814	2667814	93	93	55496	ERR2059944_maxbin_06	mMAG2	ERR2059944	SAMEA104188579	PRJEB22007	sp70	MGG49755
MGG02389	62.2	0.19	FALSE	1487093	1487093	116	116	22133	ERR2059944_maxbin_10	mMAG2	ERR2059944	SAMEA104188579	PRJEB22007	sp210	MGG47319
MGG02391	94.91	0.94	FALSE	2200257	2200257	77	77	41664	ERR2059944_maxbin_16	mMAG2	ERR2059944	SAMEA104188579	PRJEB22007	sp128	MGG02647
MGG02392	100	0.44	FALSE	2141032	2141032	15	15	277692	ERR2059944_maxbin_21	mMAG2	ERR2059944	SAMEA104188579	PRJEB22007	sp14	MGG49632
MGG02393	74.53	1.13	FALSE	1970263	1970263	73	73	50938	ERR2059944_maxbin_22	mMAG2	ERR2059944	SAMEA104188579	PRJEB22007	sp51	MGG49992
MGG02394	97.92	0.08	FALSE	2257215	2257215	66	66	58511	ERR2059944_maxbin_25	mMAG2	ERR2059944	SAMEA104188579	PRJEB22007	sp127	MGG49765
MGG02395	92.79	0.48	FALSE	1937083	1937083	45	45	104113	ERR2059944_maxbin_34	mMAG2	ERR2059944	SAMEA104188579	PRJEB22007	sp107	MGG38130
MGG02396	76.76	0.38	FALSE	2272250	2272250	128	128	37248	ERR2059944_maxbin_39	mMAG2	ERR2059944	SAMEA104188579	PRJEB22007	sp28	MGG30282
MGG02397	97.22	0.19	FALSE	3401391	3401391	111	111	50156	ERR2059944_metabat_07	mMAG2	ERR2059944	SAMEA104188579	PRJEB22007	sp466	MGG36770
MGG02398	68.99	0	FALSE	1548278	1548278	24	24	91373	ERR2059944_metabat_09	mMAG2	ERR2059944	SAMEA104188579	PRJEB22007	sp26	MGG22940
MGG02399	95.85	0	FALSE	2636896	2636896	86	86	52884	ERR2059944_metabat_13	mMAG2	ERR2059944	SAMEA104188579	PRJEB22007	sp84	MGG49230
MGG02401	68.68	0	FALSE	1409734	1409734	25	25	64356	ERR2059944_metabat_18	mMAG2	ERR2059944	SAMEA104188579	PRJEB22007	sp20	MGG23436
MGG02402	57.4	0	FALSE	1398780	1398780	50	50	38404	ERR2059944_metabat_19	mMAG2	ERR2059944	SAMEA104188579	PRJEB22007	sp66	MGG29719
MGG02403	93.36	0.75	FALSE	2335882	2335882	77	77	42356	ERR2059944_metabat_25	mMAG2	ERR2059944	SAMEA104188579	PRJEB22007	sp54	MGG11602
MGG02404	88.48	5.15	FALSE	3214359	3214359	220	220	24987	ERR2059944_metabat_27	mMAG2	ERR2059944	SAMEA104188579	PRJEB22007	sp162	MGG41689
MGG02405	93.35	0.47	FALSE	2817475	2817475	147	147	30560	ERR2059944_metabat_36	mMAG2	ERR2059944	SAMEA104188579	PRJEB22007	sp134	MGG49266
MGG02406	90.43	0.38	FALSE	2301215	2301215	110	110	28792	ERR2059944_metabat_40	mMAG2	ERR2059944	SAMEA104188579	PRJEB22007	sp436	MGG21406
MGG02407	73.27	0.38	FALSE	2045176	2045176	114	114	25510	ERR2059944_metabat_43_sub	mMAG2	ERR2059944	SAMEA104188579	PRJEB22007	sp29	MGG49463
MGG02408	66.38	0	FALSE	1769360	1769360	192	192	12378	ERR2059944_metabat_53	mMAG2	ERR2059944	SAMEA104188579	PRJEB22007	sp102	MGG27621
MGG02410	69.85	0	FALSE	1567211	1567211	57	57	60389	ERR2059945_maxbin_04	mMAG2	ERR2059945	SAMEA104188580	PRJEB22007	sp93	MGG32911
MGG02413	98.11	1.35	FALSE	2414232	2414232	122	122	43491	ERR2059945_maxbin_24	mMAG2	ERR2059945	SAMEA104188580	PRJEB22007	sp129	MGG49411
MGG02414	97.12	3.04	FALSE	2047791	2047791	63	63	88598	ERR2059945_maxbin_27	mMAG2	ERR2059945	SAMEA104188580	PRJEB22007	sp107	MGG38130
MGG02415	88.87	0.08	FALSE	2108677	2108677	54	54	58511	ERR2059945_maxbin_28	mMAG2	ERR2059945	SAMEA104188580	PRJEB22007	sp127	MGG49765
MGG02417	77.36	0.38	FALSE	2038087	2038087	71	71	50797	ERR2059945_maxbin_35	mMAG2	ERR2059945	SAMEA104188580	PRJEB22007	sp51	MGG49992
MGG02418	100	0.48	FALSE	2039109	2039109	33	33	143505	ERR2059945_maxbin_42	mMAG2	ERR2059945	SAMEA104188580	PRJEB22007	sp381	MGG02155
MGG02419	81.51	0	FALSE	2131458	2131458	61	61	55403	ERR2059945_maxbin_43	mMAG2	ERR2059945	SAMEA104188580	PRJEB22007	sp70	MGG49755
MGG02420	100	0.44	FALSE	2152814	2152814	16	16	319034	ERR2059945_maxbin_49	mMAG2	ERR2059945	SAMEA104188580	PRJEB22007	sp14	MGG49632
MGG02421	94.91	1.02	FALSE	2349621	2349621	96	96	38884	ERR2059945_maxbin_50	mMAG2	ERR2059945	SAMEA104188580	PRJEB22007	sp128	MGG02647
MGG02423	93.1	1.87	FALSE	3261805	3261805	95	95	71473	ERR2059945_metabat_006	mMAG2	ERR2059945	SAMEA104188580	PRJEB22007	sp182	MGG49598
MGG02424	87.93	3.43	FALSE	3221959	3221959	59	59	78675	ERR2059945_metabat_009	mMAG2	ERR2059945	SAMEA104188580	PRJEB22007	sp482	MGG31877
MGG02425	96.53	0	FALSE	2705486	2705486	135	135	34224	ERR2059945_metabat_010	mMAG2	ERR2059945	SAMEA104188580	PRJEB22007	sp1113	MGG38913
MGG02426	82.48	0.29	FALSE	3101861	3101861	65	65	64694	ERR2059945_metabat_012	mMAG2	ERR2059945	SAMEA104188580	PRJEB22007	sp313	MGG07153
MGG02427	97.41	3.88	FALSE	2199251	2199251	93	93	37147	ERR2059945_metabat_014	mMAG2	ERR2059945	SAMEA104188580	PRJEB22007	sp171	MGG17661
MGG02428	97.32	0.34	FALSE	2007611	2007611	30	30	91047	ERR2059945_metabat_015	mMAG2	ERR2059945	SAMEA104188580	PRJEB22007	sp45	MGG40032
MGG02429	93.58	0.13	FALSE	2093630	2093630	32	32	91415	ERR2059945_metabat_020	mMAG2	ERR2059945	SAMEA104188580	PRJEB22007	sp26	MGG22940
MGG02430	92.88	2.05	FALSE	3524772	3524772	103	103	50316	ERR2059945_metabat_021	mMAG2	ERR2059945	SAMEA104188580	PRJEB22007	sp291	MGG02150
MGG02431	91.38	3.33	FALSE	3786682	3786682	91	91	61187	ERR2059945_metabat_027	mMAG2	ERR2059945	SAMEA104188580	PRJEB22007	sp501	MGG11218
MGG02432	96.9	0.48	FALSE	2602063	2602063	72	72	55414	ERR2059945_metabat_028	mMAG2	ERR2059945	SAMEA104188580	PRJEB22007	sp48	MGG35237
MGG02433	97.3	1.35	FALSE	3641212	3641212	128	128	46333	ERR2059945_metabat_033	mMAG2	ERR2059945	SAMEA104188580	PRJEB22007	sp89	MGG33315
MGG02434	95.86	2.38	FALSE	5923449	5923449	449	449	22883	ERR2059945_metabat_034	mMAG2	ERR2059945	SAMEA104188580	PRJEB22007	sp75	MGG46561
MGG02435	92.62	1.34	FALSE	2956838	2956838	94	94	49895	ERR2059945_metabat_039	mMAG2	ERR2059945	SAMEA104188580	PRJEB22007	sp162	MGG41689
MGG02436	51.36	0	FALSE	1280157	1280157	53	53	36102	ERR2059945_metabat_040	mMAG2	ERR2059945	SAMEA104188580	PRJEB22007	sp66	MGG29719
MGG02437	95.02	1.25	FALSE	4712713	4712713	151	151	45870	ERR2059945_metabat_046	mMAG2	ERR2059945	SAMEA104188580	PRJEB22007	sp806	MGG02437
MGG02438	78.68	3.91	FALSE	2233779	2233779	223	223	13108	ERR2059945_metabat_052	mMAG2	ERR2059945	SAMEA104188580	PRJEB22007	sp993	MGG30885
MGG02440	90.44	0	FALSE	2135138	2135138	137	137	22933	ERR2059945_metabat_057	mMAG2	ERR2059945	SAMEA104188580	PRJEB22007	sp223	MGG49680
MGG02441	94.55	1.35	FALSE	3855306	3855306	215	215	27237	ERR2059945_metabat_058	mMAG2	ERR2059945	SAMEA104188580	PRJEB22007	sp224	MGG37897
MGG02442	94.86	4.77	FALSE	3753864	3753864	235	235	22246	ERR2059945_metabat_064	mMAG2	ERR2059945	SAMEA104188580	PRJEB22007	sp94	MGG48728
MGG02443	94.15	0.38	FALSE	2152713	2152713	115	115	26745	ERR2059945_metabat_066	mMAG2	ERR2059945	SAMEA104188580	PRJEB22007	sp102	MGG27621
MGG02444	54.11	0	FALSE	1829331	1829331	223	223	9698	ERR2059945_metabat_075	mMAG2	ERR2059945	SAMEA104188580	PRJEB22007	sp265	MGG20206
MGG02445	81.81	0.57	FALSE	2681228	2681228	349	349	10173	ERR2059945_metabat_079	mMAG2	ERR2059945	SAMEA104188580	PRJEB22007	sp1033	MGG02445
MGG02446	81.84	1.9	FALSE	1997122	1997122	197	197	13814	ERR2059945_metabat_081	mMAG2	ERR2059945	SAMEA104188580	PRJEB22007	sp153	MGG31704
MGG02447	72.95	1.34	FALSE	2067057	2067057	264	264	9653	ERR2059945_metabat_083	mMAG2	ERR2059945	SAMEA104188580	PRJEB22007	sp896	MGG03984
MGG02448	74.37	0.65	FALSE	2725484	2725484	428	428	7563	ERR2059945_metabat_085	mMAG2	ERR2059945	SAMEA104188580	PRJEB22007	sp374	MGG19884
MGG02449	65.89	2.66	FALSE	1302683	1302683	282	282	5601	ERR2059945_metabat_087_sub	mMAG2	ERR2059945	SAMEA104188580	PRJEB22007	sp64	MGG30078
MGG02451	94.83	2.3	FALSE	3466089	3466089	167	167	56909	ERR2059946_maxbin_09	mMAG2	ERR2059946	SAMEA104188581	PRJEB22007	sp182	MGG49598
MGG02454	94.53	0	FALSE	2223812	2223812	61	61	59324	ERR2059946_maxbin_22	mMAG2	ERR2059946	SAMEA104188581	PRJEB22007	sp127	MGG49765
MGG02455	72.87	1.01	FALSE	1597340	1597340	393	393	6453	ERR2059946_maxbin_28	mMAG2	ERR2059946	SAMEA104188581	PRJEB22007	sp10	MGG49749
MGG02456	97.99	1.16	FALSE	4155439	4155439	166	166	51070	ERR2059946_maxbin_29	mMAG2	ERR2059946	SAMEA104188581	PRJEB22007	sp89	MGG33315
MGG02457	100	0.44	FALSE	2184911	2184911	33	33	277690	ERR2059946_maxbin_31	mMAG2	ERR2059946	SAMEA104188581	PRJEB22007	sp14	MGG49632
MGG02458	93.96	0	FALSE	2439402	2439402	74	74	44949	ERR2059946_maxbin_32	mMAG2	ERR2059946	SAMEA104188581	PRJEB22007	sp70	MGG49755
MGG02459	91.51	1.02	FALSE	2213291	2213291	81	81	41484	ERR2059946_maxbin_33	mMAG2	ERR2059946	SAMEA104188581	PRJEB22007	sp128	MGG02647
MGG02463	83.08	3.33	FALSE	3406800	3406800	199	199	30456	ERR2059946_maxbin_50	mMAG2	ERR2059946	SAMEA104188581	PRJEB22007	sp118	MGG36852
MGG02464	98.94	0	FALSE	1596133	1596133	42	42	97002	ERR2059946_maxbin_53	mMAG2	ERR2059946	SAMEA104188581	PRJEB22007	sp58	MGG49362
MGG02465	100	0.48	FALSE	2030144	2030144	23	23	191157	ERR2059946_maxbin_54	mMAG2	ERR2059946	SAMEA104188581	PRJEB22007	sp381	MGG02155
MGG02466	83.94	0	FALSE	2436613	2436613	222	222	20843	ERR2059946_maxbin_56	mMAG2	ERR2059946	SAMEA104188581	PRJEB22007	sp153	MGG31704
MGG02467	88.51	0.77	FALSE	4172776	4172776	123	123	50979	ERR2059946_metabat_003	mMAG2	ERR2059946	SAMEA104188581	PRJEB22007	sp94	MGG48728
MGG02468	93.12	3.32	FALSE	3674303	3674303	116	116	46469	ERR2059946_metabat_006	mMAG2	ERR2059946	SAMEA104188581	PRJEB22007	sp490	MGG11598
MGG02469	96.62	3.06	FALSE	3939374	3939374	78	78	74262	ERR2059946_metabat_007	mMAG2	ERR2059946	SAMEA104188581	PRJEB22007	sp99	MGG10344
MGG02470	95.98	1.03	FALSE	3825633	3825633	89	89	67918	ERR2059946_metabat_013	mMAG2	ERR2059946	SAMEA104188581	PRJEB22007	sp313	MGG07153
MGG02471	94.25	1.25	FALSE	3672591	3672591	81	81	70196	ERR2059946_metabat_014	mMAG2	ERR2059946	SAMEA104188581	PRJEB22007	sp482	MGG31877
MGG02472	56.23	0	FALSE	1143879	1143879	16	16	99917	ERR2059946_metabat_015	mMAG2	ERR2059946	SAMEA104188581	PRJEB22007	sp20	MGG23436
MGG02473	93.96	0.34	FALSE	1918555	1918555	44	44	67204	ERR2059946_metabat_016	mMAG2	ERR2059946	SAMEA104188581	PRJEB22007	sp45	MGG40032
MGG02474	96.23	0.13	FALSE	2156027	2156027	44	44	74502	ERR2059946_metabat_018	mMAG2	ERR2059946	SAMEA104188581	PRJEB22007	sp26	MGG22940
MGG02475	88.94	0.34	FALSE	2164922	2164922	202	202	15919	ERR2059946_metabat_022	mMAG2	ERR2059946	SAMEA104188581	PRJEB22007	sp6	MGG49586
MGG02476	81.51	0.75	FALSE	2118810	2118810	51	51	60042	ERR2059946_metabat_025	mMAG2	ERR2059946	SAMEA104188581	PRJEB22007	sp9	MGG49762
MGG02477	96.9	0.48	FALSE	2621036	2621036	72	72	53015	ERR2059946_metabat_030	mMAG2	ERR2059946	SAMEA104188581	PRJEB22007	sp48	MGG35237
MGG02478	53.77	0	FALSE	1275210	1275210	29	29	68802	ERR2059946_metabat_032	mMAG2	ERR2059946	SAMEA104188581	PRJEB22007	sp51	MGG49992
MGG02479	78.34	0.75	FALSE	1937159	1937159	56	56	51644	ERR2059946_metabat_037	mMAG2	ERR2059946	SAMEA104188581	PRJEB22007	sp54	MGG11602
MGG02480	91.44	0.34	FALSE	2151484	2151484	117	117	28354	ERR2059946_metabat_045	mMAG2	ERR2059946	SAMEA104188581	PRJEB22007	sp223	MGG49680
MGG02481	92.65	1.27	FALSE	3272359	3272359	176	176	26316	ERR2059946_metabat_047	mMAG2	ERR2059946	SAMEA104188581	PRJEB22007	sp610	MGG19942
MGG02482	74.4	0.38	FALSE	2150574	2150574	91	91	32340	ERR2059946_metabat_048	mMAG2	ERR2059946	SAMEA104188581	PRJEB22007	sp29	MGG49463
MGG02483	92.81	5.37	FALSE	3921150	3921150	338	338	19204	ERR2059946_metabat_049	mMAG2	ERR2059946	SAMEA104188581	PRJEB22007	sp162	MGG41689
MGG02484	91.28	0.57	FALSE	2096632	2096632	120	120	23350	ERR2059946_metabat_051	mMAG2	ERR2059946	SAMEA104188581	PRJEB22007	sp102	MGG27621
MGG02485	86.24	4.97	FALSE	2351314	2351314	203	203	17209	ERR2059946_metabat_058	mMAG2	ERR2059946	SAMEA104188581	PRJEB22007	sp116	MGG19040
MGG02486	58.33	0.75	FALSE	1139211	1139211	67	67	23645	ERR2059946_metabat_060	mMAG2	ERR2059946	SAMEA104188581	PRJEB22007	sp93	MGG32911
MGG02487	84.08	2.3	FALSE	2456987	2456987	235	235	16152	ERR2059946_metabat_063	mMAG2	ERR2059946	SAMEA104188581	PRJEB22007	sp34	MGG02342
MGG02488	62.53	2.35	FALSE	2652970	2652970	461	461	7084	ERR2059946_metabat_079	mMAG2	ERR2059946	SAMEA104188581	PRJEB22007	sp224	MGG37897
MGG02489	61.19	1.72	FALSE	2070623	2070623	325	325	7575	ERR2059946_metabat_080_sub	mMAG2	ERR2059946	SAMEA104188581	PRJEB22007	sp304	MGG37808
MGG02490	52.74	0	FALSE	1196849	1196849	145	145	11198	ERR2059946_metabat_084_sub	mMAG2	ERR2059946	SAMEA104188581	PRJEB22007	sp113	MGG36685
MGG02491	67.16	0.74	FALSE	1840876	1840876	388	388	5518	ERR2059946_metabat_087	mMAG2	ERR2059946	SAMEA104188581	PRJEB22007	sp570	MGG44398
MGG02492	69.97	2.42	FALSE	1202435	1202435	261	261	5729	ERR2059946_metabat_090_sub	mMAG2	ERR2059946	SAMEA104188581	PRJEB22007	sp553	MGG19737
MGG02493	67.88	1.42	FALSE	1881951	1881951	112	112	46400	ERR2059947_maxbin_22	mMAG2	ERR2059947	SAMEA104188582	PRJEB22007	sp811	MGG32988
MGG02495	98.22	0	FALSE	2195448	2195448	58	58	142129	ERR2059947_maxbin_24	mMAG2	ERR2059947	SAMEA104188582	PRJEB22007	sp64	MGG30078
MGG02496	81.89	0.19	FALSE	1810615	1810615	80	80	42930	ERR2059947_maxbin_26	mMAG2	ERR2059947	SAMEA104188582	PRJEB22007	sp312	MGG02528
MGG02497	91.81	7.62	FALSE	4430103	4430103	318	318	31357	ERR2059947_maxbin_30	mMAG2	ERR2059947	SAMEA104188582	PRJEB22007	sp308	MGG22999
MGG02499	98.95	0	FALSE	2073313	2073313	95	95	35918	ERR2059947_maxbin_35	mMAG2	ERR2059947	SAMEA104188582	PRJEB22007	sp10	MGG49749
MGG02500	71.11	2.05	FALSE	2111926	2111926	340	340	10744	ERR2059947_maxbin_38	mMAG2	ERR2059947	SAMEA104188582	PRJEB22007	sp770	MGG37380
MGG02503	100	0.44	FALSE	2156707	2156707	17	17	283989	ERR2059947_maxbin_52	mMAG2	ERR2059947	SAMEA104188582	PRJEB22007	sp14	MGG49632
MGG02504	84.56	0	FALSE	1703679	1703679	33	33	93290	ERR2059947_metabat_04	mMAG2	ERR2059947	SAMEA104188582	PRJEB22007	sp442	MGG30524
MGG02505	76.43	0	FALSE	2319763	2319763	27	27	111236	ERR2059947_metabat_05	mMAG2	ERR2059947	SAMEA104188582	PRJEB22007	sp447	MGG39260
MGG02506	97.32	0	FALSE	1995259	1995259	27	27	130875	ERR2059947_metabat_06	mMAG2	ERR2059947	SAMEA104188582	PRJEB22007	sp45	MGG40032
MGG02507	53.96	0	FALSE	1099771	1099771	14	14	118097	ERR2059947_metabat_11	mMAG2	ERR2059947	SAMEA104188582	PRJEB22007	sp20	MGG23436
MGG02509	93.68	1.34	FALSE	3514665	3514665	87	87	62881	ERR2059947_metabat_14	mMAG2	ERR2059947	SAMEA104188582	PRJEB22007	sp30	MGG16451
MGG02510	85.85	0	FALSE	2451227	2451227	132	132	26249	ERR2059947_metabat_16	mMAG2	ERR2059947	SAMEA104188582	PRJEB22007	sp153	MGG31704
MGG02511	82.86	3.86	FALSE	4417684	4417684	112	112	71841	ERR2059947_metabat_18	mMAG2	ERR2059947	SAMEA104188582	PRJEB22007	sp474	MGG02580
MGG02512	95.17	0	FALSE	2776490	2776490	66	66	60643	ERR2059947_metabat_21	mMAG2	ERR2059947	SAMEA104188582	PRJEB22007	sp34	MGG02342
MGG02513	53.62	0	FALSE	1321082	1321082	44	44	39889	ERR2059947_metabat_26	mMAG2	ERR2059947	SAMEA104188582	PRJEB22007	sp66	MGG29719
MGG02514	92.24	2.61	FALSE	3407775	3407775	155	155	32461	ERR2059947_metabat_27	mMAG2	ERR2059947	SAMEA104188582	PRJEB22007	sp108	MGG01877
MGG02515	82.18	0.57	FALSE	3099197	3099197	91	91	57260	ERR2059947_metabat_30	mMAG2	ERR2059947	SAMEA104188582	PRJEB22007	sp33	MGG49697
MGG02516	58.62	0.57	FALSE	2556404	2556404	80	80	48278	ERR2059947_metabat_32	mMAG2	ERR2059947	SAMEA104188582	PRJEB22007	sp364	MGG22915
MGG02517	91.01	1.27	FALSE	3699617	3699617	151	151	35900	ERR2059947_metabat_34	mMAG2	ERR2059947	SAMEA104188582	PRJEB22007	sp290	MGG19142
MGG02519	68.87	0	FALSE	1568871	1568871	36	36	60403	ERR2059947_metabat_38	mMAG2	ERR2059947	SAMEA104188582	PRJEB22007	sp93	MGG32911
MGG02520	88.48	0.65	FALSE	3522508	3522508	203	203	26866	ERR2059947_metabat_42	mMAG2	ERR2059947	SAMEA104188582	PRJEB22007	sp224	MGG37897
MGG02521	89.01	5.46	FALSE	3127193	3127193	204	204	27371	ERR2059947_metabat_58	mMAG2	ERR2059947	SAMEA104188582	PRJEB22007	sp1077	MGG43753
MGG02522	85.85	0.2	FALSE	2061558	2061558	202	202	15076	ERR2059947_metabat_59	mMAG2	ERR2059947	SAMEA104188582	PRJEB22007	sp52	MGG35720
MGG02523	89.32	1.9	FALSE	2097787	2097787	187	187	14573	ERR2059947_metabat_68	mMAG2	ERR2059947	SAMEA104188582	PRJEB22007	sp48	MGG35237
MGG02524	74.99	0.78	FALSE	2523932	2523932	284	284	10491	ERR2059947_metabat_69	mMAG2	ERR2059947	SAMEA104188582	PRJEB22007	sp472	MGG49500
MGG02525	78.16	1.15	FALSE	3811889	3811889	250	250	40291	ERR2059948_maxbin_05	mMAG2	ERR2059948	SAMEA104188583	PRJEB22007	sp364	MGG22915
MGG02528	98.87	0.19	FALSE	2117040	2117040	82	82	49326	ERR2059948_maxbin_26	mMAG2	ERR2059948	SAMEA104188583	PRJEB22007	sp312	MGG02528
MGG02529	79.58	1.15	FALSE	1683203	1683203	372	372	6897	ERR2059948_maxbin_28	mMAG2	ERR2059948	SAMEA104188583	PRJEB22007	sp10	MGG49749
MGG02530	92.4	0.59	FALSE	3783396	3783396	259	259	27389	ERR2059948_maxbin_30_sub	mMAG2	ERR2059948	SAMEA104188583	PRJEB22007	sp108	MGG01877
MGG02534	83.68	0	FALSE	2623103	2623103	339	339	14876	ERR2059948_maxbin_43	mMAG2	ERR2059948	SAMEA104188583	PRJEB22007	sp52	MGG35720
MGG02535	96.55	0.69	FALSE	4187830	4187830	297	297	49256	ERR2059948_maxbin_44	mMAG2	ERR2059948	SAMEA104188583	PRJEB22007	sp33	MGG49697
MGG02536	80.02	1.14	FALSE	2621653	2621653	113	113	42994	ERR2059948_maxbin_46_sub	mMAG2	ERR2059948	SAMEA104188583	PRJEB22007	sp290	MGG19142
MGG02537	94.69	0	FALSE	2749460	2749460	79	79	60642	ERR2059948_maxbin_47	mMAG2	ERR2059948	SAMEA104188583	PRJEB22007	sp34	MGG02342
MGG02538	100	0.44	FALSE	2154992	2154992	16	16	319100	ERR2059948_maxbin_49	mMAG2	ERR2059948	SAMEA104188583	PRJEB22007	sp14	MGG49632
MGG02539	94.83	1.84	FALSE	3537694	3537694	79	79	64053	ERR2059948_metabat_04	mMAG2	ERR2059948	SAMEA104188583	PRJEB22007	sp30	MGG16451
MGG02540	94.15	0.39	FALSE	2609006	2609006	29	29	135179	ERR2059948_metabat_06	mMAG2	ERR2059948	SAMEA104188583	PRJEB22007	sp447	MGG39260
MGG02541	94.83	3.45	FALSE	3560666	3560666	138	138	71166	ERR2059948_metabat_08	mMAG2	ERR2059948	SAMEA104188583	PRJEB22007	sp182	MGG49598
MGG02542	98.08	0	FALSE	1893293	1893293	54	54	60280	ERR2059948_metabat_11	mMAG2	ERR2059948	SAMEA104188583	PRJEB22007	sp339	MGG39212
MGG02543	91.2	4.28	FALSE	4637221	4637221	246	246	29964	ERR2059948_metabat_13	mMAG2	ERR2059948	SAMEA104188583	PRJEB22007	sp308	MGG22999
MGG02544	51.13	0	FALSE	1047544	1047544	21	21	60469	ERR2059948_metabat_17	mMAG2	ERR2059948	SAMEA104188583	PRJEB22007	sp20	MGG23436
MGG02545	94.3	2.01	FALSE	2582384	2582384	131	131	31048	ERR2059948_metabat_21	mMAG2	ERR2059948	SAMEA104188583	PRJEB22007	sp678	MGG30477
MGG02546	85.29	2.76	FALSE	3352588	3352588	148	148	36382	ERR2059948_metabat_24	mMAG2	ERR2059948	SAMEA104188583	PRJEB22007	sp767	MGG23320
MGG02547	85.67	2.01	FALSE	3734706	3734706	168	168	36117	ERR2059948_metabat_26	mMAG2	ERR2059948	SAMEA104188583	PRJEB22007	sp662	MGG37048
MGG02548	96.72	1.25	FALSE	4664955	4664955	246	246	34332	ERR2059948_metabat_28	mMAG2	ERR2059948	SAMEA104188583	PRJEB22007	sp224	MGG37897
MGG02549	97.59	5.93	FALSE	4634171	4634171	288	288	32384	ERR2059948_metabat_33_sub	mMAG2	ERR2059948	SAMEA104188583	PRJEB22007	sp437	MGG02196
MGG02550	78.86	0.13	FALSE	2058504	2058504	156	156	17495	ERR2059948_metabat_37	mMAG2	ERR2059948	SAMEA104188583	PRJEB22007	sp153	MGG31704
MGG02551	85.41	2.01	FALSE	2301695	2301695	182	182	19378	ERR2059948_metabat_38_sub	mMAG2	ERR2059948	SAMEA104188583	PRJEB22007	sp341	MGG44352
MGG02552	92.78	0.63	FALSE	2302734	2302734	146	146	24655	ERR2059948_metabat_41	mMAG2	ERR2059948	SAMEA104188583	PRJEB22007	sp48	MGG35237
MGG02553	88.24	0	FALSE	1914468	1914468	133	133	20614	ERR2059948_metabat_43	mMAG2	ERR2059948	SAMEA104188583	PRJEB22007	sp442	MGG30524
MGG02554	85.97	1.46	FALSE	3819220	3819220	474	474	9918	ERR2059948_metabat_47	mMAG2	ERR2059948	SAMEA104188583	PRJEB22007	sp94	MGG48728
MGG02555	87.73	2.69	FALSE	3304879	3304879	343	343	14901	ERR2059948_metabat_51	mMAG2	ERR2059948	SAMEA104188583	PRJEB22007	sp770	MGG37380
MGG02556	52.59	0	FALSE	1485549	1485549	159	159	12166	ERR2059948_metabat_52	mMAG2	ERR2059948	SAMEA104188583	PRJEB22007	sp66	MGG29719
MGG02557	84.18	5.65	FALSE	2761623	2761623	490	490	7592	ERR2059948_metabat_55	mMAG2	ERR2059948	SAMEA104188583	PRJEB22007	sp43	MGG49307
MGG02558	80.95	0	FALSE	1886111	1886111	229	229	10883	ERR2059948_metabat_63	mMAG2	ERR2059948	SAMEA104188583	PRJEB22007	sp138	MGG49210
MGG02559	73.13	0.36	FALSE	1380248	1380248	252	252	6930	ERR2059948_metabat_66	mMAG2	ERR2059948	SAMEA104188583	PRJEB22007	sp45	MGG40032
MGG02560	97.51	6.6	FALSE	5268000	5268000	331	331	34075	ERR2059949_maxbin_03_sub	mMAG2	ERR2059949	SAMEA104188584	PRJEB22007	sp224	MGG37897
MGG02563	88.79	3.31	FALSE	4405191	4405191	266	266	34512	ERR2059949_maxbin_14	mMAG2	ERR2059949	SAMEA104188584	PRJEB22007	sp308	MGG22999
MGG02564	82.77	2.48	FALSE	1853460	1853460	181	181	17981	ERR2059949_maxbin_20	mMAG2	ERR2059949	SAMEA104188584	PRJEB22007	sp334	MGG49526
MGG02568	77.29	1.01	FALSE	2454539	2454539	246	246	17839	ERR2059949_maxbin_31	mMAG2	ERR2059949	SAMEA104188584	PRJEB22007	sp153	MGG31704
MGG02569	97.63	0	FALSE	2078631	2078631	44	44	106411	ERR2059949_maxbin_32	mMAG2	ERR2059949	SAMEA104188584	PRJEB22007	sp64	MGG30078
MGG02570	95.4	2.87	FALSE	3830323	3830323	250	250	57074	ERR2059949_maxbin_35	mMAG2	ERR2059949	SAMEA104188584	PRJEB22007	sp182	MGG49598
MGG02571	100	0.44	FALSE	2148844	2148844	23	23	277690	ERR2059949_maxbin_43	mMAG2	ERR2059949	SAMEA104188584	PRJEB22007	sp14	MGG49632
MGG02572	93.72	0	FALSE	2883122	2883122	103	103	60551	ERR2059949_maxbin_46	mMAG2	ERR2059949	SAMEA104188584	PRJEB22007	sp34	MGG02342
MGG02573	95.98	1.26	FALSE	3553877	3553877	81	81	64650	ERR2059949_metabat_05	mMAG2	ERR2059949	SAMEA104188584	PRJEB22007	sp30	MGG16451
MGG02574	94.15	0.39	FALSE	2619016	2619016	26	26	140149	ERR2059949_metabat_06	mMAG2	ERR2059949	SAMEA104188584	PRJEB22007	sp447	MGG39260
MGG02575	89.41	0.5	FALSE	1956722	1956722	47	47	73789	ERR2059949_metabat_09	mMAG2	ERR2059949	SAMEA104188584	PRJEB22007	sp26	MGG22940
MGG02576	95.45	2.2	FALSE	4344966	4344966	177	177	39993	ERR2059949_metabat_10	mMAG2	ERR2059949	SAMEA104188584	PRJEB22007	sp807	MGG02576
MGG02577	60.38	0	FALSE	1220756	1220756	18	18	99618	ERR2059949_metabat_12	mMAG2	ERR2059949	SAMEA104188584	PRJEB22007	sp20	MGG23436
MGG02578	89.26	0	FALSE	1807741	1807741	29	29	120000	ERR2059949_metabat_13	mMAG2	ERR2059949	SAMEA104188584	PRJEB22007	sp45	MGG40032
MGG02579	89.54	0.57	FALSE	3217750	3217750	55	55	98620	ERR2059949_metabat_19	mMAG2	ERR2059949	SAMEA104188584	PRJEB22007	sp229	MGG29337
MGG02580	95.07	3.46	FALSE	5213649	5213649	155	155	59789	ERR2059949_metabat_20_sub	mMAG2	ERR2059949	SAMEA104188584	PRJEB22007	sp474	MGG02580
MGG02581	96.29	0.38	FALSE	2216870	2216870	49	49	70426	ERR2059949_metabat_21	mMAG2	ERR2059949	SAMEA104188584	PRJEB22007	sp113	MGG36685
MGG02582	96.77	5.24	FALSE	4720357	4720357	324	324	27233	ERR2059949_metabat_23	mMAG2	ERR2059949	SAMEA104188584	PRJEB22007	sp108	MGG01877
MGG02583	93.75	0	FALSE	1831148	1831148	33	33	78135	ERR2059949_metabat_25	mMAG2	ERR2059949	SAMEA104188584	PRJEB22007	sp339	MGG39212
MGG02584	96.48	3.52	FALSE	4403975	4403975	118	118	57485	ERR2059949_metabat_26	mMAG2	ERR2059949	SAMEA104188584	PRJEB22007	sp94	MGG48728
MGG02586	90.49	0	FALSE	2921493	2921493	107	107	43412	ERR2059949_metabat_35	mMAG2	ERR2059949	SAMEA104188584	PRJEB22007	sp33	MGG49697
MGG02587	92.26	0.29	FALSE	2972280	2972280	156	156	33412	ERR2059949_metabat_45	mMAG2	ERR2059949	SAMEA104188584	PRJEB22007	sp116	MGG19040
MGG02588	85.29	3.13	FALSE	2038057	2038057	242	242	10529	ERR2059949_metabat_51	mMAG2	ERR2059949	SAMEA104188584	PRJEB22007	sp169	MGG49679
MGG02589	92.82	2.02	FALSE	2350440	2350440	191	191	21091	ERR2059949_metabat_54	mMAG2	ERR2059949	SAMEA104188584	PRJEB22007	sp178	MGG39525
MGG02590	72.44	2.12	FALSE	2150271	2150271	282	282	9027	ERR2059949_metabat_64	mMAG2	ERR2059949	SAMEA104188584	PRJEB22007	sp291	MGG02150
MGG02591	97.13	1.72	FALSE	3894471	3894471	225	225	56443	ERR2059950_maxbin_09_sub	mMAG2	ERR2059950	SAMEA104188585	PRJEB22007	sp182	MGG49598
MGG02593	91.86	3.16	FALSE	4032752	4032752	267	267	31182	ERR2059950_maxbin_18	mMAG2	ERR2059950	SAMEA104188585	PRJEB22007	sp108	MGG01877
MGG02594	92.64	1.02	FALSE	2220689	2220689	82	82	41783	ERR2059950_maxbin_24	mMAG2	ERR2059950	SAMEA104188585	PRJEB22007	sp128	MGG02647
MGG02595	87.58	0	FALSE	2520947	2520947	229	229	19005	ERR2059950_maxbin_25	mMAG2	ERR2059950	SAMEA104188585	PRJEB22007	sp153	MGG31704
MGG02597	62.66	1.93	FALSE	1462835	1462835	405	405	5189	ERR2059950_maxbin_28	mMAG2	ERR2059950	SAMEA104188585	PRJEB22007	sp10	MGG49749
MGG02601	83.99	1.76	FALSE	1506479	1506479	274	274	8203	ERR2059950_maxbin_37	mMAG2	ERR2059950	SAMEA104188585	PRJEB22007	sp381	MGG02155
MGG02603	95.57	0.63	FALSE	3602375	3602375	96	96	69565	ERR2059950_metabat_03_sub	mMAG2	ERR2059950	SAMEA104188585	PRJEB22007	sp200	MGG34226
MGG02604	97.32	0	FALSE	2004616	2004616	29	29	134424	ERR2059950_metabat_11	mMAG2	ERR2059950	SAMEA104188585	PRJEB22007	sp45	MGG40032
MGG02605	92.66	3.55	FALSE	4573405	4573405	197	197	30157	ERR2059950_metabat_13	mMAG2	ERR2059950	SAMEA104188585	PRJEB22007	sp308	MGG22999
MGG02606	95	8.52	FALSE	5499043	5499043	248	248	38826	ERR2059950_metabat_17	mMAG2	ERR2059950	SAMEA104188585	PRJEB22007	sp807	MGG02576
MGG02607	95.4	0	FALSE	3450384	3450384	106	106	59320	ERR2059950_metabat_18	mMAG2	ERR2059950	SAMEA104188585	PRJEB22007	sp33	MGG49697
MGG02608	82.33	0.38	FALSE	1820807	1820807	33	33	76996	ERR2059950_metabat_19	mMAG2	ERR2059950	SAMEA104188585	PRJEB22007	sp113	MGG36685
MGG02609	93.72	0.42	FALSE	2706285	2706285	69	69	58443	ERR2059950_metabat_22	mMAG2	ERR2059950	SAMEA104188585	PRJEB22007	sp34	MGG02342
MGG02610	96.41	3.45	FALSE	2258829	2258829	99	99	38281	ERR2059950_metabat_23	mMAG2	ERR2059950	SAMEA104188585	PRJEB22007	sp171	MGG17661
MGG02611	88.79	2.41	FALSE	3737790	3737790	98	98	63761	ERR2059950_metabat_24	mMAG2	ERR2059950	SAMEA104188585	PRJEB22007	sp30	MGG16451
MGG02612	79.32	0.9	FALSE	3196773	3196773	119	119	51410	ERR2059950_metabat_28	mMAG2	ERR2059950	SAMEA104188585	PRJEB22007	sp767	MGG23320
MGG02613	96.43	0.48	FALSE	2563771	2563771	72	72	53251	ERR2059950_metabat_29	mMAG2	ERR2059950	SAMEA104188585	PRJEB22007	sp48	MGG35237
MGG02614	95.3	1.66	FALSE	2766533	2766533	79	79	56643	ERR2059950_metabat_32	mMAG2	ERR2059950	SAMEA104188585	PRJEB22007	sp116	MGG19040
MGG02615	91.62	2.92	FALSE	3968369	3968369	143	143	39015	ERR2059950_metabat_39_sub	mMAG2	ERR2059950	SAMEA104188585	PRJEB22007	sp290	MGG19142
MGG02616	87.9	0.13	FALSE	1859519	1859519	204	204	15585	ERR2059950_metabat_49	mMAG2	ERR2059950	SAMEA104188585	PRJEB22007	sp312	MGG02528
MGG02617	89.12	0.76	FALSE	3573671	3573671	246	246	21332	ERR2059950_metabat_50	mMAG2	ERR2059950	SAMEA104188585	PRJEB22007	sp94	MGG48728
MGG02618	68.88	1.52	FALSE	3145496	3145496	429	429	8785	ERR2059950_metabat_53_sub	mMAG2	ERR2059950	SAMEA104188585	PRJEB22007	sp362	MGG36450
MGG02619	100	0.44	FALSE	2144542	2144542	16	16	319040	ERR2059951_maxbin_08	mMAG2	ERR2059951	SAMEA104188586	PRJEB22007	sp14	MGG49632
MGG02621	84.5	0.39	FALSE	2213306	2213306	26	26	141455	ERR2059951_maxbin_16	mMAG2	ERR2059951	SAMEA104188586	PRJEB22007	sp447	MGG39260
MGG02622	93.02	1.02	FALSE	2287715	2287715	83	83	41405	ERR2059951_maxbin_18	mMAG2	ERR2059951	SAMEA104188586	PRJEB22007	sp128	MGG02647
MGG02623	94.64	0	FALSE	3432114	3432114	152	152	53114	ERR2059951_maxbin_20	mMAG2	ERR2059951	SAMEA104188586	PRJEB22007	sp33	MGG49697
MGG02624	71.76	0.38	FALSE	1576303	1576303	33	33	80538	ERR2059951_maxbin_29	mMAG2	ERR2059951	SAMEA104188586	PRJEB22007	sp113	MGG36685
MGG02626	97.32	0	FALSE	2109308	2109308	59	59	124594	ERR2059951_maxbin_35	mMAG2	ERR2059951	SAMEA104188586	PRJEB22007	sp45	MGG40032
MGG02627	99.48	0	FALSE	2174295	2174295	101	101	36013	ERR2059951_maxbin_36	mMAG2	ERR2059951	SAMEA104188586	PRJEB22007	sp10	MGG49749
MGG02629	86.59	1.35	FALSE	3087951	3087951	65	65	68800	ERR2059951_metabat_08	mMAG2	ERR2059951	SAMEA104188586	PRJEB22007	sp30	MGG16451
MGG02630	92.53	1.72	FALSE	3352223	3352223	92	92	71472	ERR2059951_metabat_12	mMAG2	ERR2059951	SAMEA104188586	PRJEB22007	sp182	MGG49598
MGG02631	87.86	0	FALSE	2412644	2412644	177	177	19097	ERR2059951_metabat_13	mMAG2	ERR2059951	SAMEA104188586	PRJEB22007	sp153	MGG31704
MGG02632	94.34	1.35	FALSE	2045649	2045649	66	66	45672	ERR2059951_metabat_16	mMAG2	ERR2059951	SAMEA104188586	PRJEB22007	sp129	MGG49411
MGG02633	95.97	0.35	FALSE	2748509	2748509	88	88	54976	ERR2059951_metabat_18	mMAG2	ERR2059951	SAMEA104188586	PRJEB22007	sp34	MGG02342
MGG02635	94.5	0	FALSE	2782690	2782690	156	156	29049	ERR2059951_metabat_23	mMAG2	ERR2059951	SAMEA104188586	PRJEB22007	sp316	MGG22048
MGG02637	88.53	6.98	FALSE	4917689	4917689	218	218	35791	ERR2059951_metabat_25	mMAG2	ERR2059951	SAMEA104188586	PRJEB22007	sp807	MGG02576
MGG02638	91.5	0.29	FALSE	2876908	2876908	85	85	53693	ERR2059951_metabat_26	mMAG2	ERR2059951	SAMEA104188586	PRJEB22007	sp116	MGG19040
MGG02639	92.9	5.48	FALSE	4514113	4514113	213	213	32420	ERR2059951_metabat_29	mMAG2	ERR2059951	SAMEA104188586	PRJEB22007	sp308	MGG22999
MGG02640	71.04	3.75	FALSE	3633875	3633875	347	347	15941	ERR2059951_metabat_36_sub	mMAG2	ERR2059951	SAMEA104188586	PRJEB22007	sp108	MGG01877
MGG02641	74.81	2.88	FALSE	3909575	3909575	593	593	8513	ERR2059951_metabat_41	mMAG2	ERR2059951	SAMEA104188586	PRJEB22007	sp364	MGG22915
MGG02643	95.4	1.72	FALSE	3660210	3660210	149	149	67644	ERR2059952_maxbin_03	mMAG2	ERR2059952	SAMEA104188587	PRJEB22007	sp182	MGG49598
MGG02644	94.2	0.24	FALSE	2955468	2955468	94	94	60505	ERR2059952_maxbin_04	mMAG2	ERR2059952	SAMEA104188587	PRJEB22007	sp34	MGG02342
MGG02647	95.47	0.94	FALSE	2330425	2330425	85	85	41405	ERR2059952_maxbin_22	mMAG2	ERR2059952	SAMEA104188587	PRJEB22007	sp128	MGG02647
MGG02648	97.63	0.3	FALSE	2080102	2080102	50	50	129823	ERR2059952_maxbin_24	mMAG2	ERR2059952	SAMEA104188587	PRJEB22007	sp64	MGG30078
MGG02650	99.22	2.13	FALSE	2063643	2063643	53	53	157648	ERR2059952_maxbin_27	mMAG2	ERR2059952	SAMEA104188587	PRJEB22007	sp61	MGG49750
MGG02651	100	5.29	FALSE	2004151	2004151	31	31	132928	ERR2059952_maxbin_34	mMAG2	ERR2059952	SAMEA104188587	PRJEB22007	sp381	MGG02155
MGG02652	100	0.44	FALSE	2134078	2134078	20	20	227908	ERR2059952_maxbin_35	mMAG2	ERR2059952	SAMEA104188587	PRJEB22007	sp14	MGG49632
MGG02653	99.48	0	FALSE	2148550	2148550	101	101	31673	ERR2059952_maxbin_37	mMAG2	ERR2059952	SAMEA104188587	PRJEB22007	sp10	MGG49749
MGG02654	97.32	0	FALSE	1972087	1972087	27	27	120389	ERR2059952_metabat_06	mMAG2	ERR2059952	SAMEA104188587	PRJEB22007	sp45	MGG40032
MGG02655	68.68	0	FALSE	1419433	1419433	23	23	79524	ERR2059952_metabat_10	mMAG2	ERR2059952	SAMEA104188587	PRJEB22007	sp20	MGG23436
MGG02656	95.85	0.13	FALSE	2155348	2155348	37	37	93164	ERR2059952_metabat_11	mMAG2	ERR2059952	SAMEA104188587	PRJEB22007	sp26	MGG22940
MGG02657	92.28	0	FALSE	2615222	2615222	125	125	28495	ERR2059952_metabat_12	mMAG2	ERR2059952	SAMEA104188587	PRJEB22007	sp153	MGG31704
MGG02658	96.23	1.35	FALSE	2108328	2108328	69	69	46116	ERR2059952_metabat_15	mMAG2	ERR2059952	SAMEA104188587	PRJEB22007	sp129	MGG49411
MGG02659	96.9	0.48	FALSE	2580014	2580014	68	68	54538	ERR2059952_metabat_22	mMAG2	ERR2059952	SAMEA104188587	PRJEB22007	sp48	MGG35237
MGG02660	89.84	0.48	FALSE	1778776	1778776	83	83	39806	ERR2059952_metabat_23	mMAG2	ERR2059952	SAMEA104188587	PRJEB22007	sp339	MGG39212
MGG02661	51.74	0	FALSE	1247166	1247166	36	36	55913	ERR2059952_metabat_25_sub	mMAG2	ERR2059952	SAMEA104188587	PRJEB22007	sp66	MGG29719
MGG02662	92.3	3.63	FALSE	3190680	3190680	231	231	21655	ERR2059952_metabat_29	mMAG2	ERR2059952	SAMEA104188587	PRJEB22007	sp116	MGG19040
MGG02665	95.16	0.81	FALSE	1927387	1927387	39	39	260342	ERR2136550_maxbin_04	mMAG2	ERR2136550	SAMEA104312997	PRJEB22710	sp22	MGG17252
MGG02666	91.38	6.9	FALSE	2298984	2298984	98	98	58726	ERR2136550_maxbin_16_sub	mMAG2	ERR2136550	SAMEA104312997	PRJEB22710	sp65	MGG49254
MGG02668	95.69	0.68	FALSE	2502660	2502660	37	37	125500	ERR2136550_metabat_01	mMAG2	ERR2136550	SAMEA104312997	PRJEB22710	sp6	MGG49586
MGG02669	95.74	1.72	FALSE	4076416	4076416	106	106	66798	ERR2136550_metabat_02	mMAG2	ERR2136550	SAMEA104312997	PRJEB22710	sp72	MGG11039
MGG02670	95.08	0.24	FALSE	1800852	1800852	45	45	70872	ERR2136550_metabat_04	mMAG2	ERR2136550	SAMEA104312997	PRJEB22710	sp63	MGG11012
MGG02671	80.17	3.45	FALSE	1942319	1942319	83	83	35734	ERR2136550_metabat_05	mMAG2	ERR2136550	SAMEA104312997	PRJEB22710	sp23	MGG31274
MGG02672	93.1	6.74	FALSE	2719667	2719667	133	133	30980	ERR2136550_metabat_10	mMAG2	ERR2136550	SAMEA104312997	PRJEB22710	sp301	MGG34341
MGG02673	71.07	0.38	FALSE	1758910	1758910	56	56	40592	ERR2136550_metabat_11	mMAG2	ERR2136550	SAMEA104312997	PRJEB22710	sp51	MGG49992
MGG02674	97.33	0.11	FALSE	1657111	1657111	97	97	30465	ERR2136550_metabat_13_sub	mMAG2	ERR2136550	SAMEA104312997	PRJEB22710	sp271	MGG47683
MGG02675	88.39	0.38	FALSE	2061947	2061947	82	82	36792	ERR2136550_metabat_14	mMAG2	ERR2136550	SAMEA104312997	PRJEB22710	sp50	MGG25951
MGG02676	91.81	3.04	FALSE	3280433	3280433	225	225	20097	ERR2136550_metabat_20	mMAG2	ERR2136550	SAMEA104312997	PRJEB22710	sp291	MGG02150
MGG02677	83.69	0.72	FALSE	1895188	1895188	199	199	11898	ERR2136550_metabat_21_sub	mMAG2	ERR2136550	SAMEA104312997	PRJEB22710	sp189	MGG26884
MGG02678	69.33	1.75	FALSE	3074663	3074663	493	493	8000	ERR2136550_metabat_22	mMAG2	ERR2136550	SAMEA104312997	PRJEB22710	sp418	MGG39160
MGG02679	90.38	0.79	FALSE	2036707	2036707	61	61	68761	ERR2136551_maxbin_06	mMAG2	ERR2136551	SAMEA104312998	PRJEB22710	sp65	MGG49254
MGG02680	86.05	5.96	FALSE	3126457	3126457	713	713	7829	ERR2136551_maxbin_12	mMAG2	ERR2136551	SAMEA104312998	PRJEB22710	sp749	MGG34830
MGG02681	98.67	0.11	FALSE	1769017	1769017	100	100	33947	ERR2136551_maxbin_13	mMAG2	ERR2136551	SAMEA104312998	PRJEB22710	sp271	MGG47683
MGG02682	81.67	3.13	FALSE	1634861	1634861	179	179	16833	ERR2136551_maxbin_31_sub	mMAG2	ERR2136551	SAMEA104312998	PRJEB22710	sp186	MGG00050
MGG02683	96.6	0.68	FALSE	2601604	2601604	30	30	130777	ERR2136551_metabat_01	mMAG2	ERR2136551	SAMEA104312998	PRJEB22710	sp6	MGG49586
MGG02684	96.31	1.72	FALSE	4013395	4013395	104	104	60876	ERR2136551_metabat_02	mMAG2	ERR2136551	SAMEA104312998	PRJEB22710	sp72	MGG11039
MGG02685	88.89	0	FALSE	1788432	1788432	41	41	87306	ERR2136551_metabat_03	mMAG2	ERR2136551	SAMEA104312998	PRJEB22710	sp599	MGG36063
MGG02686	99.45	2.21	FALSE	2657899	2657899	75	75	61273	ERR2136551_metabat_06	mMAG2	ERR2136551	SAMEA104312998	PRJEB22710	sp239	MGG49760
MGG02687	70.69	0	FALSE	1551496	1551496	67	67	30173	ERR2136551_metabat_08	mMAG2	ERR2136551	SAMEA104312998	PRJEB22710	sp63	MGG11012
MGG02688	96.98	0	FALSE	2549881	2549881	122	122	37906	ERR2136551_metabat_10	mMAG2	ERR2136551	SAMEA104312998	PRJEB22710	sp945	MGG48820
MGG02689	66.4	0.38	FALSE	1677756	1677756	52	52	44478	ERR2136551_metabat_16	mMAG2	ERR2136551	SAMEA104312998	PRJEB22710	sp51	MGG49992
MGG02690	89.93	1.19	FALSE	3687372	3687372	206	206	32396	ERR2136551_metabat_17	mMAG2	ERR2136551	SAMEA104312998	PRJEB22710	sp1159	MGG02690
MGG02691	77.61	0.75	FALSE	1755246	1755246	77	77	35421	ERR2136551_metabat_19	mMAG2	ERR2136551	SAMEA104312998	PRJEB22710	sp50	MGG25951
MGG02692	96.38	2.64	FALSE	2326763	2326763	124	124	28615	ERR2136551_metabat_21	mMAG2	ERR2136551	SAMEA104312998	PRJEB22710	sp9	MGG49762
MGG02693	79.64	2.01	FALSE	1736286	1736286	172	172	14497	ERR2136551_metabat_22	mMAG2	ERR2136551	SAMEA104312998	PRJEB22710	sp942	MGG43880
MGG02694	89.93	0.67	FALSE	2588556	2588556	222	222	14912	ERR2136551_metabat_24	mMAG2	ERR2136551	SAMEA104312998	PRJEB22710	sp115	MGG12840
MGG02695	94.11	0.62	FALSE	2376585	2376585	265	265	12808	ERR2136551_metabat_26	mMAG2	ERR2136551	SAMEA104312998	PRJEB22710	sp27	MGG49415
MGG02696	86.7	7.25	FALSE	1825882	1825882	137	137	20707	ERR2136551_metabat_28	mMAG2	ERR2136551	SAMEA104312998	PRJEB22710	sp23	MGG31274
MGG02697	64.81	0	FALSE	1909916	1909916	174	174	14613	ERR2136551_metabat_30_sub	mMAG2	ERR2136551	SAMEA104312998	PRJEB22710	sp210	MGG47319
MGG02698	88.94	1.04	FALSE	2305252	2305252	214	214	13888	ERR2136551_metabat_32	mMAG2	ERR2136551	SAMEA104312998	PRJEB22710	sp70	MGG49755
MGG02699	81.5	1.34	FALSE	1504235	1504235	281	281	7004	ERR2136551_metabat_36	mMAG2	ERR2136551	SAMEA104312998	PRJEB22710	sp320	MGG11156
MGG02700	94.91	6.06	FALSE	2200958	2200958	231	231	86191	ERR2136552_maxbin_03	mMAG2	ERR2136552	SAMEA104312999	PRJEB22710	sp942	MGG43880
MGG02701	95.62	2.3	FALSE	4991764	4991764	274	274	52977	ERR2136552_maxbin_08	mMAG2	ERR2136552	SAMEA104312999	PRJEB22710	sp72	MGG11039
MGG02702	99.45	2.21	FALSE	2789083	2789083	119	119	66116	ERR2136552_maxbin_09	mMAG2	ERR2136552	SAMEA104312999	PRJEB22710	sp239	MGG49760
MGG02703	95.16	0.81	FALSE	1886229	1886229	33	33	124620	ERR2136552_maxbin_27	mMAG2	ERR2136552	SAMEA104312999	PRJEB22710	sp22	MGG17252
MGG02704	91.53	1.64	FALSE	1645989	1645989	81	81	44396	ERR2136552_maxbin_28	mMAG2	ERR2136552	SAMEA104312999	PRJEB22710	sp211	MGG06099
MGG02705	83.9	2.72	FALSE	3261223	3261223	367	367	14204	ERR2136552_maxbin_29_sub	mMAG2	ERR2136552	SAMEA104312999	PRJEB22710	sp118	MGG36852
MGG02706	98.67	0.11	FALSE	1754146	1754146	101	101	30594	ERR2136552_maxbin_33	mMAG2	ERR2136552	SAMEA104312999	PRJEB22710	sp271	MGG47683
MGG02707	96.6	0.68	FALSE	2615406	2615406	33	33	123961	ERR2136552_metabat_01	mMAG2	ERR2136552	SAMEA104312999	PRJEB22710	sp6	MGG49586
MGG02708	74.61	0	FALSE	1356222	1356222	20	20	125117	ERR2136552_metabat_06	mMAG2	ERR2136552	SAMEA104312999	PRJEB22710	sp345	MGG27531
MGG02709	88.89	0	FALSE	1777894	1777894	29	29	98106	ERR2136552_metabat_11	mMAG2	ERR2136552	SAMEA104312999	PRJEB22710	sp599	MGG36063
MGG02710	81.64	0.38	FALSE	2523687	2523687	125	125	29006	ERR2136552_metabat_13	mMAG2	ERR2136552	SAMEA104312999	PRJEB22710	sp301	MGG34341
MGG02711	69.17	0.38	FALSE	1795349	1795349	55	55	44045	ERR2136552_metabat_16	mMAG2	ERR2136552	SAMEA104312999	PRJEB22710	sp51	MGG49992
MGG02712	53.4	0	FALSE	1206383	1206383	50	50	36986	ERR2136552_metabat_21	mMAG2	ERR2136552	SAMEA104312999	PRJEB22710	sp50	MGG25951
MGG02713	96.51	0.55	FALSE	2441126	2441126	120	120	31762	ERR2136552_metabat_22	mMAG2	ERR2136552	SAMEA104312999	PRJEB22710	sp70	MGG49755
MGG02714	81.69	1.61	FALSE	1213052	1213052	98	98	18312	ERR2136552_metabat_25	mMAG2	ERR2136552	SAMEA104312999	PRJEB22710	sp494	MGG40546
MGG02715	88.12	0.56	FALSE	2016692	2016692	300	300	10013	ERR2136552_metabat_33	mMAG2	ERR2136552	SAMEA104312999	PRJEB22710	sp945	MGG48820
MGG02716	76.09	0.38	FALSE	1075263	1075263	143	143	9790	ERR2136552_metabat_35_sub	mMAG2	ERR2136552	SAMEA104312999	PRJEB22710	sp333	MGG32477
MGG02717	59.91	1.98	FALSE	991463	991463	156	156	8536	ERR2136552_metabat_36	mMAG2	ERR2136552	SAMEA104312999	PRJEB22710	sp555	MGG39216
MGG02718	83.52	1.8	FALSE	2676115	2676115	437	437	7792	ERR2136552_metabat_37	mMAG2	ERR2136552	SAMEA104312999	PRJEB22710	sp251	MGG25530
MGG02719	78.3	1.51	FALSE	1812568	1812568	233	233	9553	ERR2136552_metabat_40	mMAG2	ERR2136552	SAMEA104312999	PRJEB22710	sp189	MGG26884
MGG02720	77.55	2.08	FALSE	1926964	1926964	246	246	14138	ERR2136553_maxbin_02	mMAG2	ERR2136553	SAMEA104313000	PRJEB22710	sp210	MGG47319
MGG02721	95.16	0.81	FALSE	1918611	1918611	44	44	200449	ERR2136553_maxbin_10	mMAG2	ERR2136553	SAMEA104313000	PRJEB22710	sp22	MGG17252
MGG02722	93.39	0	FALSE	2717743	2717743	298	298	14319	ERR2136553_maxbin_11	mMAG2	ERR2136553	SAMEA104313000	PRJEB22710	sp835	MGG37332
MGG02724	98.67	0.11	FALSE	1746064	1746064	108	108	32675	ERR2136553_maxbin_18	mMAG2	ERR2136553	SAMEA104313000	PRJEB22710	sp271	MGG47683
MGG02725	96.83	0.7	FALSE	2091883	2091883	38	38	93550	ERR2136553_maxbin_24	mMAG2	ERR2136553	SAMEA104313000	PRJEB22710	sp942	MGG43880
MGG02726	91.53	0.03	FALSE	1581931	1581931	98	98	38124	ERR2136553_maxbin_32	mMAG2	ERR2136553	SAMEA104313000	PRJEB22710	sp211	MGG06099
MGG02727	97.96	0.68	FALSE	2629077	2629077	39	39	154222	ERR2136553_metabat_01	mMAG2	ERR2136553	SAMEA104313000	PRJEB22710	sp6	MGG49586
MGG02728	99.45	2.21	FALSE	2655533	2655533	73	73	63175	ERR2136553_metabat_06	mMAG2	ERR2136553	SAMEA104313000	PRJEB22710	sp239	MGG49760
MGG02729	96.55	6.9	FALSE	3080612	3080612	151	151	30999	ERR2136553_metabat_08	mMAG2	ERR2136553	SAMEA104313000	PRJEB22710	sp301	MGG34341
MGG02730	88.89	0	FALSE	1776961	1776961	34	34	88459	ERR2136553_metabat_09	mMAG2	ERR2136553	SAMEA104313000	PRJEB22710	sp599	MGG36063
MGG02731	97.51	2.17	FALSE	2187850	2187850	80	80	38016	ERR2136553_metabat_11	mMAG2	ERR2136553	SAMEA104313000	PRJEB22710	sp65	MGG49254
MGG02732	90.8	0.6	FALSE	2283855	2283855	78	78	38599	ERR2136553_metabat_13	mMAG2	ERR2136553	SAMEA104313000	PRJEB22710	sp51	MGG49992
MGG02733	96.92	2.68	FALSE	4069189	4069189	181	181	43216	ERR2136553_metabat_17	mMAG2	ERR2136553	SAMEA104313000	PRJEB22710	sp72	MGG11039
MGG02734	98.16	2.6	FALSE	5879202	5879202	454	454	21750	ERR2136553_metabat_18	mMAG2	ERR2136553	SAMEA104313000	PRJEB22710	sp75	MGG46561
MGG02735	87.61	0.4	FALSE	2071046	2071046	80	80	35853	ERR2136553_metabat_19	mMAG2	ERR2136553	SAMEA104313000	PRJEB22710	sp50	MGG25951
MGG02736	73.57	0	FALSE	1511024	1511024	258	258	7811	ERR2136553_metabat_21	mMAG2	ERR2136553	SAMEA104313000	PRJEB22710	sp945	MGG48820
MGG02737	61.21	0	FALSE	1865114	1865114	235	235	8902	ERR2136553_metabat_27	mMAG2	ERR2136553	SAMEA104313000	PRJEB22710	sp9	MGG49762
MGG02738	70.85	0	FALSE	1967531	1967531	217	217	12494	ERR2136553_metabat_28	mMAG2	ERR2136553	SAMEA104313000	PRJEB22710	sp189	MGG26884
MGG02739	80.08	1.61	FALSE	1172346	1172346	174	174	8566	ERR2136553_metabat_30	mMAG2	ERR2136553	SAMEA104313000	PRJEB22710	sp494	MGG40546
MGG02740	97.33	0.11	FALSE	1754699	1754699	109	109	29734	ERR2136554_maxbin_03	mMAG2	ERR2136554	SAMEA104313001	PRJEB22710	sp271	MGG47683
MGG02741	99.45	2.21	FALSE	2713282	2713282	85	85	58952	ERR2136554_maxbin_04	mMAG2	ERR2136554	SAMEA104313001	PRJEB22710	sp239	MGG49760
MGG02743	97.96	0.68	FALSE	2631798	2631798	35	35	130956	ERR2136554_metabat_01	mMAG2	ERR2136554	SAMEA104313001	PRJEB22710	sp6	MGG49586
MGG02744	88.89	0	FALSE	1773150	1773150	34	34	81070	ERR2136554_metabat_03	mMAG2	ERR2136554	SAMEA104313001	PRJEB22710	sp599	MGG36063
MGG02745	77.92	0.38	FALSE	1714195	1714195	50	50	49732	ERR2136554_metabat_05	mMAG2	ERR2136554	SAMEA104313001	PRJEB22710	sp65	MGG49254
MGG02746	50	0	FALSE	1090099	1090099	24	24	65099	ERR2136554_metabat_07_sub	mMAG2	ERR2136554	SAMEA104313001	PRJEB22710	sp63	MGG11012
MGG02747	67.8	0.38	FALSE	2224803	2224803	109	109	29477	ERR2136554_metabat_09	mMAG2	ERR2136554	SAMEA104313001	PRJEB22710	sp301	MGG34341
MGG02748	65.9	0	FALSE	1622476	1622476	50	50	45279	ERR2136554_metabat_10	mMAG2	ERR2136554	SAMEA104313001	PRJEB22710	sp51	MGG49992
MGG02749	63.95	0	FALSE	2073414	2073414	183	183	16152	ERR2136554_metabat_16_sub	mMAG2	ERR2136554	SAMEA104313001	PRJEB22710	sp9	MGG49762
MGG02750	81.86	0.85	FALSE	1460707	1460707	235	235	8480	ERR2136554_metabat_17	mMAG2	ERR2136554	SAMEA104313001	PRJEB22710	sp61	MGG49750
MGG02751	86.19	2.84	FALSE	3370140	3370140	381	381	10983	ERR2136554_metabat_21	mMAG2	ERR2136554	SAMEA104313001	PRJEB22710	sp99	MGG10344
MGG02752	80.99	0.1	FALSE	1204191	1204191	271	271	5240	ERR2136554_metabat_25	mMAG2	ERR2136554	SAMEA104313001	PRJEB22710	sp530	MGG45609
MGG02753	81.75	1.48	FALSE	1519178	1519178	306	306	5968	ERR2136554_metabat_27	mMAG2	ERR2136554	SAMEA104313001	PRJEB22710	sp320	MGG11156
MGG02754	68.87	2.25	FALSE	1228402	1228402	301	301	5117	ERR2136554_metabat_30_sub	mMAG2	ERR2136554	SAMEA104313001	PRJEB22710	sp248	MGG38295
MGG02755	99.45	2.21	FALSE	2718533	2718533	118	118	44517	ERR2136555_maxbin_13	mMAG2	ERR2136555	SAMEA104313002	PRJEB22710	sp239	MGG49760
MGG02756	97.33	0.78	FALSE	2391364	2391364	229	229	20266	ERR2136555_maxbin_15	mMAG2	ERR2136555	SAMEA104313002	PRJEB22710	sp271	MGG47683
MGG02758	88.03	0.81	FALSE	2081815	2081815	118	118	27217	ERR2136555_maxbin_18	mMAG2	ERR2136555	SAMEA104313002	PRJEB22710	sp210	MGG47319
MGG02760	76.06	3.93	FALSE	2842048	2842048	356	356	13318	ERR2136555_maxbin_34	mMAG2	ERR2136555	SAMEA104313002	PRJEB22710	sp118	MGG36852
MGG02761	96.26	0.68	FALSE	2578018	2578018	31	31	119259	ERR2136555_metabat_01	mMAG2	ERR2136555	SAMEA104313002	PRJEB22710	sp6	MGG49586
MGG02762	64.39	0	FALSE	1372849	1372849	35	35	49565	ERR2136555_metabat_02_sub	mMAG2	ERR2136555	SAMEA104313002	PRJEB22710	sp65	MGG49254
MGG02763	96.67	0.38	FALSE	2400810	2400810	66	66	46855	ERR2136555_metabat_07	mMAG2	ERR2136555	SAMEA104313002	PRJEB22710	sp189	MGG26884
MGG02764	88.89	0	FALSE	1783588	1783588	33	33	102101	ERR2136555_metabat_08	mMAG2	ERR2136555	SAMEA104313002	PRJEB22710	sp599	MGG36063
MGG02765	91.55	2.16	FALSE	1858807	1858807	91	91	34730	ERR2136555_metabat_09	mMAG2	ERR2136555	SAMEA104313002	PRJEB22710	sp23	MGG31274
MGG02766	71.26	0	FALSE	1820603	1820603	54	54	49794	ERR2136555_metabat_11	mMAG2	ERR2136555	SAMEA104313002	PRJEB22710	sp51	MGG49992
MGG02767	66.21	0.38	FALSE	1769035	1769035	91	91	30327	ERR2136555_metabat_14	mMAG2	ERR2136555	SAMEA104313002	PRJEB22710	sp9	MGG49762
MGG02768	96.05	4.97	FALSE	1908422	1908422	65	65	59118	ERR2136555_metabat_15	mMAG2	ERR2136555	SAMEA104313002	PRJEB22710	sp63	MGG11012
MGG02769	53.08	0.38	FALSE	1171936	1171936	43	43	30689	ERR2136555_metabat_22	mMAG2	ERR2136555	SAMEA104313002	PRJEB22710	sp50	MGG25951
MGG02770	89.64	1.37	FALSE	1418047	1418047	139	139	14578	ERR2136555_metabat_23	mMAG2	ERR2136555	SAMEA104313002	PRJEB22710	sp22	MGG17252
MGG02771	94.01	1.3	FALSE	2455728	2455728	142	142	24857	ERR2136555_metabat_24	mMAG2	ERR2136555	SAMEA104313002	PRJEB22710	sp70	MGG49755
MGG02772	87.63	1.68	FALSE	2774233	2774233	227	227	19719	ERR2136555_metabat_27	mMAG2	ERR2136555	SAMEA104313002	PRJEB22710	sp776	MGG39221
MGG02773	81.69	1.61	FALSE	1203739	1203739	108	108	17993	ERR2136555_metabat_37	mMAG2	ERR2136555	SAMEA104313002	PRJEB22710	sp494	MGG40546
MGG02774	74.67	0	FALSE	1957566	1957566	331	331	7307	ERR2136555_metabat_41	mMAG2	ERR2136555	SAMEA104313002	PRJEB22710	sp27	MGG49415
MGG02775	92.5	3.86	FALSE	3685433	3685433	170	170	44865	ERR2136556_maxbin_07	mMAG2	ERR2136556	SAMEA104313003	PRJEB22710	sp291	MGG02150
MGG02776	95.16	2.28	FALSE	2044875	2044875	104	104	143427	ERR2136556_maxbin_11	mMAG2	ERR2136556	SAMEA104313003	PRJEB22710	sp22	MGG17252
MGG02777	93.92	2.74	FALSE	1959959	1959959	293	293	11339	ERR2136556_maxbin_17	mMAG2	ERR2136556	SAMEA104313003	PRJEB22710	sp10	MGG49749
MGG02778	66.6	0.48	FALSE	1196863	1196863	79	79	30148	ERR2136556_maxbin_19	mMAG2	ERR2136556	SAMEA104313003	PRJEB22710	sp23	MGG31274
MGG02779	92.74	0	FALSE	1654093	1654093	31	31	88077	ERR2136556_metabat_03	mMAG2	ERR2136556	SAMEA104313003	PRJEB22710	sp177	MGG22908
MGG02780	93.58	1.72	FALSE	3853169	3853169	189	189	28768	ERR2136556_metabat_05	mMAG2	ERR2136556	SAMEA104313003	PRJEB22710	sp195	MGG49921
MGG02781	93.81	0.63	FALSE	2480043	2480043	144	144	22203	ERR2136556_metabat_07	mMAG2	ERR2136556	SAMEA104313003	PRJEB22710	sp51	MGG49992
MGG02782	91.01	0.38	FALSE	2124627	2124627	88	88	36986	ERR2136556_metabat_11	mMAG2	ERR2136556	SAMEA104313003	PRJEB22710	sp50	MGG25951
MGG02783	87.79	0.48	FALSE	1595856	1595856	97	97	24016	ERR2136556_metabat_14	mMAG2	ERR2136556	SAMEA104313003	PRJEB22710	sp63	MGG11012
MGG02784	75.24	0.88	FALSE	1697462	1697462	162	162	13421	ERR2136556_metabat_15	mMAG2	ERR2136556	SAMEA104313003	PRJEB22710	sp65	MGG49254
MGG02785	94.67	0.11	FALSE	1674600	1674600	157	157	16047	ERR2136556_metabat_16	mMAG2	ERR2136556	SAMEA104313003	PRJEB22710	sp271	MGG47683
MGG02786	71.85	2.62	FALSE	2882166	2882166	445	445	7768	ERR2136556_metabat_20	mMAG2	ERR2136556	SAMEA104313003	PRJEB22710	sp72	MGG11039
MGG02787	97.33	0.11	FALSE	1836915	1836915	198	198	15479	ERR2136557_maxbin_04	mMAG2	ERR2136557	SAMEA104313004	PRJEB22710	sp271	MGG47683
MGG02788	95.56	6.88	FALSE	1753652	1753652	171	171	23475	ERR2136557_maxbin_06	mMAG2	ERR2136557	SAMEA104313004	PRJEB22710	sp211	MGG06099
MGG02789	83.69	2.46	FALSE	1825466	1825466	379	379	7156	ERR2136557_maxbin_15	mMAG2	ERR2136557	SAMEA104313004	PRJEB22710	sp10	MGG49749
MGG02790	93.99	0.68	FALSE	2460416	2460416	33	33	120440	ERR2136557_metabat_01	mMAG2	ERR2136557	SAMEA104313004	PRJEB22710	sp6	MGG49586
MGG02791	91.94	0	FALSE	1649187	1649187	24	24	92130	ERR2136557_metabat_02	mMAG2	ERR2136557	SAMEA104313004	PRJEB22710	sp177	MGG22908
MGG02792	88.89	0	FALSE	1784851	1784851	41	41	81086	ERR2136557_metabat_03	mMAG2	ERR2136557	SAMEA104313004	PRJEB22710	sp599	MGG36063
MGG02793	80.25	0.38	FALSE	2633772	2633772	133	133	27344	ERR2136557_metabat_05	mMAG2	ERR2136557	SAMEA104313004	PRJEB22710	sp301	MGG34341
MGG02794	66.71	0.38	FALSE	1656938	1656938	45	45	53633	ERR2136557_metabat_07	mMAG2	ERR2136557	SAMEA104313004	PRJEB22710	sp51	MGG49992
MGG02795	91.47	1.48	FALSE	2731684	2731684	188	188	23598	ERR2136557_metabat_09	mMAG2	ERR2136557	SAMEA104313004	PRJEB22710	sp418	MGG39160
MGG02796	90.86	0.38	FALSE	2045402	2045402	90	90	33644	ERR2136557_metabat_11	mMAG2	ERR2136557	SAMEA104313004	PRJEB22710	sp50	MGG25951
MGG02797	87.91	1.72	FALSE	3965147	3965147	411	411	14192	ERR2136557_metabat_13	mMAG2	ERR2136557	SAMEA104313004	PRJEB22710	sp72	MGG11039
MGG02798	74.74	1.75	FALSE	1060336	1060336	201	201	6515	ERR2136557_metabat_27	mMAG2	ERR2136557	SAMEA104313004	PRJEB22710	sp494	MGG40546
MGG02800	95.16	6.92	FALSE	1932694	1932694	71	71	168612	ERR2136558_maxbin_09	mMAG2	ERR2136558	SAMEA104313005	PRJEB22710	sp22	MGG17252
MGG02802	81.95	1.13	FALSE	2123549	2123549	121	121	33912	ERR2136558_maxbin_12_sub	mMAG2	ERR2136558	SAMEA104313005	PRJEB22710	sp50	MGG25951
MGG02803	97.33	0.11	FALSE	2244207	2244207	247	247	20889	ERR2136558_maxbin_15	mMAG2	ERR2136558	SAMEA104313005	PRJEB22710	sp271	MGG47683
MGG02805	88.89	1.71	FALSE	1850056	1850056	81	81	42477	ERR2136558_metabat_03	mMAG2	ERR2136558	SAMEA104313005	PRJEB22710	sp599	MGG36063
MGG02806	86.86	0.77	FALSE	2229256	2229256	112	112	28687	ERR2136558_metabat_10	mMAG2	ERR2136558	SAMEA104313005	PRJEB22710	sp51	MGG49992
MGG02807	75.7	1.51	FALSE	2240922	2240922	282	282	10361	ERR2136558_metabat_20	mMAG2	ERR2136558	SAMEA104313005	PRJEB22710	sp301	MGG34341
MGG02808	87.71	1.92	FALSE	1752108	1752108	184	184	12948	ERR2136558_metabat_21_sub	mMAG2	ERR2136558	SAMEA104313005	PRJEB22710	sp23	MGG31274
MGG02809	84.81	6.18	FALSE	1765275	1765275	314	314	7406	ERR2136558_metabat_22	mMAG2	ERR2136558	SAMEA104313005	PRJEB22710	sp248	MGG38295
MGG02810	80.59	1.61	FALSE	1122669	1122669	187	187	7282	ERR2136558_metabat_25	mMAG2	ERR2136558	SAMEA104313005	PRJEB22710	sp494	MGG40546
MGG02811	67.26	0	FALSE	1586266	1586266	306	306	6519	ERR2136558_metabat_26_sub	mMAG2	ERR2136558	SAMEA104313005	PRJEB22710	sp945	MGG48820
MGG02812	94.35	1.61	FALSE	1871008	1871008	42	42	98734	ERR2136559_maxbin_06	mMAG2	ERR2136559	SAMEA104313006	PRJEB22710	sp22	MGG17252
MGG02813	92.35	2.79	FALSE	1938686	1938686	313	313	10085	ERR2136559_maxbin_09	mMAG2	ERR2136559	SAMEA104313006	PRJEB22710	sp10	MGG49749
MGG02814	97.33	0.11	FALSE	1660706	1660706	174	174	14729	ERR2136559_maxbin_11	mMAG2	ERR2136559	SAMEA104313006	PRJEB22710	sp271	MGG47683
MGG02815	87.9	0.83	FALSE	1557971	1557971	94	94	30429	ERR2136559_maxbin_14	mMAG2	ERR2136559	SAMEA104313006	PRJEB22710	sp337	MGG04172
MGG02816	72.37	0.02	FALSE	1427665	1427665	56	56	41504	ERR2136559_metabat_04	mMAG2	ERR2136559	SAMEA104313006	PRJEB22710	sp211	MGG06099
MGG02817	77.26	1.21	FALSE	1207580	1207580	148	148	13368	ERR2136559_metabat_08	mMAG2	ERR2136559	SAMEA104313006	PRJEB22710	sp1177	MGG02817
MGG02818	80.62	0.75	FALSE	1889115	1889115	176	176	14626	ERR2136559_metabat_09	mMAG2	ERR2136559	SAMEA104313006	PRJEB22710	sp50	MGG25951
MGG02819	92.45	2.01	FALSE	1953674	1953674	247	247	12570	ERR2136560_maxbin_04	mMAG2	ERR2136560	SAMEA104313007	PRJEB22710	sp10	MGG49749
MGG02820	96	0.11	FALSE	1682402	1682402	124	124	22980	ERR2136560_maxbin_05	mMAG2	ERR2136560	SAMEA104313007	PRJEB22710	sp271	MGG47683
MGG02821	77.45	2.35	FALSE	1915132	1915132	171	171	19855	ERR2136560_maxbin_08	mMAG2	ERR2136560	SAMEA104313007	PRJEB22710	sp670	MGG37185
MGG02822	91.61	0	FALSE	2377049	2377049	25	25	222553	ERR2136560_metabat_01	mMAG2	ERR2136560	SAMEA104313007	PRJEB22710	sp6	MGG49586
MGG02823	87.65	2.16	FALSE	1656902	1656902	81	81	34701	ERR2136560_metabat_03	mMAG2	ERR2136560	SAMEA104313007	PRJEB22710	sp63	MGG11012
MGG02824	86.81	0	FALSE	965724	965724	28	28	53635	ERR2136560_metabat_04	mMAG2	ERR2136560	SAMEA104313007	PRJEB22710	sp165	MGG04582
MGG02825	73.55	0	FALSE	1158967	1158967	72	72	26326	ERR2136560_metabat_06	mMAG2	ERR2136560	SAMEA104313007	PRJEB22710	sp841	MGG31135
MGG02826	83.27	1.13	FALSE	1886450	1886450	122	122	19890	ERR2136560_metabat_10	mMAG2	ERR2136560	SAMEA104313007	PRJEB22710	sp50	MGG25951
MGG02827	78.98	0	FALSE	1628293	1628293	153	153	15963	ERR2136560_metabat_12_sub	mMAG2	ERR2136560	SAMEA104313007	PRJEB22710	sp23	MGG31274
MGG02828	84.83	0	FALSE	1677102	1677102	272	272	8581	ERR2136560_metabat_13	mMAG2	ERR2136560	SAMEA104313007	PRJEB22710	sp11	MGG47952
MGG02829	81.69	1.61	FALSE	1122142	1122142	148	148	9678	ERR2136560_metabat_16	mMAG2	ERR2136560	SAMEA104313007	PRJEB22710	sp494	MGG40546
MGG02830	76.25	2.56	FALSE	1795537	1795537	316	316	7515	ERR2136560_metabat_19	mMAG2	ERR2136560	SAMEA104313007	PRJEB22710	sp599	MGG36063
MGG02831	97.44	2.87	FALSE	4785293	4785293	279	279	43622	ERR2136561_maxbin_01	mMAG2	ERR2136561	SAMEA104313008	PRJEB22710	sp72	MGG11039
MGG02832	95.16	9.03	FALSE	2054855	2054855	175	175	121911	ERR2136561_maxbin_03	mMAG2	ERR2136561	SAMEA104313008	PRJEB22710	sp22	MGG17252
MGG02833	91.55	0.11	FALSE	3742652	3742652	234	234	44429	ERR2136561_maxbin_04	mMAG2	ERR2136561	SAMEA104313008	PRJEB22710	sp197	MGG47447
MGG02834	97.33	0.11	FALSE	2663605	2663605	361	361	13249	ERR2136561_maxbin_12	mMAG2	ERR2136561	SAMEA104313008	PRJEB22710	sp271	MGG47683
MGG02835	95.16	0	FALSE	1464835	1464835	53	53	36464	ERR2136561_metabat_05	mMAG2	ERR2136561	SAMEA104313008	PRJEB22710	sp177	MGG22908
MGG02836	87.08	6.74	FALSE	1883762	1883762	361	361	7092	ERR2136561_metabat_10	mMAG2	ERR2136561	SAMEA104313008	PRJEB22710	sp248	MGG38295
MGG02837	94.92	0.63	FALSE	3464070	3464070	193	193	25719	ERR2136562_maxbin_07	mMAG2	ERR2136562	SAMEA104313009	PRJEB22710	sp309	MGG28688
MGG02840	97.74	1.62	FALSE	2031572	2031572	237	237	11660	ERR2136562_maxbin_12	mMAG2	ERR2136562	SAMEA104313009	PRJEB22710	sp10	MGG49749
MGG02842	95.16	0.81	FALSE	1834513	1834513	45	45	97185	ERR2136562_maxbin_27	mMAG2	ERR2136562	SAMEA104313009	PRJEB22710	sp22	MGG17252
MGG02844	95.57	0.63	FALSE	3016435	3016435	90	90	45874	ERR2136562_metabat_10	mMAG2	ERR2136562	SAMEA104313009	PRJEB22710	sp277	MGG49678
MGG02845	54.21	0.38	FALSE	1288857	1288857	27	27	59335	ERR2136562_metabat_11	mMAG2	ERR2136562	SAMEA104313009	PRJEB22710	sp189	MGG26884
MGG02846	68.81	0.38	FALSE	1754180	1754180	49	49	49792	ERR2136562_metabat_13	mMAG2	ERR2136562	SAMEA104313009	PRJEB22710	sp51	MGG49992
MGG02847	98.71	1.27	FALSE	3953613	3953613	197	197	29756	ERR2136562_metabat_14	mMAG2	ERR2136562	SAMEA104313009	PRJEB22710	sp668	MGG30540
MGG02848	68.89	0.26	FALSE	1467327	1467327	54	54	35575	ERR2136562_metabat_15_sub	mMAG2	ERR2136562	SAMEA104313009	PRJEB22710	sp93	MGG32911
MGG02849	94.75	0.38	FALSE	2947362	2947362	146	146	31000	ERR2136562_metabat_16	mMAG2	ERR2136562	SAMEA104313009	PRJEB22710	sp301	MGG34341
MGG02850	88.29	1.51	FALSE	2168724	2168724	104	104	30676	ERR2136562_metabat_17	mMAG2	ERR2136562	SAMEA104313009	PRJEB22710	sp50	MGG25951
MGG02851	84.35	0	FALSE	1541457	1541457	73	73	29426	ERR2136562_metabat_18	mMAG2	ERR2136562	SAMEA104313009	PRJEB22710	sp63	MGG11012
MGG02852	79.31	1.72	FALSE	1985132	1985132	109	109	28023	ERR2136562_metabat_19_sub	mMAG2	ERR2136562	SAMEA104313009	PRJEB22710	sp23	MGG31274
MGG02853	85.39	3.93	FALSE	2108121	2108121	334	334	8069	ERR2136562_metabat_21	mMAG2	ERR2136562	SAMEA104313009	PRJEB22710	sp248	MGG38295
MGG02854	91.57	1.12	FALSE	1139920	1139920	104	104	16039	ERR2136562_metabat_26	mMAG2	ERR2136562	SAMEA104313009	PRJEB22710	sp555	MGG39216
MGG02855	91.01	6.18	FALSE	1759338	1759338	201	201	13909	ERR2136562_metabat_30	mMAG2	ERR2136562	SAMEA104313009	PRJEB22710	sp761	MGG34008
MGG02856	95.72	0	FALSE	2798146	2798146	222	222	17779	ERR2136563_maxbin_02	mMAG2	ERR2136563	SAMEA104313010	PRJEB22710	sp797	MGG30066
MGG02857	87.56	2.69	FALSE	3169051	3169051	258	258	22628	ERR2136563_maxbin_03	mMAG2	ERR2136563	SAMEA104313010	PRJEB22710	sp291	MGG02150
MGG02858	97.32	0	FALSE	1906937	1906937	52	52	77529	ERR2136563_maxbin_06	mMAG2	ERR2136563	SAMEA104313010	PRJEB22710	sp948	MGG03676
MGG02860	98.95	0.52	FALSE	2093444	2093444	159	159	18754	ERR2136563_maxbin_14	mMAG2	ERR2136563	SAMEA104313010	PRJEB22710	sp10	MGG49749
MGG02863	99.11	0.67	FALSE	2101848	2101848	56	56	84878	ERR2136563_maxbin_33	mMAG2	ERR2136563	SAMEA104313010	PRJEB22710	sp14	MGG49632
MGG02864	95.16	0.81	FALSE	1870153	1870153	23	23	226448	ERR2136563_maxbin_35	mMAG2	ERR2136563	SAMEA104313010	PRJEB22710	sp22	MGG17252
MGG02865	96.49	1.17	FALSE	2951648	2951648	74	74	90494	ERR2136563_metabat_04	mMAG2	ERR2136563	SAMEA104313010	PRJEB22710	sp418	MGG39160
MGG02866	82.7	0.38	FALSE	2028306	2028306	50	50	49748	ERR2136563_metabat_10	mMAG2	ERR2136563	SAMEA104313010	PRJEB22710	sp189	MGG26884
MGG02867	93.61	0.94	FALSE	2273470	2273470	128	128	27063	ERR2136563_metabat_12	mMAG2	ERR2136563	SAMEA104313010	PRJEB22710	sp210	MGG47319
MGG02868	98.28	6.9	FALSE	3020314	3020314	158	158	28056	ERR2136563_metabat_13	mMAG2	ERR2136563	SAMEA104313010	PRJEB22710	sp301	MGG34341
MGG02869	84.97	2.22	FALSE	3054444	3054444	209	209	24443	ERR2136563_metabat_15	mMAG2	ERR2136563	SAMEA104313010	PRJEB22710	sp277	MGG49678
MGG02870	97.22	2.3	FALSE	4968852	4968852	300	300	27605	ERR2136563_metabat_17	mMAG2	ERR2136563	SAMEA104313010	PRJEB22710	sp75	MGG46561
MGG02871	64.78	0.38	FALSE	1536795	1536795	65	65	34322	ERR2136563_metabat_21	mMAG2	ERR2136563	SAMEA104313010	PRJEB22710	sp50	MGG25951
MGG02872	89.41	0	FALSE	1817222	1817222	218	218	12906	ERR2136563_metabat_27	mMAG2	ERR2136563	SAMEA104313010	PRJEB22710	sp320	MGG11156
MGG02873	93.44	0	FALSE	3242093	3242093	214	214	21878	ERR2136563_metabat_29	mMAG2	ERR2136563	SAMEA104313010	PRJEB22710	sp335	MGG28574
MGG02874	95.44	1.27	FALSE	3718614	3718614	269	269	18489	ERR2136563_metabat_30	mMAG2	ERR2136563	SAMEA104313010	PRJEB22710	sp668	MGG30540
MGG02875	95.3	1.68	FALSE	3104228	3104228	401	401	15921	ERR2136564_maxbin_07	mMAG2	ERR2136564	SAMEA104313011	PRJEB22710	sp398	MGG39549
MGG02876	97.96	0.68	FALSE	2744795	2744795	48	48	198143	ERR2136564_maxbin_17	mMAG2	ERR2136564	SAMEA104313011	PRJEB22710	sp6	MGG49586
MGG02877	63.04	1.13	FALSE	1588820	1588820	347	347	6589	ERR2136564_maxbin_20	mMAG2	ERR2136564	SAMEA104313011	PRJEB22710	sp54	MGG11602
MGG02878	63.74	0.85	FALSE	1108768	1108768	34	34	66030	ERR2136564_maxbin_25	mMAG2	ERR2136564	SAMEA104313011	PRJEB22710	sp425	MGG42364
MGG02879	99.56	0.44	FALSE	2062669	2062669	55	55	69830	ERR2136564_maxbin_27	mMAG2	ERR2136564	SAMEA104313011	PRJEB22710	sp14	MGG49632
MGG02881	95.16	0.81	FALSE	1747011	1747011	16	16	237468	ERR2136564_metabat_02	mMAG2	ERR2136564	SAMEA104313011	PRJEB22710	sp22	MGG17252
MGG02882	67.31	0.48	FALSE	1510003	1510003	46	46	57294	ERR2136564_metabat_07	mMAG2	ERR2136564	SAMEA104313011	PRJEB22710	sp23	MGG31274
MGG02884	94.1	3.49	FALSE	1668637	1668637	196	196	13878	ERR2136564_metabat_28	mMAG2	ERR2136564	SAMEA104313011	PRJEB22710	sp61	MGG49750
MGG02885	81.44	0	FALSE	1388112	1388112	252	252	6998	ERR2136564_metabat_41	mMAG2	ERR2136564	SAMEA104313011	PRJEB22710	sp271	MGG47683
MGG02886	85.1	0.08	FALSE	1327506	1327506	178	178	10708	ERR2136565_maxbin_03	mMAG2	ERR2136565	SAMEA104313012	PRJEB22710	sp333	MGG32477
MGG02890	95.16	0.83	FALSE	1828230	1828230	46	46	108625	ERR2136565_maxbin_16	mMAG2	ERR2136565	SAMEA104313012	PRJEB22710	sp22	MGG17252
MGG02893	79.5	2.46	FALSE	2424411	2424411	570	570	6007	ERR2136565_maxbin_24	mMAG2	ERR2136565	SAMEA104313012	PRJEB22710	sp115	MGG12840
MGG02894	98.3	1.04	FALSE	2051612	2051612	172	172	16790	ERR2136565_maxbin_27	mMAG2	ERR2136565	SAMEA104313012	PRJEB22710	sp10	MGG49749
MGG02895	95.29	2.87	FALSE	4191932	4191932	115	115	57269	ERR2136565_metabat_04	mMAG2	ERR2136565	SAMEA104313012	PRJEB22710	sp195	MGG49921
MGG02896	89.74	0	FALSE	1743448	1743448	45	45	71503	ERR2136565_metabat_07	mMAG2	ERR2136565	SAMEA104313012	PRJEB22710	sp599	MGG36063
MGG02897	97.17	0.45	FALSE	2433425	2433425	73	73	44634	ERR2136565_metabat_08	mMAG2	ERR2136565	SAMEA104313012	PRJEB22710	sp70	MGG49755
MGG02898	78.74	2.26	FALSE	1938425	1938425	40	40	66651	ERR2136565_metabat_09	mMAG2	ERR2136565	SAMEA104313012	PRJEB22710	sp189	MGG26884
MGG02899	67.11	0	FALSE	1686658	1686658	55	55	43091	ERR2136565_metabat_15	mMAG2	ERR2136565	SAMEA104313012	PRJEB22710	sp51	MGG49992
MGG02900	94.37	2.32	FALSE	1979439	1979439	131	131	26143	ERR2136565_metabat_24	mMAG2	ERR2136565	SAMEA104313012	PRJEB22710	sp451	MGG30774
MGG02901	88.91	3.74	FALSE	2845026	2845026	229	229	18185	ERR2136565_metabat_25	mMAG2	ERR2136565	SAMEA104313012	PRJEB22710	sp418	MGG39160
MGG02902	88.04	1.46	FALSE	2144644	2144644	306	306	9364	ERR2136565_metabat_28	mMAG2	ERR2136565	SAMEA104313012	PRJEB22710	sp27	MGG49415
MGG02903	88.67	1.34	FALSE	1733937	1733937	231	231	11066	ERR2136565_metabat_32	mMAG2	ERR2136565	SAMEA104313012	PRJEB22710	sp320	MGG11156
MGG02904	74.59	1.49	FALSE	2673865	2673865	516	516	6394	ERR2136565_metabat_39	mMAG2	ERR2136565	SAMEA104313012	PRJEB22710	sp148	MGG49351
MGG02905	65.48	2.89	FALSE	3284417	3284417	546	546	7607	ERR2136565_metabat_41	mMAG2	ERR2136565	SAMEA104313012	PRJEB22710	sp269	MGG49775
MGG02906	90.84	0.13	FALSE	2288140	2288140	334	334	8700	ERR2136565_metabat_42	mMAG2	ERR2136565	SAMEA104313012	PRJEB22710	sp349	MGG41931
MGG02908	98.95	0.52	FALSE	2054564	2054564	158	158	18757	ERR2136566_maxbin_3	mMAG2	ERR2136566	SAMEA104313013	PRJEB22710	sp10	MGG49749
MGG02909	99.93	0.3	FALSE	4951543	4951543	151	151	83828	ERR2136566_maxbin_4	mMAG2	ERR2136566	SAMEA104313013	PRJEB22710	sp25	MGG49670
MGG02910	100	1.91	FALSE	2019935	2019935	58	58	67647	ERR2136566_maxbin_6	mMAG2	ERR2136566	SAMEA104313013	PRJEB22710	sp14	MGG49632
MGG02911	99.63	0.07	FALSE	2781748	2781748	26	26	182462	ERR2136566_metabat_01	mMAG2	ERR2136566	SAMEA104313013	PRJEB22710	sp385	MGG49811
MGG02912	91.05	2.03	FALSE	2214949	2214949	120	120	27157	ERR2136566_metabat_08	mMAG2	ERR2136566	SAMEA104313013	PRJEB22710	sp169	MGG49679
MGG02913	83.54	0.32	FALSE	3007641	3007641	141	141	49864	ERR2136567_maxbin_05_sub	mMAG2	ERR2136567	SAMEA104313014	PRJEB22710	sp277	MGG49678
MGG02914	77.88	0	FALSE	1429005	1429005	72	72	37695	ERR2136567_maxbin_06_sub	mMAG2	ERR2136567	SAMEA104313014	PRJEB22710	sp23	MGG31274
MGG02918	90.92	2.45	FALSE	1560136	1560136	207	207	10745	ERR2136567_maxbin_18	mMAG2	ERR2136567	SAMEA104313014	PRJEB22710	sp177	MGG22908
MGG02919	95.09	2.39	FALSE	2709414	2709414	107	107	45279	ERR2136567_maxbin_21	mMAG2	ERR2136567	SAMEA104313014	PRJEB22710	sp51	MGG49992
MGG02920	94.71	2.64	FALSE	4255264	4255264	113	113	55827	ERR2136567_metabat_05	mMAG2	ERR2136567	SAMEA104313014	PRJEB22710	sp195	MGG49921
MGG02921	93.55	1.61	FALSE	1700707	1700707	43	43	72811	ERR2136567_metabat_11	mMAG2	ERR2136567	SAMEA104313014	PRJEB22710	sp22	MGG17252
MGG02922	75.35	0.38	FALSE	2045744	2045744	130	130	21355	ERR2136567_metabat_15	mMAG2	ERR2136567	SAMEA104313014	PRJEB22710	sp29	MGG49463
MGG02923	97.18	0	FALSE	1658208	1658208	88	88	32770	ERR2136567_metabat_16	mMAG2	ERR2136567	SAMEA104313014	PRJEB22710	sp201	MGG24607
MGG02924	89.72	0.9	FALSE	3301427	3301427	254	254	19543	ERR2136567_metabat_17_sub	mMAG2	ERR2136567	SAMEA104313014	PRJEB22710	sp410	MGG37937
MGG02925	94.67	0.11	FALSE	1761517	1761517	133	133	21260	ERR2136567_metabat_23_sub	mMAG2	ERR2136567	SAMEA104313014	PRJEB22710	sp271	MGG47683
MGG02926	90.88	0.5	FALSE	2138574	2138574	171	171	17911	ERR2136567_metabat_25	mMAG2	ERR2136567	SAMEA104313014	PRJEB22710	sp4	MGG21750
MGG02927	85.54	2.11	FALSE	3288753	3288753	376	376	11930	ERR2136567_metabat_26	mMAG2	ERR2136567	SAMEA104313014	PRJEB22710	sp252	MGG27300
MGG02928	81.21	0.69	FALSE	1215206	1215206	148	148	9721	ERR2136567_metabat_32	mMAG2	ERR2136567	SAMEA104313014	PRJEB22710	sp333	MGG32477
MGG02929	95.16	0.81	FALSE	1893412	1893412	36	36	151059	ERR2136568_maxbin_05	mMAG2	ERR2136568	SAMEA104313015	PRJEB22710	sp22	MGG17252
MGG02930	63.74	0.85	FALSE	1128094	1128094	55	55	87686	ERR2136568_maxbin_06	mMAG2	ERR2136568	SAMEA104313015	PRJEB22710	sp425	MGG42364
MGG02931	86.9	0.18	FALSE	2599925	2599925	476	476	7737	ERR2136568_maxbin_10	mMAG2	ERR2136568	SAMEA104313015	PRJEB22710	sp835	MGG37332
MGG02932	62.03	0	FALSE	835190	835190	32	32	81933	ERR2136568_maxbin_12	mMAG2	ERR2136568	SAMEA104313015	PRJEB22710	sp777	MGG02932
MGG02933	97.59	2.3	FALSE	5428306	5428306	287	287	59103	ERR2136568_maxbin_14	mMAG2	ERR2136568	SAMEA104313015	PRJEB22710	sp72	MGG11039
MGG02934	98.67	0.11	FALSE	1680210	1680210	52	52	47976	ERR2136568_metabat_07	mMAG2	ERR2136568	SAMEA104313015	PRJEB22710	sp271	MGG47683
MGG02935	86.38	0.78	FALSE	2349079	2349079	238	238	14077	ERR2136568_metabat_09	mMAG2	ERR2136568	SAMEA104313015	PRJEB22710	sp834	MGG02935
MGG02936	89.71	3.35	FALSE	3717280	3717280	391	391	13784	ERR2136568_metabat_12	mMAG2	ERR2136568	SAMEA104313015	PRJEB22710	sp659	MGG19443
MGG02938	63.74	0.85	FALSE	1131338	1131338	57	57	67255	ERR2136569_maxbin_09	mMAG2	ERR2136569	SAMEA104313016	PRJEB22710	sp425	MGG42364
MGG02939	98.67	0.11	FALSE	1706038	1706038	46	46	54431	ERR2136569_metabat_03	mMAG2	ERR2136569	SAMEA104313016	PRJEB22710	sp271	MGG47683
MGG02940	79.05	0	FALSE	2743489	2743489	78	78	55544	ERR2136569_metabat_04	mMAG2	ERR2136569	SAMEA104313016	PRJEB22710	sp72	MGG11039
MGG02941	61.18	0	FALSE	775113	775113	25	25	56293	ERR2136569_metabat_09	mMAG2	ERR2136569	SAMEA104313016	PRJEB22710	sp777	MGG02932
MGG02942	63.74	2.56	FALSE	1203663	1203663	63	63	68839	ERR2136570_maxbin_04	mMAG2	ERR2136570	SAMEA104313017	PRJEB22710	sp425	MGG42364
MGG02943	98.67	0.11	FALSE	1832796	1832796	80	80	52784	ERR2136570_maxbin_05	mMAG2	ERR2136570	SAMEA104313017	PRJEB22710	sp271	MGG47683
MGG02944	79.96	1.75	FALSE	1098717	1098717	198	198	7751	ERR2136570_maxbin_08	mMAG2	ERR2136570	SAMEA104313017	PRJEB22710	sp494	MGG40546
MGG02945	93.28	8.13	FALSE	2028156	2028156	224	224	24212	ERR2136570_maxbin_09	mMAG2	ERR2136570	SAMEA104313017	PRJEB22710	sp22	MGG17252
MGG02946	97.44	2.3	FALSE	4204815	4204815	137	137	53805	ERR2136570_metabat_01	mMAG2	ERR2136570	SAMEA104313017	PRJEB22710	sp72	MGG11039
MGG02947	58.9	0	FALSE	792981	792981	32	32	37653	ERR2136570_metabat_06	mMAG2	ERR2136570	SAMEA104313017	PRJEB22710	sp777	MGG02932
MGG02948	78.99	1.76	FALSE	1910835	1910835	170	170	14721	ERR2136570_metabat_07	mMAG2	ERR2136570	SAMEA104313017	PRJEB22710	sp51	MGG49992
MGG02949	87.07	1.44	FALSE	1597122	1597122	119	119	20928	ERR2136570_metabat_08	mMAG2	ERR2136570	SAMEA104313017	PRJEB22710	sp63	MGG11012
MGG02950	95.16	0.81	FALSE	1982343	1982343	41	41	84252	ERR2136571_maxbin_05	mMAG2	ERR2136571	SAMEA104313018	PRJEB22710	sp22	MGG17252
MGG02951	63.74	0.85	FALSE	1252964	1252964	76	76	63385	ERR2136571_maxbin_06	mMAG2	ERR2136571	SAMEA104313018	PRJEB22710	sp425	MGG42364
MGG02952	85.45	0.57	FALSE	3387264	3387264	101	101	57952	ERR2136571_metabat_02	mMAG2	ERR2136571	SAMEA104313018	PRJEB22710	sp72	MGG11039
MGG02953	96.96	1.92	FALSE	2063595	2063595	75	75	52242	ERR2136571_metabat_03	mMAG2	ERR2136571	SAMEA104313018	PRJEB22710	sp451	MGG30774
MGG02954	98.67	0.11	FALSE	1714775	1714775	41	41	74375	ERR2136571_metabat_06	mMAG2	ERR2136571	SAMEA104313018	PRJEB22710	sp271	MGG47683
MGG02955	64.44	0	FALSE	1610004	1610004	44	44	51135	ERR2136571_metabat_11	mMAG2	ERR2136571	SAMEA104313018	PRJEB22710	sp51	MGG49992
MGG02956	95.01	0.68	FALSE	2461302	2461302	149	149	24362	ERR2136571_metabat_14	mMAG2	ERR2136571	SAMEA104313018	PRJEB22710	sp6	MGG49586
MGG02957	59.22	0	FALSE	717931	717931	59	59	13926	ERR2136571_metabat_16	mMAG2	ERR2136571	SAMEA104313018	PRJEB22710	sp777	MGG02932
MGG02958	84.27	5.62	FALSE	1884395	1884395	202	202	16098	ERR2136572_maxbin_08	mMAG2	ERR2136572	SAMEA104313019	PRJEB22710	sp248	MGG38295
MGG02959	63.74	0.85	FALSE	1214566	1214566	101	101	55440	ERR2136572_maxbin_09	mMAG2	ERR2136572	SAMEA104313019	PRJEB22710	sp425	MGG42364
MGG02960	98.67	0.11	FALSE	1798214	1798214	54	54	69268	ERR2136572_maxbin_15	mMAG2	ERR2136572	SAMEA104313019	PRJEB22710	sp271	MGG47683
MGG02962	61.18	0	FALSE	793257	793257	29	29	42363	ERR2136572_metabat_04	mMAG2	ERR2136572	SAMEA104313019	PRJEB22710	sp777	MGG02932
MGG02963	82.49	3.11	FALSE	2656297	2656297	286	286	11824	ERR2136572_metabat_09	mMAG2	ERR2136572	SAMEA104313019	PRJEB22710	sp174	MGG32056
MGG02964	74.33	0	FALSE	1428464	1428464	57	57	40498	ERR2136572_metabat_10	mMAG2	ERR2136572	SAMEA104313019	PRJEB22710	sp63	MGG11012
MGG02965	59.5	0.77	FALSE	2446170	2446170	389	389	7209	ERR2136572_metabat_16	mMAG2	ERR2136572	SAMEA104313019	PRJEB22710	sp99	MGG10344
MGG02966	75.87	2.05	FALSE	1466286	1466286	97	97	24843	ERR2136572_metabat_17_sub	mMAG2	ERR2136572	SAMEA104313019	PRJEB22710	sp23	MGG31274
MGG02967	70.73	1.15	FALSE	2604493	2604493	277	277	12146	ERR2136572_metabat_20	mMAG2	ERR2136572	SAMEA104313019	PRJEB22710	sp72	MGG11039
MGG02968	72.54	3.83	FALSE	1854860	1854860	398	398	5539	ERR2136572_metabat_24_sub	mMAG2	ERR2136572	SAMEA104313019	PRJEB22710	sp1047	MGG44927
MGG02969	91.27	0.68	FALSE	2699957	2699957	294	294	14904	ERR2136573_maxbin_02	mMAG2	ERR2136573	SAMEA104313020	PRJEB22710	sp835	MGG37332
MGG02970	98.67	0.11	FALSE	1860924	1860924	100	100	44691	ERR2136573_maxbin_15	mMAG2	ERR2136573	SAMEA104313020	PRJEB22710	sp271	MGG47683
MGG02971	77.61	0	FALSE	2517594	2517594	52	52	73812	ERR2136573_metabat_01	mMAG2	ERR2136573	SAMEA104313020	PRJEB22710	sp72	MGG11039
MGG02972	85.84	1.07	FALSE	2145555	2145555	128	128	22023	ERR2136573_metabat_08	mMAG2	ERR2136573	SAMEA104313020	PRJEB22710	sp51	MGG49992
MGG02973	88.99	2.59	FALSE	3802072	3802072	216	216	25871	ERR2136573_metabat_10	mMAG2	ERR2136573	SAMEA104313020	PRJEB22710	sp118	MGG36852
MGG02974	78.45	1.72	FALSE	1895275	1895275	170	170	16140	ERR2136573_metabat_11_sub	mMAG2	ERR2136573	SAMEA104313020	PRJEB22710	sp451	MGG30774
MGG02975	90.55	2.01	FALSE	3486683	3486683	431	431	10957	ERR2136573_metabat_13	mMAG2	ERR2136573	SAMEA104313020	PRJEB22710	sp962	MGG02975
MGG02976	86.72	2.09	FALSE	3367795	3367795	457	457	9788	ERR2136573_metabat_19	mMAG2	ERR2136573	SAMEA104313020	PRJEB22710	sp575	MGG47456
MGG02977	58.2	0.6	FALSE	1148206	1148206	107	107	25257	ERR2136574_maxbin_05	mMAG2	ERR2136574	SAMEA104313021	PRJEB22710	sp63	MGG11012
MGG02979	90.8	1.15	FALSE	3149181	3149181	74	74	86558	ERR2136574_metabat_01	mMAG2	ERR2136574	SAMEA104313021	PRJEB22710	sp182	MGG49598
MGG02980	89.39	2.1	FALSE	1868399	1868399	105	105	29009	ERR2136574_metabat_03	mMAG2	ERR2136574	SAMEA104313021	PRJEB22710	sp23	MGG31274
MGG02981	93.08	2.01	FALSE	3664671	3664671	108	108	41446	ERR2136574_metabat_04	mMAG2	ERR2136574	SAMEA104313021	PRJEB22710	sp195	MGG49921
MGG02982	92.15	2.3	FALSE	3664487	3664487	105	105	59981	ERR2136574_metabat_06	mMAG2	ERR2136574	SAMEA104313021	PRJEB22710	sp72	MGG11039
MGG02983	98.45	5.65	FALSE	4982808	4982808	354	354	28925	ERR2136574_metabat_11	mMAG2	ERR2136574	SAMEA104313021	PRJEB22710	sp154	MGG03273
MGG02984	95.52	4.78	FALSE	1804925	1804925	153	153	17850	ERR2136574_metabat_13	mMAG2	ERR2136574	SAMEA104313021	PRJEB22710	sp271	MGG47683
MGG02985	81.07	2.68	FALSE	2393192	2393192	328	328	11520	ERR2136574_metabat_18	mMAG2	ERR2136574	SAMEA104313021	PRJEB22710	sp341	MGG44352
MGG02987	91.88	1.88	FALSE	1681686	1681686	159	159	20668	ERR2136575_maxbin_06	mMAG2	ERR2136575	SAMEA104313022	PRJEB22710	sp177	MGG22908
MGG02989	63.74	0.85	FALSE	1242426	1242426	100	100	76926	ERR2136575_maxbin_21	mMAG2	ERR2136575	SAMEA104313022	PRJEB22710	sp425	MGG42364
MGG02990	90.58	2.3	FALSE	5061408	5061408	280	280	96790	ERR2136575_maxbin_29	mMAG2	ERR2136575	SAMEA104313022	PRJEB22710	sp72	MGG11039
MGG02991	95.19	0.48	FALSE	2000811	2000811	27	27	167619	ERR2136575_metabat_01	mMAG2	ERR2136575	SAMEA104313022	PRJEB22710	sp451	MGG30774
MGG02992	98.67	0.11	FALSE	1660196	1660196	25	25	89947	ERR2136575_metabat_03	mMAG2	ERR2136575	SAMEA104313022	PRJEB22710	sp271	MGG47683
MGG02993	86.82	7.12	FALSE	4075430	4075430	412	412	13732	ERR2136575_metabat_04	mMAG2	ERR2136575	SAMEA104313022	PRJEB22710	sp616	MGG03587
MGG02994	94.14	1.34	FALSE	3819242	3819242	112	112	54237	ERR2136575_metabat_06	mMAG2	ERR2136575	SAMEA104313022	PRJEB22710	sp705	MGG28336
MGG02995	84.08	1.72	FALSE	3318434	3318434	96	96	52100	ERR2136575_metabat_08	mMAG2	ERR2136575	SAMEA104313022	PRJEB22710	sp949	MGG34229
MGG02996	96.6	0	FALSE	2507206	2507206	96	96	42433	ERR2136575_metabat_15	mMAG2	ERR2136575	SAMEA104313022	PRJEB22710	sp6	MGG49586
MGG02997	93.98	4.02	FALSE	3762428	3762428	230	230	23740	ERR2136575_metabat_17	mMAG2	ERR2136575	SAMEA104313022	PRJEB22710	sp195	MGG49921
MGG02998	91.81	2.08	FALSE	4282088	4282088	323	323	19141	ERR2136575_metabat_19	mMAG2	ERR2136575	SAMEA104313022	PRJEB22710	sp224	MGG37897
MGG02999	85.14	6.15	FALSE	2370469	2370469	163	163	21409	ERR2136575_metabat_21	mMAG2	ERR2136575	SAMEA104313022	PRJEB22710	sp1178	MGG02999
MGG03000	91.33	0.4	FALSE	2687412	2687412	265	265	14125	ERR2136575_metabat_24	mMAG2	ERR2136575	SAMEA104313022	PRJEB22710	sp797	MGG30066
MGG03002	76.13	0.56	FALSE	1126969	1126969	191	191	6689	ERR2136575_metabat_32	mMAG2	ERR2136575	SAMEA104313022	PRJEB22710	sp22	MGG17252
MGG03003	74.72	1.44	FALSE	2594581	2594581	491	491	5991	ERR2136575_metabat_33	mMAG2	ERR2136575	SAMEA104313022	PRJEB22710	sp962	MGG02975
MGG03004	63.74	1.71	FALSE	1127635	1127635	70	70	49327	ERR2136576_maxbin_07	mMAG2	ERR2136576	SAMEA104313023	PRJEB22710	sp425	MGG42364
MGG03005	81.93	0.57	FALSE	2681598	2681598	78	78	63397	ERR2136576_metabat_02	mMAG2	ERR2136576	SAMEA104313023	PRJEB22710	sp72	MGG11039
MGG03007	98.67	0.11	FALSE	1657003	1657003	45	45	54415	ERR2136576_metabat_04	mMAG2	ERR2136576	SAMEA104313023	PRJEB22710	sp271	MGG47683
MGG03008	83.71	3.93	FALSE	1773976	1773976	271	271	9148	ERR2136576_metabat_10	mMAG2	ERR2136576	SAMEA104313023	PRJEB22710	sp248	MGG38295
MGG03009	89.92	0.03	FALSE	1673453	1673453	40	40	83702	ERR2136577_maxbin_3	mMAG2	ERR2136577	SAMEA104313024	PRJEB22710	sp337	MGG04172
MGG03010	93.55	1.34	FALSE	1685046	1685046	146	146	22987	ERR2136577_maxbin_5	mMAG2	ERR2136577	SAMEA104313024	PRJEB22710	sp22	MGG17252
MGG03011	63.74	0.85	FALSE	1209928	1209928	82	82	79019	ERR2136577_maxbin_7	mMAG2	ERR2136577	SAMEA104313024	PRJEB22710	sp425	MGG42364
MGG03012	71.96	0.11	FALSE	1114036	1114036	240	240	5727	ERR2136577_metabat_08	mMAG2	ERR2136577	SAMEA104313024	PRJEB22710	sp271	MGG47683
MGG03014	98.67	0.11	FALSE	1648012	1648012	46	46	54418	ERR2136578_metabat_02	mMAG2	ERR2136578	SAMEA104313025	PRJEB22710	sp271	MGG47683
MGG03015	66.38	0	FALSE	1482491	1482491	111	111	21582	ERR2136578_metabat_06_sub	mMAG2	ERR2136578	SAMEA104313025	PRJEB22710	sp23	MGG31274
MGG03016	90.37	6.1	FALSE	5985688	5985688	951	951	8626	ERR2136578_metabat_08_sub	mMAG2	ERR2136578	SAMEA104313025	PRJEB22710	sp75	MGG46561
MGG03017	71.28	3.43	FALSE	932844	932844	198	198	5510	ERR2136578_metabat_11	mMAG2	ERR2136578	SAMEA104313025	PRJEB22710	sp494	MGG40546
MGG03018	97.3	0.57	FALSE	4448015	4448015	259	259	50200	ERR2136579_maxbin_01	mMAG2	ERR2136579	SAMEA104313026	PRJEB22710	sp197	MGG47447
MGG03019	81.2	4.35	FALSE	3077719	3077719	398	398	12050	ERR2136579_maxbin_07	mMAG2	ERR2136579	SAMEA104313026	PRJEB22710	sp118	MGG36852
MGG03021	97.59	2.3	FALSE	5559509	5559509	372	372	52220	ERR2136579_maxbin_11	mMAG2	ERR2136579	SAMEA104313026	PRJEB22710	sp72	MGG11039
MGG03023	96	0.11	FALSE	1611317	1611317	72	72	36873	ERR2136579_metabat_10	mMAG2	ERR2136579	SAMEA104313026	PRJEB22710	sp271	MGG47683
MGG03024	84.27	5.06	FALSE	1947140	1947140	252	252	12066	ERR2136579_metabat_12	mMAG2	ERR2136579	SAMEA104313026	PRJEB22710	sp248	MGG38295
MGG03025	78.61	3.54	FALSE	1843913	1843913	359	359	9594	ERR2136580_maxbin_01	mMAG2	ERR2136580	SAMEA104313027	PRJEB22710	sp942	MGG43880
MGG03026	91.57	1.66	FALSE	1398748	1398748	93	93	37249	ERR2136580_maxbin_13_sub	mMAG2	ERR2136580	SAMEA104313027	PRJEB22710	sp555	MGG39216
MGG03027	95.16	1.61	FALSE	1970080	1970080	26	26	191288	ERR2136580_maxbin_15	mMAG2	ERR2136580	SAMEA104313027	PRJEB22710	sp22	MGG17252
MGG03028	63.74	0.85	FALSE	1085033	1085033	58	58	67257	ERR2136580_maxbin_16	mMAG2	ERR2136580	SAMEA104313027	PRJEB22710	sp425	MGG42364
MGG03029	93.55	1.64	FALSE	1581575	1581575	35	35	86147	ERR2136580_maxbin_17	mMAG2	ERR2136580	SAMEA104313027	PRJEB22710	sp881	MGG45001
MGG03030	80.85	0.57	FALSE	2639608	2639608	56	56	81790	ERR2136580_metabat_02	mMAG2	ERR2136580	SAMEA104313027	PRJEB22710	sp72	MGG11039
MGG03031	91.95	1.15	FALSE	3594808	3594808	149	149	61150	ERR2136580_metabat_04	mMAG2	ERR2136580	SAMEA104313027	PRJEB22710	sp182	MGG49598
MGG03032	55.55	0.67	FALSE	1162346	1162346	69	69	24861	ERR2136580_metabat_11_sub	mMAG2	ERR2136580	SAMEA104313027	PRJEB22710	sp344	MGG41470
MGG03033	61.18	0	FALSE	772575	772575	24	24	61118	ERR2136580_metabat_12	mMAG2	ERR2136580	SAMEA104313027	PRJEB22710	sp777	MGG02932
MGG03034	87.08	3.93	FALSE	1819024	1819024	267	267	9443	ERR2136580_metabat_15	mMAG2	ERR2136580	SAMEA104313027	PRJEB22710	sp248	MGG38295
MGG03035	84.27	0.81	FALSE	1721737	1721737	26	26	151097	ERR2136581_maxbin_12	mMAG2	ERR2136581	SAMEA104313028	PRJEB22710	sp22	MGG17252
MGG03037	98.16	2.66	FALSE	5249802	5249802	458	458	18404	ERR2136581_metabat_04	mMAG2	ERR2136581	SAMEA104313028	PRJEB22710	sp75	MGG46561
MGG03038	88.2	3.93	FALSE	1828933	1828933	253	253	11083	ERR2136581_metabat_08	mMAG2	ERR2136581	SAMEA104313028	PRJEB22710	sp248	MGG38295
MGG03039	84.93	4.27	FALSE	2896588	2896588	396	396	9943	ERR2136581_metabat_10	mMAG2	ERR2136581	SAMEA104313028	PRJEB22710	sp418	MGG39160
[truncated: 39,799 more rows]
